# Supplementary material for: The short-term effect of nitrogen and phosphorus fertilizers on cold resistance in Urtica cannabina based on transcriptomics and metabolomics analysis
Source: Front Plant Sci. 2025 May 14;16:1598628. doi: 10.3389/fpls.2025.1598628 (PMC12116482; doi:10.3389/fpls.2025.1598628)
Supplement: Supplementary Table 1 — Precipitation and air temperatures in the Agro-pastoral Experiment Station. [file Table1.xlsx]

## Sheet: Table S1
Supplementary Table S1. A list of metabolites detected in the samples
Index	Formula	Ionization model	Compounds	Class I	Class II	CK1	CK2	CK3	N1	N2	N3	P1	P2	P3	QC01	QC02	QC03	cpd_ID	kegg_map
MWSHC2027	C13H14N2O2	[M+H]+	(1R,3S)-1-Methyl-1,2,3,4-tetrahydro-β-carboline-3-carboxylic acid	Alkaloids	Alkaloids	690087	818119	586624	998807	1.28984e+06	1.10997e+06	967022	1.05407e+06	1.05924e+06	741707	770440	751784	-	-
Zasp003910	C16H28O7	[M+H]+	(1S,2S,4R)-trans-2-hydroxy-1,8-cineole-β-D-glucopyranoside	Terpenoids	Terpene	241949	165245	387505	287505	74792.6	175464	727505	259076	547505	565480	897505	750005	-	-
Wbkp012886	C22H32O8	[M+H]+	(1S,3R,3a1S,8R,10S,11aS)-1,5,10-trihydroxy-3,3a1,8,11a-tetramethyl-2,11-dioxohexadecahydrodibenzo[de,g]chromen-4-yl acetate	Terpenoids	Ditepenoids	8.01648e+06	7.83307e+06	7.94606e+06	8.0351e+06	7.63426e+06	7.06337e+06	7.3295e+06	7.07448e+06	7.40212e+06	8.26794e+06	7.53351e+06	7.53618e+06	-	-
Wcsn010915	C20H32O2	[M-H]-	(3E,5E,8Z,11Z)-10,13,15-trimethylheptadeca-3,5,8,11-tetraenoic acid	Others	Others	364181	366572	323420	430624	400811	415779	399989	362741	354212	289965	277007	289747	-	-
Wcsn010794	C20H32O2	[M-H]-	(3E,5E,8Z,11Z)-7,10,15-trimethylheptadeca-3,5,8,11-tetraenoic acid	Others	Others	1.77893e+06	1.78066e+06	1.65914e+06	2.06994e+06	1.775e+06	2.0146e+06	2.08631e+06	1.73497e+06	1.80709e+06	1.42569e+06	1.37898e+06	1.4505e+06	-	-
Wbkp008219	C38H46N6O7	[M+H]+	(3S,3'S)-N,N'-((1R,2R)-5-((3,4,5-trihydroxy-6-methyltetrahydro-2H-pyran-2-yl)oxy)cyclohex-3-ene-1,2-diyl)bis(2-methyl-2,3,4,9-tetrahydro-1H-pyrido[3,4-b]indole-3-carboxamide)	Alkaloids	Alkaloids	3.33901e+06	3.57601e+06	3.51338e+06	2.84811e+06	3.05388e+06	3.17806e+06	1.98531e+06	2.18034e+06	2.06838e+06	6.26143e+06	6.20308e+06	6.54963e+06	-	-
Wcsn011122	C18H32O2	[M-H]-	(5Z,10E,14S)-14-hydroxy-2,6,10-trimethylpentadeca-5,10-dien-4-one	Others	Others	6.24148e+07	6.2702e+07	6.43166e+07	7.25009e+07	7.14941e+07	7.2089e+07	7.38458e+07	7.03402e+07	6.91708e+07	6.26391e+07	6.47416e+07	6.51897e+07	-	-
Wcsp006645	C22H34O5	[M+H]+	(6Z)-18α-Acetoxy-4α-hydroxydictyo-19-al	Others	Others	28145.3	29125.1	31207.5	33043.9	36150.6	35472.3	27268.5	35015	32066.6	63557	59733.6	59176.6	-	-
Wbmp006077	C26H36NO4+	[M+H]+	1,10-dimethoxy-6,6-dimethyl-2,9-di(propan-2-yloxy)-5,6,6a,7-tetrahydro-4H-dibenzo[de,g]quinolin-6-ium	Alkaloids	Alkaloids	571084	151404	589355	164703	243979	778676	173677	657315	224949	1.47909e+06	1.46458e+06	1.48711e+06	-	-
Wbjp104814	C12H12N2O2	[M+H]+	1,2,3,9-tetrahydropyrrolo[2,1-b]quinazolin-9-yl formate	Alkaloids	Alkaloids	149969	171356	168684	134582	159796	162159	209324	185853	213625	193542	213684	187187	-	-
Lmfn002465	C22H28O13	[M-H]-	1,2,4-Trihydroxynaphthalene-1,4-di-glucoside (Lawsoniaside)	Others	Others	49613.2	38284.5	29585.4	15598.5	20717.2	17514.5	13800.7	13732.7	21232.3	15451.5	16249.9	16385.6	-	-
mws1584	C25H24O12	[M-H]-	1,3-O-Dicaffeoylquinic Acid (Cynarin)	Phenolic acids	Phenolic acids	94603.8	101081	83345.8	53537.1	44375.7	50542.9	36041	47898.1	62036	76024	63052.3	58857	C10445	-
Wbjp002330	C11H12N2O3	[M+H]+	1,3-dihydroxy-2,3,3a,4-tetrahydropyrrolo[2,1-b]quinazolin-9(1H)-one	Alkaloids	Alkaloids	376594	453272	502556	579910	569843	629037	564943	613530	542143	371841	466352	540695	-	-
Wchn003984	C16H18O8	[M-H]-	1,4,8-Trihydroxynaphthalene-1-O-glucoside*	Quinones	Naphthol	191942	202455	194933	119265	116909	109957	104766	103585	97134.2	370660	406562	413051	-	-
MWSHC2083	C15H26O2	[M+H]+	1,6-Dihydroxy-4(14)-eudesmene	Terpenoids	Sesquiterpenoids	57902.2	57377.9	56442.3	57763.2	57657.6	53049.7	54881.4	65389.6	51608.1	53303.2	53576	53457.7	-	-
pmn001681	C10H14O2	[M-H]-	1-(4-Methoxyphenyl)-1-propanol	Phenolic acids	Phenolic acids	301249	273300	276350	229417	245926	284744	302877	290833	290796	176297	148305	173001	-	-
mws0748	C16H18O9	[M-H]-	1-Caffeoylquinic acid	Phenolic acids	Phenolic acids	3.0798e+06	2.74604e+06	2.7285e+06	3.18999e+06	3.29194e+06	3.22829e+06	3.31191e+06	3.25891e+06	3.38995e+06	2.90629e+06	2.60062e+06	2.66116e+06	-	-
pmf0174	C10H22O	[M-H]-	1-Decanol*	Others	Alcohol compounds	674386	676626	642583	669574	631021	638077	736568	766039	736380	867846	851342	883477	C01633	-
pmp000086	C13H16O6	[M+H]+	1-Feruloyl-sn-glycerol	Phenolic acids	Phenolic acids	17505	20005	17505	30005	17505	17505	25005	7460.95	30005	162505	68432.2	145005	-	-
pmn001369	C32H42O17	[M-H]-	1-Hydroxypineolin Diglucoside	Lignans and Coumarins	Lignans	44239	52571	56936.2	89648.3	53551	78544.4	82111.6	87352	74264.7	59983.9	59413.8	56197.6	-	-
pmn001375	C26H32O12	[M-H]-	1-Hydroxypinoresinol-1-O-Glucoside	Lignans and Coumarins	Lignans	20653.5	19865.3	22272.6	17688.5	30683.5	43582.4	25169.9	18414.9	19028.5	21097.6	10619	15926.8	-	-
Zmcn003729	C26H32O12	[M-H]-	1-Hydroxypinoresinol-4'-O-Glucoside	Lignans and Coumarins	Lignans	31714.8	25700.5	26306	59599	67222.8	67334.8	33886.3	38275.8	42716	52566.1	50873.5	48537.8	-	-
Qmwp111506	C21H29NO	[M+H]+	1-Methyl-2-[(Z)-6-undecyl]-4(1H)-quinolone	Alkaloids	Alkaloids	18895.7	23394.6	18593.2	17976	19386.5	20799.7	17290.6	18208.3	17138.2	11765	14406.7	11924	-	-
mws0982	C6H11N3	[M+H]+	1-Methylhistamine	Alkaloids	Alkaloids	15038.5	15091.9	19488.3	15893.6	11336.6	9185.88	13325.9	10336.6	14833.3	11656.5	12893.4	10476.1	C05127	ko00340,ko01100
Zmhn002422	C16H20O9	[M-H]-	1-O-Feruloyl-β-D-glucose*	Phenolic acids	Phenolic acids	524059	489796	577521	345886	473834	483637	381631	383194	425703	717990	793802	804826	C17759	-
pma3724	C17H20O9	[M+H]+	1-O-Feruloylquinic acid	Phenolic acids	Phenolic acids	738228	715367	1145005	199278	224017	232953	432265	385028	362420	1.02774e+06	953699	952914	-	-
pmb2871	C13H16O9	[M-H]-	1-O-Gentisoyl-β-D-glucoside	Phenolic acids	Phenolic acids	234576	223471	219885	147624	143402	147574	150854	150920	154891	208144	221825	211058	-	-
HJN003	C17H22O10	[M-H]-	1-O-Sinapoyl-β-D-glucose	Phenolic acids	Phenolic acids	68793.2	52320.6	54148.2	56530.2	57214.1	57220.4	61198.9	56093.7	76756.7	103563	128682	108874	C01175	ko00940,ko01110
pmn001419	C15H18O8	[M-H]-	1-O-p-Coumaroyl-β-D-glucose*	Phenolic acids	Phenolic acids	116044	112266	49357.8	137693	47954.8	58493.8	129381	60051.2	65436.8	351446	233521	279887	C16827	-
pmb3068	C16H18O8	[M-H]-	1-O-p-Coumaroylquinic acid	Phenolic acids	Phenolic acids	162187	145296	153056	128905	133138	61442.5	118227	126074	100980	253480	243741	236631	-	-
Zbjn003642	C22H28O13	[M-H]-	1-O-rhamnose-3-O-Caffeoyl Quinic Acid	Phenolic acids	Phenolic acids	49948.4	108433	110090	11680.8	28364.4	61914.3	56301.2	57053.6	62865.5	16329.3	20299.2	30563.8	-	-
Zmgp004297	C19H20O2	[M+H]+	1-phenyl-7-(4-hydroxyphenyl)-4-ene-3-heptanone	Others	Ketone compounds	29761.1	35346.2	31730.6	29369.7	25867.2	27073.2	38457.6	46269.6	40198.3	18476.9	17191.5	16208.1	-	-
pmb1912	C20H23N7O7	[M+H]+	10-Formyltetrahydrofolic Acid	Alkaloids	Alkaloids	619588	786668	768669	817286	758788	728503	530633	534389	464195	574644	554242	523887	C00234	ko00670,ko00970,ko01100,ko01200,ko01240
Cmbn004440	C25H28O13	[M-H]-	10-O-[(E)-Caffeoyl]-geniposidic acid	Terpenoids	Monoterpenoids	2.44448e+06	2.30561e+06	3.17199e+06	3.10616e+06	3.23785e+06	3.57302e+06	3.34693e+06	3.93793e+06	3.42375e+06	3.1648e+06	3.12277e+06	3.69524e+06	-	-
Sacn003282	C17H24O11	[M-H]-	10-hydroxymajoroside	Phenolic acids	Phenolic acids	1.45951e+06	1.23034e+06	1.30558e+06	2.77458e+06	2.48247e+06	2.8368e+06	1.53863e+06	1.60007e+06	1.49715e+06	1.15519e+06	1.31037e+06	1.46938e+06	-	-
MWSHC20196	C15H24O2	[M+H]+	10α-Hydroxycadin-4-en-15-al	Terpenoids	Sesquiterpenoids	212388	221123	206301	298913	295322	272768	219325	227922	224507	201492	192478	182696	-	-
Qmyp101404	C18H28O3	[M+H]+	11,12-O-Isopropyfidenesolajiangxin F	Terpenoids	Sesquiterpenoids	1.52847e+06	1.48932e+06	1.56589e+06	1.36791e+06	1.3801e+06	1.49515e+06	1.50159e+06	1.53051e+06	1.59574e+06	1.10791e+06	1.09564e+06	1.13032e+06	-	-
Hmqp005412	C20H30O3	[M+H]+	12-Hydroxyabietic Acid	Terpenoids	Ditepenoids	189627	182656	192271	193895	193479	205885	176053	205318	195560	386365	388674	344383	-	-
Wcsn010224	C18H30O2	[M-H]-	14-hydroxy-2,6,10-trimethylpentadeca-2,5,10-trien-4-one*	Others	Others	4.97836e+07	4.49291e+07	4.63025e+07	5.33424e+07	5.24265e+07	5.30181e+07	5.21571e+07	4.71218e+07	5.01864e+07	4.10137e+07	4.39757e+07	4.32836e+07	-	-
Qmjp080402	C18H28O2	[M+H]+	15,16-Bisnor-13-oxo-8(17),11-labdadien-19-ol	Terpenoids	Sesquiterpenoids	14849.2	11380.4	13547.8	17164.8	13674.8	14823.5	18382.9	19792.4	16299.5	38635.1	43575.1	40723.5	-	-
Qmhp090808	C29H28N2O4	[M+H]+	18-Demethylparaensidimerin C	Alkaloids	Alkaloids	774478	1402505	1897505	2020005	1785005	926788	830776	651842	847864	675836	752317	974047	-	-
Lhdp102526	C30H48O4	[M+H]+	19-Hydroxyursolic acid	Terpenoids	Triterpene	3222.44	2760.98	3123.33	1339.46	2560.48	2294.19	4538.84	4016.23	3610.35	1863.48	1658.62	1817.26	-	-
Zmjp005674	C26H28O11	[M+H]+	2''-O-(2''-Methylbutyryl)vitexin	Flavonoids	Flavones	103581	85110.4	98068	98901.9	73983.7	74623.7	106402	96674.8	107175	98487.3	94295.5	81225.7	-	-
Lmxn006423	C7H5NOS	[M-H]-	2(3H)-Benzothiazolone	Alkaloids	Alkaloids	38445.6	37704.8	42265.2	21382.4	19987.1	17323.8	40709.5	36816.9	35143.9	61322.4	59700.2	60395.6	-	-
Zahp011689	C12H12O3	[M+H]+	2,2-dimethylchromene-6-carboxylic acid*	Others	Others	1.82577e+07	1.73636e+07	1.77201e+07	1.70428e+07	1.77423e+07	1.78313e+07	1.79062e+07	1.76823e+07	1.74282e+07	1.76957e+07	1.72825e+07	1.62115e+07	-	-
MWSCX013	C30H48O5	[M+H]+	2,3,19-trihydroxyurs-12-en-28-oic acid (Euscaphic acid)	Terpenoids	Triterpene	0	0	0	0	0	0	0	0	0	6151.76	5896.2	5655.84	C17890	-
Smpn009230	C30H48O5	[M-H]-	2,3,23-Trihydroxyolean-12-en-28-oic acid*	Terpenoids	Triterpene	30803.6	32122.5	30024.7	34788	31583.7	39781	20255.3	26267.2	21439.2	85943.7	74806.8	70076.2	-	-
Wbmn009702	C30H48O5	[M-H]-	2,3,23-Trihydroxyurs-12-en-28-oic acid*	Terpenoids	Triterpene	30803.6	32122.5	30024.7	34788	31583.7	39781	20255.3	26267.2	21439.2	85943.7	74806.8	70076.2	-	-
pmn001400	C19H20O8	[M-H]-	2,3,5,4'-Tetrahydroxystilbene-2-O-xyloside	Others	Stilbene	83343.3	57898.8	61948	59176.9	41479	29534	68706.7	51551.2	55599.1	59073.5	67663.2	36729	-	-
Smpn011792	C30H48O4	[M-H]-	2,3-Dihydroxy-12-ursen-28-oic acid*	Terpenoids	Triterpene	987185	958810	952460	496771	462857	465624	205882	214164	207140	406377	390740	415911	-	-
mws0639	C7H6O4	[M-H]-	2,3-Dihydroxybenzoic Acid*	Phenolic acids	Phenolic acids	135427	119467	275510	64696	115870	135958	84712.6	200261	155993	174309	107616	212950	C00196	ko01110
pmn001706	C30H48O4	[M-H]-	2,3-Dihydroxyolean-12-en-28-oic acid (2-Hydroxyoleanolic acid)*	Terpenoids	Triterpene	1.02783e+06	1.00015e+06	1.78386e+06	375448	367766	386135	387360	379513	383220	558293	576008	612096	-	-
Li512114	C31H50O4	[M-H]-	2,3-Dihydroxyurs-12-en-28-oic acid methyl ester (Corosolic acid methyl ester)	Terpenoids	Triterpene	10873.8	11164.7	10790.8	5765.49	5668.62	5379.51	5096.34	4631.96	4792.43	5759.79	5551.91	5837.61	-	-
Lskp211455	C30H48O4	[M+H]+	2,3-Dihydroxyurs-12-en-29-oic acid (Maslinic acid)*	Terpenoids	Triterpene	14442.4	14391.7	13324.6	16904.3	13770.3	15522.2	17449.9	15874.1	17715.8	10799.8	12800.3	10443.2	C16939	-
Hasp010605	C21H36O4	[M+H]+	2,3-dihydroxypropyl (9Z,12Z,15Z)-octadeca-9,12,15-trienoate	Others	Others	75988.6	64902.1	71420.1	94132.2	92418.4	154315	77047.9	79180.7	82526.3	1.19906e+06	1.15789e+06	1.17379e+06	-	-
Xmgp006913	C20H20O5	[M+H]+	2,4,2',4'-tetrahydroxy-3'-prenylchalcone	Flavonoids	Chalcones	1.90429e+07	2.17506e+07	2.14284e+07	2.0186e+07	2.05232e+07	1.76742e+07	2.46214e+07	2.37001e+07	2.50422e+07	2.38011e+07	2.41735e+07	2.21058e+07	-	-
Lmbn001981	C7H6O3	[M-H]-	2,5-Dihydroxybenzaldehyde*	Others	Aldehyde compounds	957876	998637	941976	1.1818e+06	1.17958e+06	1.08546e+06	1.06016e+06	1.12471e+06	1.10688e+06	1.6208e+06	1.61074e+06	1.50448e+06	C05585	ko00350,ko01100
Wcdn001824	C13H16O9	[M-H]-	2,5-Dihydroxybenzoic acid-5-O-glucoside	Phenolic acids	Phenolic acids	277520	272620	258852	146555	171243	145219	66687.1	145521	51432.5	196156	188216	230151	-	-
mws0180	C7H6O4	[M-H]-	2,5-Dihydroxybenzoic acid; Gentisic Acid*	Phenolic acids	Phenolic acids	135427	119467	275510	64696	115870	135958	84712.6	200261	155993	174309	107616	212950	C00628	ko00350,ko01100
Lakn000379	C28H42O18	[M-H]-	2,5-Dihydroxyphenylacetate ethyl triglucoside	Phenolic acids	Phenolic acids	92359.4	90662.4	108377	88595.7	80048.2	88969.1	85676.7	48579	80262.2	59069.6	61354.3	64242	-	-
Lmln010063	C14H22O	[M-H]-	2,6-Di-tert-butylphenol	Phenolic acids	Phenolic acids	362832	402708	364099	130352	133841	128279	169969	158211	160156	307807	291267	297786	-	-
Lmbn005172	C9H10O3	[M-H]-	2,6-Dimethoxybenzaldehyde	Others	Aldehyde compounds	7776.89	12307.7	11926.2	6250.49	9217.41	7033.36	7760.59	13611.9	11831.3	18681.2	27475.4	15555.9	-	-
pmf0348	C10H20O3	[M-H]-	2,6-Dimethyl-7-octene-2,3,6-triol	Others	Alcohol compounds	1.38798e+06	1.34572e+06	1.34786e+06	1.79314e+06	1.8143e+06	2.40974e+06	1.79334e+06	1.86404e+06	1.67299e+06	1.04503e+07	9.92601e+06	1.08877e+07	-	-
Jmwn002117	C14H20O9	[M-H]-	2-(3,4-dihydroxyphenyl)ethanediol 1-O-β-D-glucopyranoside*	Phenolic acids	Phenolic acids	17136.1	13768.2	14667.4	26002.4	27578.1	24124.6	13467	16195.5	14999.2	20309.9	19117.5	23005.3	-	-
Jmwn002057	C20H30O13	[M-H]-	2-(3-β-D-glucopyranosyloxy-4-hydroxyphenyl)ethanol-1-O-β-D-glucopyranoside	Phenolic acids	Phenolic acids	3885.16	6970.9	5253.29	10521.8	9556.44	11028.6	52418.6	37364.6	44561.1	17662.2	18267	17839.2	-	-
MWStz152	C11H11NO3	[M+H]+	2-(Acetylamino)-3-phenyl-2-propenoic acid	Alkaloids	Alkaloids	57929.2	76367.5	114906	102711	68477.2	76377.2	64510.9	65835.5	50043.9	95107.2	105976	107510	-	-
pmp001267	C21H37NO	[M+H]+	2-(Dodecylamino)-3-phenyl-1-propanol	Others	Alcohol compounds	8169.46	6638.34	6153.9	8055.98	7755.54	6089.72	9736.38	9985.82	9364.35	17585	16301.1	12231	-	-
pme3083	C8H7NO3	[M-H]-	2-(Formylamino)benzoic acid	Phenolic acids	Phenolic acids	31857	45195.8	9442.53	26993.8	7113.19	40179.3	27629.5	26406.3	39551.7	38296.4	43304.5	41430.4	C05653	ko00380,ko01100
Lmqp006559	C20H43NO2	[M+H]+	2-Amino-1,3-eicosanediol	Others	Alcohol compounds	205904	213465	214840	315909	308171	314923	350945	348840	339384	1.7613e+06	1.76653e+06	1.78024e+06	-	-
NK10253223	C8H9NO3	[M+H]+	2-Amino-3-methoxybenzoic acid	Phenolic acids	Phenolic acids	131567	134582	139016	171936	174400	163610	139731	151990	150718	170493	174428	185299	C05831	ko00380
Lmcp000611	C5H9N3O2	[M+H]+	2-Amino-4,5-dihydro-1H-imidazole-4-acetic acid	Alkaloids	Alkaloids	3.81268e+06	3.86596e+06	3.92576e+06	4.43523e+06	4.48291e+06	3.65587e+06	3.86659e+06	3.3471e+06	4.10014e+06	4.1632e+06	3.88185e+06	3.99159e+06	-	-
Cmbn004127	C18H24N2O7S	[M-H]-	2-Amino-5-((R)-1-carboxy-2-((E)-3-(4-hydroxy-3-methoxyphenyl)allylthio)ethyl-amino)-5-oxopentanoic acid	Alkaloids	Alkaloids	318012	306612	290297	167715	142037	190951	217779	245846	227272	592521	734191	634706	-	-
Lmhn001477	C13H12O9	[M-H]-	2-Caffeoyl-L-tartaric acid (Caftaric acid)	Phenolic acids	Phenolic acids	89074.2	75206.1	79791.5	84743.2	79157.3	90373.6	85316.8	109086	82071.7	81768.2	78541.7	79174.2	-	-
pmf0175	C10H22O	[M-H]-	2-Decanol*	Others	Alcohol compounds	865160	866670	842235	855562	811903	829490	761140	810963	941381	1.08388e+06	939591	1.05566e+06	-	-
pmp000087	C13H16O6	[M+H]+	2-Feruloyl-sn-glycerol	Phenolic acids	Phenolic acids	215005	207505	160005	160005	80591.8	70921.3	76293.8	162505	79480.3	267505	136402	140698	-	-
Lmrn003000	C9H10O3	[M-H]-	2-Hydroxy-3-phenylpropanoic acid	Phenolic acids	Phenolic acids	12291.8	14897.7	9392.82	4528.09	5701.89	8810.31	9066.22	6890.38	8427.89	7129.51	13805.9	14318	C05607	ko00360,ko00960,ko01100,ko01110
Lmbn001930	C7H6O2	[M-H]-	2-Hydroxybenzaldehyde (Salicylaldehyde)	Phenolic acids	Phenolic acids	39436.2	25641.8	23123.2	36647.2	29354.4	36768.5	32717.6	28450.8	37577.4	43070.3	39309.4	48660.3	C06202	ko01100
Lmmn001643	C9H8O3	[M-H]-	2-Hydroxycinnamic acid*	Phenolic acids	Phenolic acids	115609	99987.1	98175.5	68849.6	77492.3	79719.7	77474.6	75326.3	58121.7	114963	89968.9	119086	C01772	ko00360,ko00999,ko01100,ko01110
Lmzn006284	C30H48O4	[M-H]-	2-Hydroxyursolic acid*	Terpenoids	Triterpene	1.03436e+06	966996	983283	343174	378972	368829	392360	330795	402001	601414	567181	602220	-	-
Zbzp007301	C18H28O3	[M+H]+	2-Methoxy-6-undecyl-1,4-benzoquinone	Quinones	Quinones	159560	154843	151205	69395.5	71544.7	9550.97	7308.01	10749.3	10360.3	422309	407815	430150	-	-
MWS1875	C10H8O	[M-H]-	2-Naphthol	Phenolic acids	Phenolic acids	4187.34	2957.2	4046.25	3319.68	3449.71	3979.22	4189.06	4658.53	4266.06	5601.18	4607.88	4690.53	C11713	-
Wacn002104	C21H24O16	[M-H]-	2-O-(1'-O-glucosylCaffeoyl)hydroxycitric Acid	Phenolic acids	Phenolic acids	224638	218527	237137	233840	175511	226420	407352	430369	374673	284531	324219	294909	-	-
MWS1844	C14H18O	[M+H]+	2-Pentyl-3-phenyl-2-propenal	Others	Aldehyde compounds	4436.04	5206.04	6316.99	4671.25	3078.69	4045.4	5298.71	5282.22	4841.57	5015.54	4384.44	4217.55	C12288	-
ML10179289	C8H10O	[M-H2O+H]+	2-Phenylethanol	Phenolic acids	Phenolic acids	204085	197402	187319	72091.8	91281.9	100526	194206	191483	217343	3.74513e+06	3.86579e+06	3.66264e+06	C05853	ko00360
MWSslk106	C8H11N	[M+H]+	2-Phenylethylamine	Alkaloids	Benzylphenylethylamine alkaloids	226514	210238	233191	71705.2	63580.9	60055.6	186739	247902	240164	4.98702e+06	4.98728e+06	4.66942e+06	C05332	ko00360,ko01100
Lmbp000728	C8H8O	[M+H]+	2-Phenyloxirane	Phenolic acids	Phenolic acids	100210	62855.6	64367.7	88986.2	85349.3	90463.6	118444	79257.4	10258.6	101127	99491.6	98279.4	C20782	ko01100
MWSmce460	C5H9NO	[M+H]+	2-Piperidone	Alkaloids	Piperidine alkaloids	18927	21633.8	20138.7	20324.5	16940.4	16378.1	14189.3	12422.9	14965.1	363337	351437	326760	-	-
MWS1812	C11H22O	[M+H]+	2-Undecanone	Others	Ketone compounds	311790	298723	311450	365193	343715	344251	298213	272217	276125	445513	471474	436470	C01875	-
Wcgn010096	C20H28O3	[M-H]-	2-ethenyl-7-hydroxy-2,4b,8,8-tetramethyl-4,4a,5,7,8a,9-hexahydro-1H-phenanthrene-3,6-dione	Terpenoids	Ditepenoids	361824	359186	349590	427711	451618	429984	452184	449286	472548	295115	314735	291228	-	-
Wbtn008259	C21H20O8	[M-H]-	2-hydroxy-2-{10-hydroxy-5-methoxy-6-oxo-1h,2h-furo[2,3-c]xanthen-2-yl}propyl acetate	Flavonoids	Other Flavonoids	24720.5	24710.2	25168.7	586.696	4025.43	2421.92	54383.7	55124.4	45712	169771	227267	244428	-	-
Zmsp009001	C33H58O14	[M+H]+	2-hydroxy-3-{[3,4,5-trihydroxy-6-({[3,4,5-trihydroxy-6-(hydroxymethyl)oxan-2-yl]oxy}methyl)oxan-2-yl]oxy}propyl octadeca-9,12-dienoate	Others	Others	43875.1	44277.2	78688.4	63846.8	47451.2	51071	47075.4	36020.6	40547	47948.1	66749	68742.2	-	-
Lakn001671	C14H18O9	[M-H]-	2-β-D-Glucopyranosyloxy-5-hydroxy-phenylacetic acid	Phenolic acids	Phenolic acids	95904.2	105249	102474	90761.4	90626.2	85677.2	73696.1	72234.9	76321.5	64717.5	69770.6	73044.2	-	-
Lakn003294	C15H20O9	[M-H]-	2-β-D-Glucopyranosyloxy-5-hydroxyphenylacetic acidmethylester*	Phenolic acids	Phenolic acids	133375	123987	173677	86551.9	88997.2	113033	117372	101721	110782	103340	113436	131193	-	-
Yaln005580	C31H38O11	[M-H]-	23-Hydroxytoonacilide*	Terpenoids	Triterpene	81684.2	76118.8	74614.9	84186.2	100201	97656.6	83019	88395.1	104670	52739.5	60896.8	51411.6	-	-
pmn001700	C30H48O3	[M-H]-	24,30-Dihydroxy-12(13)-ene-lupeol	Terpenoids	Triterpene	362833	234204	253641	287599	309384	353550	364233	297024	338870	282713	296266	303791	-	-
Zajp007311	C20H20O7	[M+H]+	3',4',5',5,7-Pentamethoxyflavone*	Flavonoids	Flavones	10127.2	9593.19	8422.04	6279.46	6448.81	4517.24	54777.9	47359	50359.1	23629	22219.5	21453.6	-	-
Lmtp003948	C22H24O12	[M+H]+	3',5',5,7-Tetrahydroxy-4'-methoxyflavanone-3'-O-glucoside	Flavonoids	Flavones	60005	37505	31605.9	28387.6	29186.6	15005	55971.2	45022.7	42589.7	63270.2	48401	45022.7	-	-
Lmsp004301	C21H22O11	[M+H]+	3',5,5',7-Tetrahydroxyflavanone-7-O-glucoside	Flavonoids	Flavanones	26665.3	38662.3	34780.3	50005	41343.8	77505	19643.4	23320.4	62505	37329.3	26733	37505	-	-
Wabn003563	C17H22O10	[M-H]-	3'-O-Beta-D-Glucopyranosyl plumbagic acid	Phenolic acids	Phenolic acids	18194.5	10113.4	8420.23	19071.1	13412.5	8099.49	12246.5	12350.9	12417.5	14222.5	32974.7	22221.2	-	-
Lssp210438	C16H12O6	[M+H]+	3'-O-methylorobol*	Others	Others	35005	30005	28933.2	27505	10194.1	10005	10189.1	15005	11119.2	45005	21210.4	28522.1	-	-
Zblp004717	C28H32O16	[M+H]+	3'-methoxyquercetin-3-O-L-rhamnosyl(1→2)-glucopyranoside*	Flavonoids	Flavonols	37505	17505	16853.8	25005	17505	12528	15281.6	30005	40005	37505	23104	24448.1	-	-
Lssp210085	C30H46O2	[M+H]+	3,11-dioxo-β-oleorene	Terpenoids	Triterpene	13071.2	10245.1	8689.74	4025.83	4514.57	3455.32	4066.02	3406.26	3880.79	7906.01	8348.9	5433.42	-	-
Lmzn006169	C30H48O4	[M-H]-	3,19-Dihydroxyurs-12-en-28-oic acid (Pomolic acid)*	Terpenoids	Triterpene	959179	777678	765904	464241	460495	466051	248860	256104	238849	433041	401828	378477	-	-
Hmbn005207	C30H48O4	[M-H]-	3,23-Dihydroxyolean-12-en-28-oic acid (Hederagenin)*	Terpenoids	Triterpene	959179	777678	765904	464241	460495	466051	248860	256104	238849	433041	401828	378477	-	-
pmn001705	C30H48O4	[M-H]-	3,24-Dihydroxy-17,21-semiacetal-12(13)oleanolic fruit*	Terpenoids	Triterpene	850284	857331	1.07591e+06	213628	254915	258113	290215	270216	280689	419226	430752	450579	-	-
Zjmp102705	C30H48O4	[M+H]+	3,29-Dihydroxyolean-12-en-28-oic acid (Mesembryanthemoidigenic acid)*	Terpenoids	Triterpene	14442.4	14391.7	13324.6	16904.3	13770.3	15522.2	17449.9	15874.1	17715.8	10799.8	12800.3	10443.2	-	-
pme2598	C8H8O4	[M-H]-	3,4-Dihydroxybenzeneacetic acid*	Phenolic acids	Phenolic acids	95641	100778	93029.1	90719.2	91501.1	84364.3	83266.4	83266.4	74802.6	127748	113440	115552	C01161	ko00350,ko01100
mws0183	C7H6O4	[M-H]-	3,4-Dihydroxybenzoic acid (Protocatechuic acid)*	Phenolic acids	Phenolic acids	304983	322012	305010	163274	183528	138921	192837	248039	227989	212790	196844	207953	C00230	ko00400,ko01100,ko01110
pmb2620	C11H12O4	[M-H]-	3,4-Dimethoxycinnamic acid	Phenolic acids	Phenolic acids	9031.81	11099.5	10436.2	7995.71	9033.67	6682.65	18336.9	22862.6	21746.4	12686.8	14454.8	16905.4	-	-
mws0612	C10H12O4	[M-H]-	3,4-Dimethoxyphenyl acetic acid	Phenolic acids	Phenolic acids	20862.3	39075.7	25399.6	20158.4	32327.6	14952.3	19586.7	41701.8	26786.8	21944.2	10382.2	17782	-	-
Jmwp002208	C8H10O3	[M+H]+	3,4-dihydroxy phenylethanol	Phenolic acids	Phenolic acids	11811.3	2677.92	9795.38	8606.77	7774.07	5657.97	15777.3	24705.2	23187.4	11015.4	11312	13992	-	-
Laln002027	C18H24O12	[M-H]-	3,4-dihydroxybenzaldehyde-xylose-glucoside*	Phenolic acids	Phenolic acids	2.24798e+06	2.09549e+06	2.23929e+06	2.50767e+06	2.35312e+06	2.46995e+06	2.87744e+06	2.88512e+06	2.62553e+06	1.97252e+06	2.06095e+06	1.76941e+06	-	-
Lmjp004941	C16H12O6	[M+H]+	3,5,4'-Trihydroxy-7-methoxyflavone (Rhamnocitrin)*	Flavonoids	Flavonols	4.60168e+06	4.94445e+06	5.4712e+06	3.4762e+06	3.29033e+06	3.08052e+06	4.29732e+06	4.20326e+06	4.26038e+06	8.33166e+06	7.92235e+06	8.03341e+06	C17059	-
Wagp009079	C21H22O8	[M+H]+	3,5,6,7,8,4'-Hexamethoxyflavone	Flavonoids	Flavones	7182.92	9345.31	6353.37	5417.24	4215.54	4273.19	54051.3	55023.9	47331.6	18983.7	17239.9	18164.1	-	-
mws0914	C15H12O5	[M-H]-	3,5,7-Trihydroxyflavanone (Pinobanksin)*	Flavonoids	Flavanonols	2900.59	2851.35	4025.35	5530.25	6326.48	7556.21	5302.43	3278.62	3504.54	5988.78	8691.62	6176.35	C09826	ko00941
Lahp002608	C11H9NO2	[M+H]+	3,5-Dihydro-2H-Furo[3,2-C]Quinolin-4-One*	Alkaloids	Quinoline alkaloids	4.80945e+07	4.56178e+07	4.52009e+07	8.38105e+06	4.99442e+07	4.49632e+07	4.52241e+07	4.70243e+07	4.73675e+07	4.73955e+07	4.91901e+07	4.38297e+07	-	-
Ladn001231	C13H16O13S	[M-H]-	3,5-dihydroxy-4-{[(2s,3r,4s,5s,6r)-3,4,5-trihydroxy-6-[(sulfooxy)methyl]oxan-2-yl]oxy}benzoic acid	Phenolic acids	Phenolic acids	51517.9	50592.6	57677	43164.3	47772.1	48659	47550.4	40429.2	45633	43897.9	41454.2	45615	-	-
Wbsp000191	C12H23N3O	[M+H]+	3,7,11-trimethyl-2-oxa-6,10,13-triazatricyclo[7.3.1.05,13]tridecane	Alkaloids	Alkaloids	9288.52	7185.73	7195.69	7291.19	9579.31	11371.1	16891.9	16733.7	16630.1	21051.4	21328.5	20429	-	-
ZbWp001588	C15H19NO6	[M+H]+	3-(((S)-1-carboxy-2-phenylethyl)amino)-2,5-dihydroxycyclopentane-1-carboxylic acid	Others	Others	678352	650752	668001	775652	783329	821115	680488	673992	688210	442283	306197	320781	-	-
Zblp004317	C11H11NO3	[M+H]+	3-(2-oxopropyl)-3-hydroxyindolin-2-one	Alkaloids	Plumerane	5.17041e+06	4.28816e+06	4.79221e+06	4.70476e+06	4.55053e+06	4.97566e+06	3.35775e+06	3.4768e+06	3.92823e+06	6.30473e+06	7.70683e+06	5.88504e+06	-	-
mws0467	C9H10O3	[M-H]-	3-(4-Hydroxyphenyl)-propionic acid	Phenolic acids	Phenolic acids	16272.6	17621.5	19399.8	11960.4	5005	14893.2	15018.8	6480.22	17523.5	25799.3	25722.7	25453.4	C01744	ko01100
Wcgp010223	C18H28O2	[M+H]+	3-(Cyclohexen-1-yl)-2-hydroxy-4a,5-dimethyl-2,3,4,5,6,7,8,8a-octahydronaphthalen-1-one*	Others	Others	1.25209e+06	1.21338e+06	1.17894e+06	1.9147e+06	2.00666e+06	1.90801e+06	1.56306e+06	1.61597e+06	1.62539e+06	4.04344e+06	4.26713e+06	4.09463e+06	-	-
Wbmn009893	C22H34O6	[M-H]-	3-Acetoxy-9,13-epoxy-16-hydroxy-labda-15,16-olide	Terpenoids	Ditepenoids	495907	510105	468861	587093	537081	560140	697660	655534	664057	808030	801580	787017	-	-
mws0444	C7H7NO3	[M-H]-	3-Aminosalicylic acid	Phenolic acids	Phenolic acids	28758.5	26708.3	30900.7	26564.3	27290.5	27121.8	36961	33735.5	35879.7	65216.2	60594.6	66625.5	-	-
MWS1777	C6H6ClN	[M+H]+	3-Chloroaniline	Alkaloids	Alkaloids	2.5628e+07	2.50183e+07	2.48251e+07	2.49778e+07	2.43763e+07	2.3696e+07	2.39125e+07	2.52889e+07	2.63105e+07	2.4543e+07	2.22746e+07	2.34614e+07	-	-
Lmyp003951	C11H14O5	[M+H]+	3-Hydroxy-1-(4-hydroxy-3,5-dimethoxyphenyl)propan-1-one	Others	Ketone compounds	55005	19333.5	11369.5	60005	25029.5	25005	32505	18254.8	12505	42505	27505	35005	-	-
Zjxp110304	C18H30O3	[M+H]+	3-Hydroxy-3,7,11-trimethyldodeca-1,6E,10-trien-9-yl isobutyrate	Terpenoids	Sesquiterpenoids	892781	835455	842168	621964	617828	598858	750985	739469	709574	6.04905e+06	6.20044e+06	6.00065e+06	-	-
Lmzp003012	C18H18O6	[M+H]+	3-Hydroxy-4',5,7-Trimethoxyflavanone	Flavonoids	Flavanonols	61885.5	65676.3	66235.5	46924.5	34637.4	39623.9	12745.6	10939	15154.2	31918.4	33608.6	32396.9	-	-
MWSslk066	C8H8O4	[M+H]+	3-Hydroxy-4-methoxybenzoic acid; Isovanillic Acid	Phenolic acids	Phenolic acids	330796	287970	364090	274948	292202	229896	352360	372771	383424	338316	313048	330798	-	-
MWSmce248	C9H8O3	[M-H]-	3-Hydroxycinnamic Acid*	Phenolic acids	Phenolic acids	115609	99987.1	98175.5	68849.6	77492.3	79719.7	77474.6	75326.3	58121.7	114963	89968.9	119086	C12621	ko00360,ko01100
pma6298	C5H5NO	[M+H]+	3-Hydroxypyridine	Alkaloids	Pyridine alkaloids	702595	702355	733117	891597	960297	949992	742499	744068	757896	708019	652807	679535	-	-
MWSmce052	C30H48O3	[M-H]-	3-Hydroxyurs-12-en-28-oic acid (3-Epiursolic acid)	Terpenoids	Triterpene	17667.2	20227.1	18334.5	16506	15351.8	17449.9	16778	25445.8	16769.4	17392.7	20288.2	20992.6	-	-
mws4053	C30H48O3	[M-H]-	3-Hydroxyurs-12-en-28-oic acid (Ursolic acid)	Terpenoids	Triterpene	121626	157208	148558	76349.7	74719	75632.7	69707.1	57802.4	66581.7	108255	79943.9	98743.4	C08988	-
Hmmp001310	C11H9NO2	[M+H]+	3-Indoleacrylic acid*	Alkaloids	Plumerane	3.97972e+07	4.13626e+07	3.52866e+07	4.20954e+07	4.1888e+07	4.18232e+07	4.01538e+07	3.80085e+07	40171301	4.05736e+07	3.78582e+07	3.80485e+07	C21283	-
pme2244	C11H11NO2	[M+H]+	3-Indolepropionic acid	Alkaloids	Plumerane	43460.9	45844.7	48115.1	60743.5	66687.7	60959.5	33293.7	46979.5	52542.5	40615.9	39004.4	36673.3	-	-
Wafn003429	C16H30O10	[M+CH3COOH-H]-	3-Methylbutyl 6-O-(alpha-L-arabinopyranosyl)-beta-D-glucopyranoside	Others	Others	108105	79023	124964	55219	45913.7	46508.1	15696.2	52550.5	27904.2	38379.4	36056	54918.5	-	-
mws1174	C17H14O6	[M-H]-	3-O-Acetylpinobanksin	Flavonoids	Flavanonols	2745.39	4734.15	9777.9	16434.3	20823.6	18279.3	8268.09	3196.15	7494.77	10966	13410.1	13386.4	C16418	ko00941
pmb0752	C17H20O9	[M+H]+	3-O-Feruloylquinic acid*	Phenolic acids	Phenolic acids	50963.4	64391.4	66113.8	67488.3	67340.2	63445.6	57180.5	53617.1	45575.6	165937	150227	147240	C02572	-
Hmln000659	C13H16O10	[M-H]-	3-O-Galloyl-D-glucose*	Phenolic acids	Phenolic acids	73811.8	76748	75821.6	73885	71021.6	74801.4	58905.4	56651.3	60703.3	62848.5	60961.7	66656.7	-	-
Lhmp122020	C21H26O13	[M+H]+	3-O-caffeoyl quininyl arabinoside	Others	Others	12685.1	11475.2	6943.52	25102.2	29727.7	26890.7	35850.9	32850.5	49257	11963	16989.7	22230.3	-	-
pmn001421	C16H18O8	[M-H]-	3-O-p-Coumaroylquinic acid*	Phenolic acids	Phenolic acids	133780	154170	192639	83728.6	90157.7	97682.2	70392.7	69830.8	81723.7	253408	304037	302026	-	-
Lmmp004382	C19H30O7	[M+H]+	3-Oxo-α-ionol-β-D-glucoside*	Others	Alcohol compounds	31995.2	15587.2	13870.5	24829.8	26799.5	27539	26871.9	20475.7	25975.2	44781.4	40341	52505	-	-
MA10107783	C10H8O5	[M-H]-	3-[(1-Carboxyvinyl)oxy]benzoic acid	Phenolic acids	Phenolic acids	15054.8	17801.3	29070.3	15989.3	20157.5	17078	26870.2	22803.1	12454.2	83386.7	66548.7	79384.1	C20772	ko00130,ko01100,ko01110,ko01240
Jmwn002494	C15H18O8	[M-H]-	3-[4-(β-D-glucopyranoside)-phenylacrylic]-acid	Phenolic acids	Phenolic acids	77288.7	60802.7	90397.3	76210	82807.6	90701.7	47928.2	50432.3	52841	54479.7	58863.4	61876.3	-	-
Hmgp002327	C11H9NO2	[M+H]+	3-amino-2-naphthoic acid*	Alkaloids	Alkaloids	4.23372e+07	4.16898e+07	3.95456e+07	4.83925e+07	4.6487e+07	4.35171e+07	4.56505e+07	4.57842e+07	4.70242e+07	4.53757e+07	4.46057e+07	4.48498e+07	-	-
Ladp002935	C10H7NO3	[M+H]+	3-quinolinecarboxylic acid	Alkaloids	Quinoline alkaloids	64509.8	68047.2	82754.5	28965.3	31614.6	42079.8	54713.8	66488.6	61730.7	146485	142139	155677	-	-
pmp000004	C17H14O7	[M+H]+	4',5,7-Trihydroxy-3',6-dimethoxyflavone (Jaceosidin)	Flavonoids	Flavones	3247.83	4252.99	3866.86	8771.98	9989.59	12382.7	8987.6	7569.39	4622.69	10202.6	8042.17	9518.35	-	-
WaYn002469	C20H26O9	[M-H]-	4',8''-Bisguaiacylglycerol*	Lignans and Coumarins	Lignans	33138.9	32676	24974.8	25889.8	25215.8	31111.6	36552.6	46320.4	33618.8	31792.2	39925	31605.2	-	-
MWSmce283	C9H10O2	[M-H]-	4'-Hydroxypropiophenone	Others	Ketone compounds	32411.3	33853.3	36671.6	52904.4	58549.4	45206.2	31007	39365.6	43705.1	32556.2	30958.6	36274.9	C13342	-
Zmhn006530	C19H18O3	[M-H]-	4'-Methoxymagnaldehyde B	Lignans and Coumarins	Lignans	10936.9	10615.1	29735.7	8292.66	18170.1	16396.5	20424.9	21401.5	21747.3	25549.2	23909.8	25487.1	-	-
Lmqn005782	C10H10O4	[M-H]-	4,5,8-Trihydroxy-α-tetralone	Quinones	Naphthol	616698	618316	731573	499822	373408	360268	487700	519413	536745	325187	420375	337161	-	-
Wcfn006909	C17H14O7	[M-H]-	4,6-Dihydroxy-2-[(4-Hydroxy-3,5-Dimethoxyphenyl)Methylidene]-1-Benzofuran-3-One	Others	Others	30154.9	21858.1	37030.4	44787.7	51277.7	60156.2	54710	46518.1	40905	52457.7	60185.7	43084.3	-	-
Lmgp001898	C9H7NO2	[M+H]+	4,6-Dihydroxyquinoline	Alkaloids	Quinoline alkaloids	16951.6	11606.1	10713.6	45005	12493.4	16090.1	9815.57	16958.1	27505	9815.57	13381.6	21407.4	C05639	ko00380,ko01100
mws1336	C7H7NO2	[M+H]+	4-Aminobenzoic acid	Phenolic acids	Phenolic acids	77429.5	127923	129732	125548	132015	119905	82003	106620	149826	131371	115789	108041	C00568	ko00790,ko01100,ko01240
pmc0682	C8H8N2	[M+H]+	4-Aminoindole	Alkaloids	Plumerane	15903.2	20408.1	10344.7	7158.18	57505	10344.7	65005	18299.7	37268.1	15450	7958.18	22505	-	-
MWSmce466	C8H8O2	[M-H]-	4-Hydroxyacetophenone	Others	Ketone compounds	35556.4	36820.2	29754.4	20045.4	36865.2	33022.4	31425	32072.5	38815.2	50799.6	38805.2	55336.3	C10700	ko01100
mws0628	C7H6O2	[M-H]-	4-Hydroxybenzaldehyde	Others	Aldehyde compounds	133964	172671	156852	166515	174233	128465	109361	176480	140647	214762	214750	283774	C00633	ko01100
mws0749	C7H6O3	[M-H]-	4-Hydroxybenzoic acid	Phenolic acids	Phenolic acids	1.25173e+06	1.13708e+06	1.27245e+06	1.92917e+06	1.59937e+06	1.6623e+06	2.06889e+06	1.39925e+06	2.10342e+06	1.95931e+06	1.99766e+06	2.00127e+06	C00156	ko00130,ko00790,ko01100,ko01110,ko01240
Lakn002075	C18H24O12	[M-H]-	4-Hydroxybenzoic acid glucosyl xyloside*	Phenolic acids	Phenolic acids	2.48345e+06	2.17793e+06	2.46878e+06	2.51565e+06	2.94026e+06	2.58581e+06	2.86174e+06	2.79339e+06	3.04194e+06	2.15071e+06	2.00299e+06	1.91158e+06	-	-
Hmgn002833	C20H20O7	[M-H]-	4-Ketopinoresinol	Lignans and Coumarins	Lignans	13050.5	21433.8	15382.6	15739.4	12759.9	22163.8	25116	22584.1	14912.7	34693.2	40849.2	35419.9	-	-
MWS1852	C8H8O2	[M+H]+	4-Methoxybenzaldehyde	Others	Aldehyde compounds	213691	219820	160538	148749	151648	122916	289112	289937	235220	373894	413384	373706	C10761	-
pmf0440	C10H10O2	[M+H]+	4-MethoxycinnaMaldehyde	Others	Aldehyde compounds	64758.9	67255	71357.6	72750.1	72591.6	65331.9	63026.7	67136.4	58528.2	56611.4	62115	47942.7	C10475	-
Lmbn004847	C10H12O3	[M-H]-	4-Methoxyphenylpropionic acid	Phenolic acids	Phenolic acids	67094	31338.3	32373.4	46031.5	45125	61728.7	51831.7	27757.5	54347.6	31470.7	28205	33352.3	-	-
pmb0764	C6H9NOS	[M+H]+	4-Methyl-5-thiazoleethanol	Others	Others	121131	99021.1	110138	45189	43775.9	37692.6	64700	54472.1	56340.1	168464	174481	155968	C04294	ko00730,ko01100,ko01240
pme2828	C6H5NO3	[M+H]+	4-Nitrophenol	Phenolic acids	Phenolic acids	1.24811e+07	1.14196e+07	1.08084e+07	1.06555e+07	1.0267e+07	1.07671e+07	1.06051e+07	1.04845e+07	1.02175e+07	1.19869e+07	1.00328e+07	1.01677e+07	C00870	-
Wafn002319	C22H28O14	[M-H]-	4-O-(3'-O-alpha-D-Glucopyranosyl)caffeoylquinic acid	Phenolic acids	Phenolic acids	1.0039e+06	1.00725e+06	888017	380661	424235	375920	729161	681628	593309	426555	465979	470665	-	-
Wafn002874	C22H28O14	[M-H]-	4-O-(4'-O-alpha-D-Glucopyranosyl)caffeoylquinic acid	Phenolic acids	Phenolic acids	49695.4	75493	58090.9	25236.6	40410.3	34063.9	36989.2	11649.5	34828.3	44305.6	44061.6	45294.1	-	-
Zalp003488	C17H20O9	[M+H]+	4-O-Caffeoylquinic acid methyl ester*	Phenolic acids	Phenolic acids	41129.4	50043.1	44482.5	62877.7	61635.6	79516.8	53700.3	40070.1	37563.9	140875	140260	99844.2	-	-
Zmhn000892	C13H18O8	[M-H]-	4-O-Glucosyl-3,4-dihydroxybenzyl alcohol	Phenolic acids	Phenolic acids	21891.9	22532.3	15945.9	18189.9	19024.5	17501.9	19034.2	14021	21091.3	42774.3	41999.3	45312.1	-	-
Zmhn001358	C13H16O8	[M-H]-	4-O-Glucosyl-4-hydroxybenzoic acid	Phenolic acids	Phenolic acids	135534	133718	131684	99413.9	100595	105013	97644.5	89996.5	83689.1	159103	182840	153230	-	-
Zmhn002227	C17H22O10	[M-H]-	4-O-Glucosyl-sinapate	Phenolic acids	Phenolic acids	35966.1	46502.2	23763.4	51606.3	32556.5	50860.8	22816.3	34207.2	19306.8	35200.9	34509.3	29482.3	C02919	-
zjgp122321	C16H18O9	[M+H]+	4-O-acetyl-3-O-caffeoyl-2-C-methyl-D-erythronate*	Others	Others	2.33426e+07	2.45886e+07	2.30145e+07	1.31231e+07	1.55595e+07	1.24897e+07	2.00029e+07	2.19242e+07	2.01467e+07	1.32081e+07	1.38268e+07	1.40675e+07	-	-
Wcsn010254	C18H30O2	[M-H]-	4-[3-(4,8-dimethylnona-3,7-dienyl)-3-methyloxiran-2-yl]butan-2-one*	Others	Others	5.16524e+07	5.02597e+07	5.20086e+07	5.58495e+07	5.32879e+07	5.39578e+07	5.4194e+07	4.91048e+07	5.28101e+07	4.55067e+07	4.7213e+07	4.86508e+07	-	-
MWSCX017	C9H8O3	[M+H]+	4-hydroxyphenyl acrylaldehyde	Others	Aldehyde compounds	226269	151693	190005	176955	157971	97655.2	217127	211010	217233	368379	492505	312658	-	-
Lmzn001582	C18H28O9	[M-H]-	5'-Glucosyloxyjasmanic acid	Phenolic acids	Phenolic acids	11056.3	8733.49	8158.49	5241.49	14547.2	9888.99	1167.49	2505	6413.99	13971.5	14552.3	6996.5	-	-
Lmmn002260	C27H36O12	[M-H]-	5'-Methoxyisolariciresinol-9'-O-glucoside	Lignans and Coumarins	Lignans	3.7025e+06	3.04549e+06	2.44109e+06	3.98549e+06	3.72665e+06	3.55874e+06	2.94278e+06	3.10868e+06	2.96842e+06	2.76947e+06	2.86964e+06	3.30551e+06	-	-
Wbmp005829	C16H12O6	[M+H]+	5,16-Dimethyl-3,9,12,18-tetraoxaheptacyclo[9.7.0.01,15.02,6.02,10.07,14.08,13]octadeca-5,15-diene-4,17-dione*	Others	Others	3.98753e+06	4.26537e+06	4.24389e+06	3.04013e+06	2.87705e+06	2.99206e+06	4.33184e+06	4.19325e+06	4.29786e+06	7.89526e+06	7.76262e+06	7.9749e+06	-	-
mws0038	C17H14O6	[M-H]-	5,4'-Dihydroxy-3,7-dimethoxyflavone(Kumatakenin)	Flavonoids	Flavonols	2367.98	2385.54	1883.06	3046.94	2721.94	3100.91	3606.89	2355.48	2488.87	3376.48	3584.98	4279.75	-	-
Wbmn007806	C19H16O6	[M-H]-	5,6,7,13-Tetramethoxy-2-oxatetracyclo[6.6.2.04,16.011,15]hexadeca-1(15),4,6,8(16),9,11,13-heptaen-3-one	Terpenoids	Triterpene Saponin	163633	169257	159387	87696.5	97341.8	92179.3	253381	258550	268837	139441	141928	142310	-	-
Zbzp007397	C11H16O2	[M+H]+	5,6,7,7a-tetrahydro-4,4,7a-trimethyl-2(4H)-benzofuranone	Others	Others	31084.6	21955.3	26037.9	29388.4	26271.9	14951.1	24787.2	25931.7	22803.5	37401	43789.8	32855.6	-	-
Zmhn003257	C16H12O6	[M-H]-	5,7,2'-Trihydroxy-8-methoxyflavone*	Flavonoids	Flavones	1.45611e+07	1.50295e+07	1.51668e+07	1.14794e+07	1.0915e+07	1.10623e+07	1.53006e+07	1.4031e+07	1.498e+07	2.30046e+07	2.35705e+07	2.21832e+07	-	-
Hajp007218	C16H12O6	[M+H]+	5,7,3',5'-tetrahydroxy-6-methylfavanone*	Flavonoids	Flavones	3.98753e+06	4.26537e+06	4.24389e+06	3.04013e+06	2.87705e+06	2.99206e+06	4.33184e+06	4.19325e+06	4.29786e+06	7.89526e+06	7.76262e+06	7.9749e+06	-	-
Layp002880	C15H16O9	[M+H]+	5,7-Dihydroxychromone glucoside	Others	Chromone	491553	506290	472986	394616	479604	381955	362527	440337	543829	356445	357727	272917	-	-
Wbtn007495	C17H16O5	[M-H]-	5,8-dihydroxy-10-methoxy-2-propylbenzo[h]chromen-4-one	Others	Ketone compounds	1.44827e+07	1.5487e+07	1.48996e+07	1.08358e+07	1.08665e+07	1.07163e+07	1.54073e+07	1.49952e+07	1.54362e+07	2.26058e+07	2.15839e+07	2.2289e+07	-	-
MWSmce001	C9H8O4	[M+H]+	5-Acetylsalicylic acid	Phenolic acids	Phenolic acids	17059.5	18734.3	15005	22505	23788.5	22505	22505	26448.8	18436.1	127505	82505	55381.3	-	-
Lhmp122205	C18H20O4	[M+H]+	5-O-Methyllatifolin*	Others	Others	45076.1	37646.1	41928.3	42704.6	37006.3	34619.8	43312.8	47099.2	46419.3	46614.9	44705	42705.5	-	-
pmb3074	C16H18O8	[M-H]-	5-O-p-Coumaroylquinic acid	Phenolic acids	Phenolic acids	1.52673e+06	840880	892350	507625	402652	414981	460590	560932	477590	1.58456e+06	985631	956758	C12208	ko00940,ko00941,ko00945,ko01110
Wbwp010459	C20H22O5	[M+H]+	5-[(2r,3s,4s,5s)-5-(2h-1,3-benzodioxol-5-yl)-3,4-dimethyloxolan-2-yl]-2-methoxyphenol*	Lignans and Coumarins	Lignans	3.852e+06	3.56589e+06	3.65939e+06	3.63114e+06	3.74178e+06	3.78962e+06	3.61548e+06	3.5937e+06	3.64515e+06	3.06904e+06	3.20932e+06	3.04543e+06	-	-
Wdzp011488	C20H34O2	[M+H]+	5-[2-(hydroxymethyl)-5,5,8a-trimethyl-1,4,4a,6,7,8-hexahydronaphthalen-1-yl]-3-methylpent-1-en-3-ol	Terpenoids	Sesquiterpenoids	436634	424233	468466	850039	890194	858262	857289	978946	1.036e+06	684038	671710	610745	-	-
Zahn007990	C11H18O3	[M-H]-	5-hydroxy-3,4-dimeth-yl-5-pentylfuran-2(5H)-one	Others	Others	23096.5	24362.9	24815.5	25199.4	25633.6	24720.6	29931.8	27667	27240	96177.9	101571	98886.5	-	-
Zmhp003514	C16H12O6	[M+H]+	6,7,8-Tetrahydroxy-5-methoxyflavone	Flavonoids	Flavones	4.31627e+06	4.49785e+06	4.82038e+06	3.28777e+06	3.37568e+06	3.18189e+06	4.56915e+06	4.69748e+06	4.74615e+06	8.66923e+06	8.25156e+06	7.93584e+06	-	-
zjbp110818	C19H18O4	[M+H]+	6,7-Dimethoxy-2-(2-phenylethyl)chromone	Others	Chromone	189601	203042	204568	274979	258850	266678	272858	266995	299104	1.03243e+06	1.10078e+06	1.08281e+06	-	-
Zbdn007423	C11H12O4	[M-H]-	6,7-Dimethoxy-4-chromanone	Flavonoids	Other Flavonoids	24546.1	19256.3	31288.7	19214.9	25277	27202.2	34846.4	28608.1	39412	15937.5	25802.7	21459.2	-	-
zjbp110804	C20H20O6	[M+H]+	6,7-dimethoxy-2-[2-(4'-hydroxy-3'-methoxyphenyl)ethyl]chromone*	Others	Chromone	31658.1	36978	33675.9	31131.8	24737.4	40060.5	61010.3	72767.3	64526.5	113270	119179	106559	-	-
zjbp110819	C19H18O4	[M+H]+	6,7-dimethoxy-2-[2-phenylethyl]chromone	Others	Chromone	573624	540514	570134	497633	480474	455233	685951	646564	677968	613965	581145	598637	-	-
Wcgp002561	C15H20O4	[M+H]+	6-(1,2-dihydroxyethyl)-3-hydroxy-2,2,5,7-tetramethyl-3H-inden-1-one	Others	Others	249705	257020	249715	251771	217890	217851	336765	282472	297954	268800	234343	239468	-	-
Jmgn004021	C21H22O11	[M-H]-	6-C-Glucosyl-2-Hydroxynaringenin	Flavonoids	Flavanones	1.76271e+06	1.81097e+06	1.76032e+06	2.60224e+06	2.88145e+06	2.65084e+06	2.92659e+06	2.59504e+06	2.92771e+06	3.01087e+06	3.84772e+06	2.47344e+06	-	-
Lmjp003655	C22H22O11	[M+H]+	6-C-MethylKaempferol-3-glucoside*	Flavonoids	Flavonols	65720.1	69129.4	68245.9	92505	35409.4	51428.1	130005	104535	68286.4	175005	121323	291777	-	-
pma0214	C22H22O12	[M+H]+	6-C-Methylquercetin-3-O-glucoside	Flavonoids	Flavonols	480768	444648	366184	144483	143713	105872	368673	500005	494468	372409	284863	411020	-	-
Lahn005548	C28H32O15	[M-H]-	6-Demethoxy-4'-O-methylcapillarisin rhamnosyl glucoside	Flavonoids	Other Flavonoids	2.83785e+07	2.60375e+07	2.674e+07	1.69695e+07	1.71034e+07	1.52699e+07	2.39111e+07	2.4439e+07	2.27769e+07	3.17794e+07	3.39189e+07	3.34648e+07	-	-
Zbsp004940	C10H8O4	[M+H]+	6-Hydroxy-7-methoxycoumarin	Lignans and Coumarins	Coumarins	313450	330048	560005	539953	445618	839950	268927	550004	311157	492001	418997	602505	-	-
pmp001309	C21H20O12	[M+H]+	6-Hydroxykaempferol-7-O-glucoside	Flavonoids	Flavonols	27994.2	43702.9	19365.6	36803.9	63096.5	32505	82868.2	83296	87044.1	86036.5	130005	58400.6	-	-
Hmcn001884	C21H20O12	[M-H]-	6-Hydroxyluteolin 5-glucoside*	Flavonoids	Flavones	20653.5	48757.4	26432.3	21337.4	40384.5	32326	9848.19	15343.5	20770.1	42346.3	31908.1	25267.5	-	-
Cmzp002057	C14H18O8	[M+H]+	6-O-Acetylarbutin	Phenolic acids	Phenolic acids	687036	659455	697961	739285	757746	742464	457344	513891	493613	485891	488888	476340	-	-
Zmhn001793	C15H18O9	[M-H]-	6-O-Caffeoyl-D-glucose	Phenolic acids	Phenolic acids	1.09447e+06	1.06585e+06	1.07028e+06	891334	1.23885e+06	2.36422e+06	1.13624e+06	1.63019e+06	924540	895804	789000	826610	-	-
Zmhn002334	C16H20O9	[M-H]-	6-O-Feruloyl-β-D-glucose	Phenolic acids	Phenolic acids	10505.3	16361.3	13975.3	23735.7	15264	23968	21701.1	29687	20462	33355.4	35608.5	36817.7	-	-
Lmfn000604	C13H16O10	[M-H]-	6-O-Galloyl-β-D-glucose*	Phenolic acids	Phenolic acids	68890.7	69119	74485.9	71906.1	73224.8	77323.6	56622.7	54713.4	59579.4	58255.8	66375.5	66939.7	-	-
zjgp122320	C9H6O3	[M+H]+	6-hydroxycoumarin	Others	Others	95101.9	47505	63103.7	58987.4	80588.9	50005	44273.2	60327.9	67030.4	132505	180005	202121	-	-
Zmxn004029	C31H38O11	[M-H]-	7,8-Dihydro-Buddlenol B(erythro)	Phenolic acids	Phenolic acids	25520.3	30635.4	30889.5	30751.4	28062.2	35497.2	31134.2	32537.7	37399.4	21700.4	23232.5	18512	-	-
Zmxn003874	C31H38O11	[M-H]-	7,8-Dihydro-Buddlenol B(threo)*	Phenolic acids	Phenolic acids	74145.5	94750.1	78131.5	89466.3	103163	94633.8	90107.1	83553	112534	51320.2	58271.4	57459.7	-	-
Hmqn002118	C9H6O3	[M-H]-	7-Hydroxycoumarin;Umbelliferone	Lignans and Coumarins	Coumarins	631801	709787	594600	771413	1.17181e+06	756266	998976	508755	829404	459555	393929	428465	C09315	ko00999,ko01110
Wagp005832	C12H10O4	[M+H]+	7-Methoxy-coumarin-8-yl-acetaldehyde	Lignans and Coumarins	Coumarins	14714.4	29192.4	26077.3	32057.1	27784.1	31580.8	32844.2	21754.7	15693.1	13330.3	20268	23462.8	-	-
HX1341	C9H6O3	[M+H]+	7-hydroxy-2H-1-benzopyran-2-one	Lignans and Coumarins	Coumarins	1.31937e+07	13003510	1.21847e+07	6.42812e+06	6.95943e+06	6.37465e+06	8.94834e+06	8.81862e+06	1.23632e+07	6.01898e+06	6.19661e+06	6.57803e+06	-	-
Wbtp004798	C16H12O6	[M+H]+	8,11-dimethoxy-2h-[1,3]dioxolo[4,5-b]xanthen-10-one*	Flavonoids	Other Flavonoids	102505	55005	31343.7	47505	62505	55005	52505	57505	40005	110005	73527.5	167505	-	-
Lhcp120603	C15H22O	[M+H]+	8,12-Epoxy-eremophila-9,11(13)-diene	Terpenoids	Sesquiterpenoids	262359	284002	239016	244963	229516	299088	251659	243182	274186	261499	262551	259882	-	-
WaYn002719	C20H26O9	[M-H]-	8,8''-Bisguaiacylglycerol*	Lignans and Coumarins	Lignans	35212.9	30244.5	39393.3	35496	39061	39588.8	45037.8	31841.6	36769.9	36260.1	48589.5	41026.8	-	-
Zbsn006549	C11H8O4	[M-H]-	8-Hydroxy-2-methoxy-1,4-naphthoquinone; 3-Methoxyjuglone	Quinones	Quinones	39506.1	43402.4	52810.5	28992.4	39081.8	49046.7	52615.9	69707.5	66992.6	43969.3	48368.6	38719.1	-	-
Wcjp002598	C9H7NO	[M+H]+	8-hydroxyquinoline	Alkaloids	Quinoline alkaloids	904489	901581	935503	1.05874e+06	1.1753e+06	1.19365e+06	1.03485e+06	943868	933247	956744	921497	818354	C19434	-
Wbtn007603	C16H12O6	[M-H]-	9,11-dimethoxy-2h-[1,3]dioxolo[4,5-b]xanthen-10-one*	Flavonoids	Other Flavonoids	1.45857e+07	1.57076e+07	1.52997e+07	1.02207e+07	1.0758e+07	1.0875e+07	1.56116e+07	1.56683e+07	1.45128e+07	2.33876e+07	2.35551e+07	2.27403e+07	-	-
Zasn010433	C20H36O2	[M-H]-	9,12-Octadecadienoic acid,ethyl ester	Others	Others	6.25223e+06	6.7886e+06	6.89304e+06	7.35845e+06	7.32123e+06	8.48168e+06	4.99214e+06	5.49081e+06	5.75624e+06	5.93671e+06	5.61989e+06	6.32615e+06	-	-
zjbp111606	C15H22O2	[M+H]+	9-Hydroxyselina-4,11-dien-14-al	Terpenoids	Sesquiterpenoids	6940.88	19229.1	16807.8	13216.9	30988.1	13069.9	20752	21618.2	18388.6	28037.5	29637.8	35802.5	-	-
Wcjp001032	C10H12N4O5	[M+H]+	9-[(2S,3S,4S,5R)-3,4-dihydroxy-5-(hydroxymethyl)oxolan-2-yl]-1H-purin-6-one	Alkaloids	Alkaloids	545613	460617	513309	667213	658680	621533	934976	885962	908533	491169	545856	532888	-	-
Cmmn012997	C20H30O2	[M-H]-	Abietic acid*	Terpenoids	Ditepenoids	22831.4	21521.3	21668.8	26511.5	25614.1	32112.1	23395.4	30429.6	23516.6	24903.3	24810.7	25164.5	C06087	ko00904,ko01100,ko01110
Smjp001258	C12H14N2O2	[M+H]+	Abrine	Alkaloids	Plumerane	32183.1	42234.4	46250.2	51949.9	55500.4	40080.8	46299.2	42195.5	44577.5	40947	54862.3	42199.6	C02983	-
Lhsp101905	C10H14O2	[M+H]+	Actinidialactone*	Terpenoids	Monoterpenoids	585005	620005	690646	620005	427505	427505	502505	597505	730005	672505	299988	582505	-	-
Lmtn002233	C15H20O8	[M-H]-	Androsin	Phenolic acids	Phenolic acids	75421.3	76865.2	69182.7	53331.4	41311.1	51215.1	38515.4	68950.8	35112	80252.9	80096.1	64255.6	-	-
mws0072	C21H20O10	[M+H]+	Apigenin-5-O-glucoside	Flavonoids	Flavones	26507.3	25474.9	19771.4	9388.86	17237.8	30005	40205.4	41669.2	26815.4	53625.4	21028.7	50360.6	-	-
Zbsp003407	C27H30O15	[M+H]+	Apigenin-6,8-di-C-glucoside (Vicenin-2)	Flavonoids	Flavones	1.1369e+06	1.50329e+06	1.02596e+06	866544	970604	959083	1.28801e+06	1.51474e+06	1.38911e+06	2.00729e+06	1.49086e+06	1.24021e+06	C10195	-
MWSHY0008	C21H20O10	[M+H]+	Apigenin-6-C-glucoside (Isovitexin)	Flavonoids	Flavones	442205	386069	328294	257381	272025	273467	675365	651488	590607	916907	715328	882436	C01714	ko00944
MWSHY0021	C17H14O5	[M+H]+	Apigenin-7,4'-dimethyl ether	Flavonoids	Flavones	1319.95	1686.44	620.962	1715.46	1412.58	1578.9	4330.35	3734.64	3684.37	3107.89	2306.19	2031.58	C10019	-
pmp001290	C27H26O17	[M+H]+	Apigenin-7-O-(2''-glucurosyl)glucuronide	Flavonoids	Flavones	12505	12109.8	3438.86	7505	4848.84	10005	110005	72505	60644.8	38756.8	16022.9	24214.8	-	-
Lmpp003930	C30H26O12	[M+H]+	Apigenin-7-O-(6''-p-Coumaryl)glucoside	Flavonoids	Flavones	70005	72505	157505	27505	15005	12716.8	25120.1	46498	67505	130005	84193	130005	-	-
mws0047	C27H30O14	[M+H]+	Apigenin-7-O-neohesperidoside (Rhoifolin)	Flavonoids	Flavones	22550	20005	32570	12505	8772.51	7505	20045	15005	50005	21306	37580	47600	C12627	ko00944
pme0368	C27H30O14	[M+H]+	Apigenin-7-O-rutinoside (Isorhoifolin)	Flavonoids	Flavones	75605	115005	68072	30005	20173	25215	74204.2	50405	40666.2	118398	82505	62832.5	-	-
pmb0639	C33H40O20	[M+H]+	Apigenin-8-C-glucoside-7-O-Sophoroside	Flavonoids	Flavones	10005	11751	10409.7	5005	5648.31	12900.1	11194.3	20028.2	10092	38678.1	36317.4	27704.9	-	-
Wasn006102	C21H32O11	[M-H]-	Apiosylrhododendrin	Phenolic acids	Phenolic acids	14633	16182.2	18321.6	22161.2	19339.5	20309.5	15615.6	17626	15142	127799	107365	120240	-	-
Lhkp101525	C20H24O12	[M+H]+	Apiosylskimmin (Adicardin)	Lignans and Coumarins	Coumarins	63887.6	77059.2	87032.9	194413	205643	211959	119991	96007	84947.6	54761.6	89818.9	99546.2	-	-
MWSmce675	C12H16O7	[M-H]-	Arbutin	Phenolic acids	Phenolic acids	7955.78	8806.23	7495.82	4635.54	4484.32	4549.15	6584.6	6112.01	6126.45	12512.8	12650.3	14362.6	C06186	ko00010
Lmtn002796	C21H22O11	[M-H]-	Aromadendrin-7-O-glucoside*	Flavonoids	Flavanonols	5115.21	4357.27	6841.97	11652.2	2076.07	1757.84	1557.57	10871	10890.2	26715.8	25795.3	27002.5	-	-
Walp006629	C22H18O10	[M+H]+	Arteminorin A	Lignans and Coumarins	Coumarins	51939.3	62343.8	51469.8	77029	65006.3	85550	27270.4	37300.2	28048.3	31983.5	41177.8	33155.6	-	-
Lmhn010314	C15H22O2	[M-H]-	Aspergillusene A	Terpenoids	Sesquiterpenoids	20705.9	22041.9	20851.5	19517.7	22513.8	20245.2	22940.5	24459.4	23890.4	21128.3	21629.1	21970.7	-	-
Qmzp101807	C20H22O5	[M+H]+	Avicennol*	Lignans and Coumarins	Coumarins	241758	240517	223080	2.03108e+06	243561	406672	260307	252481	230759	240810	217457	258692	-	-
Lmyp001375	C13H15NO8	[M+H]+	BOA-6-O-glucoside	Alkaloids	Alkaloids	269885	268733	278117	303868	298445	280215	480016	505512	500903	576572	586402	573380	-	-
pmp001220	C20H16O6	[M+H]+	Bavacumestan A	Lignans and Coumarins	Coumarins	497147	503415	486824	484622	664124	484337	503655	509156	520517	436351	465927	439457	-	-
pmb0069	C7H7NO	[M+H]+	Benzamide	Alkaloids	Alkaloids	290246	269390	258368	96178	85475.1	71689.4	320406	329819	339110	6.43445e+06	7.10579e+06	7.09189e+06	C09815	-
pme0241	C7H6O2	[M+H]+	Benzoic acid	Phenolic acids	Phenolic acids	205876	205501	319773	167270	251245	252600	281287	340760	340297	578006	463217	485700	C00180	ko00996,ko01100,ko01110
pme1724	C8H8O2	[M+H]+	Benzoic acid methyl ester	Phenolic acids	Phenolic acids	245801	226523	228668	214456	201593	202987	215739	240878	219226	219949	186862	167737	C20645	-
Hmln003529	C18H26O10	[M-H]-	Benzyl β-primeveroside	Phenolic acids	Phenolic acids	27381	22148	31833.7	22151.1	23752.2	34772.1	20408.5	28622.8	29772.3	30319.5	34801.1	33224.4	-	-
Cmjn004337	C18H26O10	[M-H]-	Benzyl-(2''-O-xylosyl)glucoside	Phenolic acids	Phenolic acids	16313.5	27182	39463.8	24910.4	25478.8	20968.7	24306.1	26615.9	28610.2	26807.3	33921.6	35042.3	-	-
Lmwp011196	C24H38O4	[M+H]+	Bis(2-ethylhexyl)phthalate*	Phenolic acids	Phenolic acids	859829	1.76121e+06	1.58855e+06	928733	2.06969e+06	2.18843e+06	912413	3.66011e+06	3.64827e+06	919936	833321	815505	C03690	-
MWSmce341	C16H22O4	[M+H]+	Butyl isobutyl phthalate*	Phenolic acids	Phenolic acids	5.28716e+07	5.1119e+07	5.21273e+07	5.36542e+07	5.16969e+07	5.22408e+07	5.18497e+07	5.12885e+07	5.29565e+07	5.10911e+07	5.2097e+07	5.05015e+07	-	-
mws2212	C9H8O4	[M-H]-	Caffeic acid	Phenolic acids	Phenolic acids	299290	349885	340640	202242	187092	217956	240958	139510	151688	138333	131912	151018	C01197	ko00940,ko01100,ko01110
MWSCX015	C9H8O3	[M+H]+	Caffeic aldehyde	Phenolic acids	Phenolic acids	242505	179511	277505	240600	195270	213249	342039	362847	622505	594451	693137	847505	C10945	ko00940,ko01110
Labn003679	C15H20O8	[M-H]-	Caffeyl alcohol 4-O-β-D-glucopyranoside	Phenolic acids	Phenolic acids	240668	328360	351465	428625	416247	413013	320175	294483	297273	273910	305490	277801	-	-
Yacn003968	C11H13NO3	[M-H]-	Cantleyine	Alkaloids	Alkaloids	3.90439e+06	3.64915e+06	3.70947e+06	4.69877e+06	4.30199e+06	5.01432e+06	3.41145e+06	3.47905e+06	4.4234e+06	6.13537e+06	5.28343e+06	6.32916e+06	C09933	-
mws0178	C16H18O9	[M-H]-	Chlorogenic acid (3-O-Caffeoylquinic acid)*	Phenolic acids	Phenolic acids	4.67116e+07	5.01485e+07	4.52532e+07	3.14545e+07	3.00866e+07	3.57352e+07	4.39563e+07	4.54709e+07	4.2002e+07	2.59651e+07	3.02006e+07	3.00495e+07	C00852	ko00940,ko00941,ko00945,ko01110
mws0179	C17H20O9	[M-H]-	Chlorogenic acid methyl ester	Phenolic acids	Phenolic acids	434889	486580	401374	220918	174354	257466	248633	249297	227512	938334	858206	933469	-	-
pmb3012	C22H22O11	[M-H]-	Chrysoeriol-7-O-glucoside	Flavonoids	Flavones	67428	66463.7	35386	39740.4	42446.3	53974.8	53145	70231.4	73426.3	76658.4	78112.5	66398.9	-	-
pmb0592	C34H42O20	[M+H]+	Chrysoeriol-7-O-rutinoside-5-O-glucoside	Flavonoids	Flavones	590729	825566	816219	1042505	435965	353617	289314	355892	538677	451708	729027	613728	-	-
HJAP011	C22H22O11	[M+H]+	Chrysoeriol-8-C-glucoside (Scoparin)*	Flavonoids	Flavones	55596	68528.7	37848.5	50539.2	23194.3	36414.8	89747.8	42481.3	78327.4	149739	162576	145272	-	-
Zmdn011161	C15H12O3	[M-H]-	Chrysophanol-9-anthrone	Quinones	Anthraquinone	483563	308496	510431	569016	520770	324119	362677	410853	398157	598602	462341	423218	C10314	-
Zmpn002553	C15H16O9	[M-H]-	Cichoriin*	Lignans and Coumarins	Coumarins	1.65228e+06	1.76581e+06	1.77589e+06	1.79812e+06	1.34234e+06	1.38631e+06	1.4249e+06	1.83493e+06	1.61269e+06	1.31814e+06	1.14136e+06	1.16431e+06	C09206	-
pmn001553	C14H20O8	[M-H]-	Cimidahurinine*	Phenolic acids	Phenolic acids	315364	278462	380110	321893	290204	307154	3.84036e+06	3858327	4.10608e+06	990349	1.03242e+06	938904	-	-
MWSmce446	C22H28O11	[M+H]+	Cimifugin-7-O-glucoside	Others	Chromone	362620	258323	492505	383236	508625	555854	367997	376470	326237	387525	500005	229217	-	-
pmn001687	C13H12O8	[M-H]-	Cis-Coutaric acid	Phenolic acids	Phenolic acids	306377	319518	302656	316278	279808	280715	31970.4	37393.1	14584.5	169815	206405	184714	-	-
MWSmce158	C10H20O	[M+H]+	Citronellol	Others	Alcohol compounds	20943.7	22296.7	21593.2	18872.6	20882.3	21076.4	15255	22852.3	22719.7	210183	196018	189103	-	-
Walp006014	C20H18O8	[M+H]+	Clemiscosin A	Lignans and Coumarins	Coumarins	813620	804936	773575	1.2712e+06	1.47066e+06	1.36991e+06	801433	862006	804676	718959	856613	826688	-	-
Walp005894	C21H20O9	[M+H]+	Clemiscosin C	Lignans and Coumarins	Coumarins	84086	76712.4	78228.4	177588	175525	175261	124287	112990	121135	84068.1	96197.9	94238.6	-	-
pmp001235	C12H18O2	[M+H]+	Cnidilide	Others	Lactones	18444	29722	18077.3	12852.5	21338.8	29579.1	30584.1	28141.1	32452.9	183875	165267	152874	-	-
mws0093	C10H12O3	[M-H]-	Coniferyl alcohol	Phenolic acids	Phenolic acids	114149	152227	132970	184002	172760	129935	147700	116070	163143	74628.6	72647.9	62849.3	C00590	ko00940,ko00999,ko01100,ko01110
Zbzn011671	C30H48O4	[M-H]-	Cordianal C*	Terpenoids	Triterpene	850284	857331	1.07591e+06	213628	254915	258113	290215	270216	280689	419226	430752	450579	-	-
Lafp007563	C15H22O	[M+H]+	Costal	Terpenoids	Sesquiterpenoids	30983.8	29420.4	27198.8	22662.9	16724	15521.2	26402.3	33080.1	28781.2	39201.4	37668	41100.9	-	-
pmb0478	C21H26O11	[M+H]+	Coumarin O-rutinoside	Lignans and Coumarins	Coumarins	26621.8	29266	20746.4	52287.8	47783.5	50511.8	9121.36	11208.2	9010.82	79007	70898	75934.4	-	-
Wcfn003424	C16H18O8	[M-H]-	Coumaroyl Quinic Acid*	Others	Others	133780	154170	192639	83728.6	90157.7	97682.2	70392.7	69830.8	81723.7	253408	304037	302026	-	-
Lmrgn03360	C15H20O8	[M-H]-	Cryptamygin B	Phenolic acids	Phenolic acids	64914.7	53909.9	77746	82346.9	81806.7	85623.9	59906.5	60543.4	57826.2	67098.6	67403.4	61341.1	-	-
mws2108	C16H18O9	[M-H]-	Cryptochlorogenic acid (4-O-Caffeoylquinic acid)*	Phenolic acids	Phenolic acids	2.8622e+07	3.08568e+07	2.89135e+07	1.88414e+07	2.06992e+07	1.97383e+07	3.1275e+07	2.67365e+07	2.36882e+07	1.61119e+07	1.69874e+07	1.64217e+07	-	-
Lssp210412	C13H24N2O	[M+H]+	Cuscohygrine	Alkaloids	Pyrrole alkaloids	104350	101567	103761	99382.8	97374.4	104977	93697.5	104612	101203	103139	96584.8	101843	C06521	ko00960,ko01110
Zmdn003480	C26H34O12	[M-H]-	Cycloolivil-6-O-glucoside	Lignans and Coumarins	Lignans	567004	595692	652555	506517	574695	584044	293378	356369	297840	359710	290443	342158	-	-
pme1261	C9H19NO4	[M+H]+	D-Panthenol	Others	Alcohol compounds	66593.6	58496.4	54922.1	6862.89	13145.4	12608.5	20226.9	18219.9	13833.9	163868	186197	176432	C05944	ko00770
Wcfn008271	C14H8O4	[M-H]-	Danthron; 1,8-Dihydroxyanthraquinone	Quinones	Anthraquinone	4.02056e+07	4.05946e+07	4.08905e+07	4.01575e+07	4.14703e+07	3.97743e+07	4.00301e+07	4.09927e+07	4.09492e+07	3.68759e+07	3.77617e+07	3.77597e+07	C10312	-
Wcdp001713	C15H16O9	[M+H]+	Daphnetin-8-Glucoside	Lignans and Coumarins	Coumarins	31512.6	36974	38472.6	110097	110548	112271	43277.7	40388.3	39293.7	43695.7	37214.2	38846.4	-	-
Lmsp003655	C26H32O11	[M+H]+	Dehydrodiconiferyl alcohol-gamma'-O-glucoside	Lignans and Coumarins	Lignans	152071	62505	147895	47660.9	40706.4	32505	54935.7	51424.1	57590.1	81343.7	78177	91345.1	-	-
Lazn004796	C20H24O8	[M-H]-	Demethyl-erythro-Guaiacylglycerol β-Sinapyl Ether	Lignans and Coumarins	Lignans	11479.4	14393.4	10524.6	13054.8	6471.38	10625.3	8807.68	11323.2	11324.3	16867.6	15092.3	13744.3	-	-
pmn001573	C23H26O10	[M-H]-	Desmethylagrimonolide-6-O-glucoside	Phenolic acids	Phenolic acids	14943.6	13187.5	14296.3	14647.6	4915.89	11461	11720	10054.8	15100.5	15631	14471.6	19344.4	-	-
Wbmp011762	C16H22O4	[M+H]+	Dibutylphthalate*	Phenolic acids	Phenolic acids	5.00438e+07	4.76801e+07	5.03035e+07	4.99315e+07	4.99508e+07	4.82829e+07	4.86776e+07	4.9951e+07	4.63395e+07	4.95287e+07	4.83035e+07	4.81656e+07	-	-
Lmgn002250	C31H34O17	[M-H]-	Dicaffeoylquinic acid-O-glucoside	Phenolic acids	Phenolic acids	204182	251963	219685	85098.7	119331	87035.4	160077	128908	163186	124694	125359	94142	-	-
Lcyn000106	C26H32O13	[M-H]-	Dichotomoside A	Lignans and Coumarins	Lignans	7.24838e+06	8.00476e+06	7.17131e+06	9.15807e+06	9.3614e+06	9.10354e+06	7.08246e+06	6.76026e+06	7.66442e+06	6.42547e+06	7.37473e+06	6.80749e+06	-	-
pme2433	C4H11NO2	[M+H]+	Diethanolamine	Alkaloids	Alkaloids	161045	153719	157947	168726	176201	165670	171353	169184	169565	144490	148127	154272	C06772	ko00564
Lazn004986	C37H48O16	[M-H]-	Dihydrobuddlenol B glucoside	Lignans and Coumarins	Lignans	58538.8	69907.5	69436.8	67684.8	63803.8	61694.5	61914.1	99590.7	70877.3	50425.6	39073.1	43336.8	-	-
Lazn006001	C31H38O11	[M-H]-	Dihydrobuddlenol B*	Lignans and Coumarins	Lignans	67718.9	85155.2	72222.9	82755.9	75353.8	103002	75040	103747	94101.7	50875.3	51950.1	51329.4	-	-
Lmmn000774	C15H20O9	[M-H]-	Dihydrocaffeoylglucose*	Phenolic acids	Phenolic acids	33041.3	42089.8	32126.5	29328	11630.6	38368.6	27857.2	34737.9	32827.7	21208.7	24148.4	23271.6	-	-
Lmyn003971	C26H34O11	[M-H]-	Dihydrodehydrodiconiferyl alcohol-4-O-glucoside*	Lignans and Coumarins	Lignans	37044.4	32556.3	26696.2	35001.7	12364.3	29387.9	579264	472250	631626	154970	174570	191539	-	-
Wafn002827	C16H22O9	[M-H]-	Dihydroferulic acid glucoside	Phenolic acids	Phenolic acids	167298	99569.6	134866	80261.1	54578.7	44323.5	46989	61302.7	61303.7	66702.4	58208.5	57321.1	-	-
Hmcp000405	C8H17NO	[M+H]+	Dihydroisopelletierine	Alkaloids	Piperidine alkaloids	173361	193677	154676	194017	170669	189526	186140	206296	199557	756499	494584	505184	-	-
Wafn002081	C12H14O8	[M-H]-	Dihydroxybenzoyl xyloside	Phenolic acids	Phenolic acids	2.03771e+06	2.10446e+06	2.03693e+06	1.10941e+06	1.10644e+06	1.16748e+06	1.0627e+06	1.02646e+06	1.11899e+06	3.17459e+06	3.34732e+06	3.45286e+06	-	-
Lmmp010562	C24H38O4	[M+H]+	Diisooctyl Phthalate*	Phenolic acids	Phenolic acids	805738	1.59429e+06	1.65737e+06	903404	2.09007e+06	2.15484e+06	875019	3.64915e+06	3.62712e+06	897489	828455	809578	C14577	-
MWSslk097	C10H10O4	[M+H]+	Dimethyl phthalate	Phenolic acids	Phenolic acids	123392	119732	124619	96892.7	128032	109730	148774	148106	117628	130975	124585	120158	C11233	-
mws0058	C16H12O6	[M-H]-	Diosmetin (5,7,3'-Trihydroxy-4'-methoxyflavone)*	Flavonoids	Flavones	1.34757e+07	1.43007e+07	1.51294e+07	9.93768e+06	1.0892e+07	1.06439e+07	15471034	1.56804e+07	15846219	2.34015e+07	2.46937e+07	2.12219e+07	C10038	-
pmp000120	C22H22O11	[M+H]+	Diosmetin-6-C-glucoside	Flavonoids	Flavones	32876.6	20236.6	29999.8	18970.8	7505	18968.9	37928.9	31606.4	27817.9	68261.9	53441.1	27505	-	-
pmp001080	C28H32O15	[M+H]+	Diosmetin-7-O-Neohesperidoside (Neodiosmin)*	Flavonoids	Flavones	1.97999e+06	2.09841e+06	3682325	982991	1.19601e+06	2495005	2.35571e+06	1.96569e+06	1.49575e+06	2.85019e+06	4818410	2.89345e+06	-	-
pmp000579	C22H22O11	[M+H]+	Diosmetin-7-O-galactoside*	Flavonoids	Flavones	97206.5	109704	103631	161232	153101	144768	172210	173286	174858	463351	401449	488340	-	-
MWSHY0190	C28H32O15	[M+H]+	Diosmetin-7-O-rutinoside (Diosmin)*	Flavonoids	Flavones	1.55919e+07	1.64184e+07	23040860	9.35408e+06	9.07044e+06	9.63434e+06	1.8385e+07	2.15625e+07	1.37705e+07	2.41729e+07	38518000	1.44603e+07	C10039	-
mad1424	C17H14O13	[M+H]+	Ditartaroyl-hydroxycoumarin	Lignans and Coumarins	Coumarins	764325	650283	622124	676570	727163	768006	770408	642408	676170	599581	733187	473718	-	-
Wcjp002397	C23H27NO8	[M+H]+	Dubiusine	Alkaloids	Alkaloids	1.25941e+06	1.27431e+06	1.20355e+06	1.21644e+06	1.43995e+06	1.15637e+06	1.22057e+06	1.08153e+06	1.15633e+06	804277	987454	893248	C12240	-
Yajn003045	C21H32O10	[M-H]-	Ebuloside	Terpenoids	Monoterpenoids	81175.5	96250.8	98846.3	76880.5	62620.2	59200.6	101946	84248.5	89610.1	82407	84765.9	72629.5	-	-
Lshp011103	C29H39N3O2	[M+H]+	Echinulin	Alkaloids	Plumerane	4230.37	3969.35	4356.33	4377.88	4376.45	4583.05	4248.04	4658.51	3818.51	2412.15	2817.91	2792.79	-	-
Ladp005441	C20H18O6	[M+H]+	Elliptinol	Flavonoids	Other Flavonoids	142223	57208.1	120005	44493.1	63430.1	116626	72983.7	207505	82505	65005	82505	57505	-	-
Zbzn008048	C17H26O4	[M-H]-	Embelin	Quinones	Quinones	105797	102004	107979	98543.2	89160.9	92904.1	159343	142727	150764	252691	270666	259236	-	-
Lmsp013116	C20H32O3	[M+H]+	Ent-16α,17-Dihydroxykauran-2-one	Terpenoids	Ditepenoids	58954.1	57056.3	58130.1	108212	98045.6	96642.3	67954.2	62079	65625.8	135204	132942	131620	-	-
mws1397	C22H18O10	[M-H]-	Epicatechin gallate	Flavonoids	Flavanols	254218	257961	256989	254149	147019	225325	198567	189554	183210	230759	211499	177619	-	-
Lahp002857	C30H26O13	[M+H]+	Epicatechin-(4β→8)-epigallocatechin	Flavonoids	Flavanols	29613.2	25887.9	28297.1	10619.6	17687.8	10057	6207.39	17218.2	15826.8	37470.5	31807	43736.5	-	-
Zmbp000449	C5H7NOS	[M+H]+	Epigoitrin	Others	Others	5.32399e+06	5.06151e+06	5.39367e+06	3.34169e+06	3.5103e+06	3.43181e+06	4.39791e+06	4.78036e+06	4.5746e+06	4.12861e+06	4.16036e+06	4.42664e+06	-	-
MWSHC20189	C20H22O6	[M-H]-	Epipinoresinol*	Lignans and Coumarins	Lignans	302730	252334	238592	266720	247621	283954	258464	243956	253582	215658	223371	238488	-	-
Qahn003953	C12H22O6	[M-H]-	Erigeside B	Others	Others	42710.6	56678.2	48998.7	56111.1	47750.7	70419.9	255092	251532	266217	99480.5	111580	129421	-	-
MWS20145	C21H22O11	[M+H]+	Eriodictyol-7-O-glucoside	Flavonoids	Flavanones	17382.5	38236.5	22707.3	47505	55005	56306.4	36100.3	25495.2	41455	38773.8	62811.8	40005	-	-
pmb3023	C21H22O11	[M-H]-	Eriodictyol-8-C-glucoside*	Flavonoids	Flavanones	8019.15	3950.14	11401.2	2826.89	586.936	4095.01	7484.39	4513.64	8519.31	23258.3	37255.3	25852.4	-	-
Zbnn003132	C27H32O16	[M-H]-	Eriodictyol-8-C-glucoside-4'-O-glucoside	Flavonoids	Flavanones	40501.1	29457.1	30999.7	22901	28986.4	16276.7	21941.9	17065.1	18972.8	52383.3	75406.5	99193.1	-	-
Wcdp011414	C22H43NO	[M+H]+	Erucamide	Others	Others	719669	427140	450075	744475	223979	257686	735288	385603	406620	753709	724719	755056	-	-
mws1013	C9H6O4	[M-H]-	Esculetin (6,7-Dihydroxycoumarin)	Lignans and Coumarins	Coumarins	72066.5	66832.5	45025.1	41757.2	37745.8	45198.3	64637.3	35675.1	70380.8	54350.3	36131.5	38874.4	C09263	ko00999,ko01110
Lmbn001162	C15H16O9	[M-H]-	Esculetin-7-O-glucoside*	Lignans and Coumarins	Coumarins	136621	98674.4	97068.7	61299.1	43127.7	46328.4	45462.8	31525.6	36788.3	48632	47261.3	47204.1	-	-
mws1015	C15H16O9	[M-H]-	Esculin (6,7-Dihydroxycoumarin-6-O-glucoside)*	Lignans and Coumarins	Coumarins	1.64342e+06	1.80012e+06	1.87717e+06	1.48212e+06	1.43849e+06	1.51694e+06	1.59444e+06	1.57317e+06	1.40393e+06	1.27315e+06	1.04188e+06	988937	C09264	-
Wcsn011332	C18H32O2	[M-H]-	Ethyl (10Z,13Z)-hexadeca-10,13-dienoate	Others	Others	1.71447e+06	1.79277e+06	1.64889e+06	2.02578e+06	1.92135e+06	2.11628e+06	1.93128e+06	1.77744e+06	1.76105e+06	1.61604e+06	1.69148e+06	1.79035e+06	-	-
MWS1830	C9H10O3	[M+H]+	Ethylsalicylate	Phenolic acids	Phenolic acids	51738.3	70025.3	53865	131004	50005	109997	106272	72505	90099.5	81158.4	138448	99656.1	-	-
Lmqn009304	C19H18O5	[M-H]-	Eucalyptin (5-Hydroxy-7,4'-dimethoxy-6,8-dimethylflavone)	Flavonoids	Flavanones	196400	194665	200562	168573	169225	168753	266917	255427	233772	359974	363592	369563	-	-
pmn001380	C9H16O4	[M-H]-	Eucommiol	Others	Alcohol compounds	2.31666e+06	2.17527e+06	1.94707e+06	2.78878e+06	2.51561e+06	2.93205e+06	2.6885e+06	2.39569e+06	2.40999e+06	1.56579e+07	1.52605e+07	1.32015e+07	C17878	-
mws0014	C10H10O4	[M-H]-	Ferulic acid	Phenolic acids	Phenolic acids	268134	383713	378116	195146	155610	263314	384310	322893	264017	249066	336387	469140	C01494	ko00940,ko01100,ko01110
mws1212	C11H12O4	[M+H]+	Ferulic acid methyl ester	Phenolic acids	Phenolic acids	14635.3	12671.7	16629.3	7949.18	13187.3	13251.2	21704	23310.1	25599.3	23310.1	22745.7	16557.8	-	-
Hmmn002544	C16H20O9	[M-H]-	Ferulic acid-4-O-glucoside	Phenolic acids	Phenolic acids	997876	909299	1.06399e+06	2.0105e+06	982614	1.0883e+06	419931	454673	420929	634307	717124	404232	-	-
MWSHC2062	C16H20O9	[M-H]-	Ferulic β-glucoside*	Phenolic acids	Phenolic acids	524059	489796	577521	345886	473834	483637	381631	383194	425703	717990	793802	804826	-	-
pmp000675	C20H22O7	[M+H]+	Forsythialan A	Lignans and Coumarins	Lignans	300944	304740	326397	237096	395304	340187	385269	483513	326375	307534	325024	301943	-	-
mws1014	C10H8O5	[M+H]+	Fraxetin (7,8-Dihydroxy-6-methoxycoumarin)	Lignans and Coumarins	Coumarins	128004	174084	437905	167940	233022	287419	230206	220939	261310	317505	178897	144660	C09265	ko00999,ko01110
Lmbn001181	C22H28O15	[M-H]-	Fraxetin-7,8-di-O-glucoside	Lignans and Coumarins	Coumarins	119776	169726	125324	75735.1	135334	133837	140083	172353	127424	96638.1	162156	114888	-	-
MWSmce025	C16H18O10	[M-H]-	Fraxetin-8-O-glucoside (Fraxin)	Lignans and Coumarins	Coumarins	3.36639e+07	3.37569e+07	3.10764e+07	2.86196e+07	3.12218e+07	2.95986e+07	2.99788e+07	3.1634e+07	3.40188e+07	2.43973e+07	2.55713e+07	2.1834e+07	C09266	-
pmp000284	C11H10O5	[M+H]+	Fraxidin (8-Hydroxy-6,7-dimethoxycoumarin)	Lignans and Coumarins	Coumarins	459168	421505	464360	354803	445109	398744	289997	326246	320345	305262	277681	304629	C17479	-
Lmbp003208	C17H20O10	[M+H]+	Fraxidin-8-O-glucoside	Lignans and Coumarins	Coumarins	7505	10005	15005	10005	23414.7	21841.3	11059.4	19415.3	28625.9	15747.8	20005	20005	-	-
Lmyn006227	C15H10O5	[M-H]-	Galangin (3,5,7-Trihydroxyflavone)	Flavonoids	Flavonols	18647.4	18123.9	17324.9	7333.78	10415.8	8498.38	25391.5	24759.3	26264.2	32024	30850.2	36026.6	C10044	ko00941
Lmlp005572	C21H20O10	[M+H]+	Galangin-7-O-glucoside	Flavonoids	Flavonols	3359.97	7505	5604.22	12505	7833.97	7505	2050.09	6514.67	6710.2	7833.97	15005	11181.7	-	-
Wayn002532	C12H14O9	[M-H]-	Gallic acid-1-O-xyloside	Phenolic acids	Phenolic acids	148442	189619	184345	120796	119044	112953	59086.3	68797.5	61212.5	765699	712457	804458	-	-
mws2220	C22H18O11	[M-H]-	Gallocatechin 3-O-gallate	Flavonoids	Flavanols	734298	822346	583321	531854	598049	575232	464087	550198	545455	942845	656478	610006	-	-
pmp001054	C17H24O11	[M+NH4]+	Gardenoside	Terpenoids	Monoterpenoids	110129	119356	91082.5	191828	185660	204748	120769	110144	107992	94652.7	84716.5	105208	C09779	-
Qazn002500	C23H34O16	[M-H]-	Gardenoside-glucoside	Terpenoids	Monoterpenoids	453676	503737	466726	867402	816504	969080	696177	796279	842627	409368	452753	500842	-	-
Wasn006585	C21H36O10	[M-H]-	Geranyl 3-O-xylopyranosyl-glucopyranoside	Others	Others	9837.23	6281.56	10628.6	44709.1	52844.9	22975.6	8813.48	10754.5	11995.3	717168	488888	613059	-	-
Wasn003141	C16H28O8	[M+CH3COOH-H]-	Glucosyl 3,7-dimethylocta-2,6-diene-1,4,8-trio	Others	Others	33631.6	29783	42861.1	24985.2	21126.7	16334.5	55673.1	50957.1	47412.6	25884.5	24009.6	28169.3	-	-
Wasn002508	C16H30O9	[M-H]-	Glucosyl 7-methyl-3-methyleneoctane-1,2,6,7-tetraol	Others	Others	65645.6	68635.1	69528.8	84149	78949.8	82482.5	80364.9	88608.1	90713.9	64587.8	73645.9	64775.5	-	-
Hmtn001302	C13H16O8	[M-H]-	Glucosyloxybenzoic acid	Phenolic acids	Phenolic acids	133844	121870	116753	92759.2	67914.1	72624	91507.5	84476.7	54519.6	154068	164180	144204	-	-
MWSHC2022	C15H20O10	[M-H]-	Glucosyringic acid	Phenolic acids	Phenolic acids	978127	940167	963520	72295.8	69703.7	92363.8	69743.7	88702.3	97395.5	267094	281578	265397	-	-
Xmyn008071	C16H12O6	[M-H]-	Gnetifolin B*	Flavonoids	Flavones	1.0284e+07	1.05678e+07	1.07703e+07	7.51861e+06	7.56515e+06	7.37455e+06	1.03586e+07	1.05079e+07	1.14092e+07	1.82646e+07	1.83619e+07	1.71174e+07	-	-
Labn002264	C14H20O8	[M-H]-	Grevilloside G*	Phenolic acids	Phenolic acids	251424	222309	228403	221073	201687	222355	3.01459e+06	3.23373e+06	3.00624e+06	750483	813777	775749	-	-
WaYn003084	C24H30O13	[M-H]-	Guaiacylglycerol 8-O-(1''-O-Glucosyl)Vanillic Acid Ether	Phenolic acids	Phenolic acids	35718.2	34031.6	55563.4	52748.9	48017.2	36447.6	41406.2	24148.1	33649.8	36193.1	30150.7	39576.9	-	-
mws0463	C16H14O6	[M-H]-	Hesperetin	Flavonoids	Flavanones	5420.26	5787.47	3767.53	5694.99	5693.45	5185.42	5942.4	5940.56	3214.63	10828.7	8723.14	9913.57	C01709	ko00941
pmb2970	C28H34O16	[M-H]-	Hesperetin-5,7-di-O-glucoside	Flavonoids	Flavanones	24728.2	18915.4	25081.5	28948.8	18201.8	27388.3	23807	14963.7	8210.6	24487	28797.5	24917.7	-	-
pme1598	C22H24O11	[M-H]-	Hesperetin-5-O-glucoside	Flavonoids	Flavanones	26060	27542.8	24113.9	28232.9	22101.1	26397.4	39190.5	29264.1	16078.8	48785.6	49153.6	39571.3	-	-
MWSHY0019	C28H34O15	[M+H]+	Hesperetin-7-O-neohesperidoside(Neohesperidin)*	Flavonoids	Flavanones	452087	434649	777505	298597	272400	284031	599597	580092	443946	945091	1035005	621195	C09806	ko00941
MWSHY0116	C28H34O15	[M+H]+	Hesperetin-7-O-rutinoside (Hesperidin)*	Flavonoids	Flavanones	447525	451174	409903	291400	248447	359662	296018	537122	353216	668202	624664	647865	C09755	-
Wcdp010864	C16H33NO	[M+H]+	Hexadecanamide	Alkaloids	Alkaloids	208168	230588	211992	96073.5	91756.1	90438	157259	160726	153253	210302	191594	181977	-	-
MWSHY0069	C16H12O6	[M+H]+	Hispidulin (5,7,4'-Trihydroxy-6-methoxyflavone)*	Flavonoids	Flavones	4.60168e+06	4.94445e+06	5.4712e+06	3.4762e+06	3.29033e+06	3.08052e+06	4.29732e+06	4.20326e+06	4.26038e+06	8.33166e+06	7.92235e+06	8.03341e+06	C10058	-
Hmgp002121	C31H28O13	[M+H]+	Hispidulin-7-O-(6''-O-p-Coumaroyl)Glucoside	Flavonoids	Flavones	1.85088e+07	1.90604e+07	1.74535e+07	1.00957e+07	9.54233e+06	19298075	1.37433e+07	1.59723e+07	1.82172e+07	2.38882e+07	2.3579e+07	2.1518e+07	-	-
Hmgp002189	C22H22O11	[M+H]+	Hispidulin-7-O-glucoside(Homoplantaginin)*	Flavonoids	Flavones	112898	88518.4	79245.4	63231.7	86026.7	56484.4	230005	114651	76716.4	182934	192777	304246	C17762	-
Lmnp002845	C22H22O11	[M+H]+	Hispidulin-8-C-glucoside*	Flavonoids	Flavones	70796.6	35005	43039.8	20005	27505	25287.6	65734.1	83420.1	103650	159261	148578	112063	-	-
mws1033	C16H14O6	[M+H]+	Homoeriodictyol	Flavonoids	Flavanones	7535.62	8407.05	5687.73	7932.04	6434.01	5334.31	3959.84	10390.4	6785.38	14048	12864.9	13126.7	C09756	ko00941
pme1292	C8H8O4	[M-H]-	Homogentisic acid*	Phenolic acids	Phenolic acids	89987.6	81406.8	89193.3	98752.4	64248.3	100389	93116.8	90555.1	87033.3	115582	120371	111837	C00544	ko00130,ko00350,ko01100,ko01240
WaYn002313	C16H22O10	[M-H]-	Homosyringic Acid 4'-O-Glucoside	Phenolic acids	Phenolic acids	364546	417565	443065	313874	266197	303369	221217	261854	250272	188796	203834	188163	-	-
Lhhp102904	C20H20O6	[M+H]+	Horsfieldin*	Lignans and Coumarins	Lignans	33235.3	28776.3	26810.9	11650.1	13686.6	18296.6	19928.1	24027.7	20548.4	37692.5	28843.7	32424.3	-	-
Wafn003070	C16H20O10	[M-H]-	Hydroxyferulic acid glucoside	Phenolic acids	Phenolic acids	604594	623515	560456	507288	321225	532326	475333	546262	585556	385975	374180	429386	-	-
Wafn003834	C21H36O11	[M-H]-	Hydroxygeranyl 6-O-xylopyranosyl-glucopyranoside	Others	Others	2.09876e+06	1.41791e+06	1.50396e+06	1.29426e+06	1.79145e+06	1.04191e+06	2.16985e+06	3.00834e+06	2.79248e+06	3.29198e+06	5.36589e+06	3.25695e+06	-	-
Layp000971	C14H21NO8	[M+H]+	Hydroxymenisdaurin D	Alkaloids	Alkaloids	180678	221505	154944	139133	100604	128150	137504	151764	157442	125590	124922	103588	-	-
Lsmp122008	C20H26O10	[M+H]+	Hydroxyrudicoumarin C glucoside	Lignans and Coumarins	Coumarins	208686	134750	154414	370005	320005	192910	178343	307505	136097	136097	132152	128145	-	-
Smjp001498	C14H18N2O2	[M+H]+	Hypaphorine	Alkaloids	Plumerane	6650.91	5034.08	10005	4584.15	8686.12	2245.49	6647.9	8293.28	4515.01	1.64313e+06	1.47784e+06	1.50838e+06	C09213	-
Hmln003754	C26H34O11	[M-H]-	Icariside E5*	Others	Ketone compounds	95660.1	101134	86495.3	71178.4	65907.4	56928.2	69714.3	66595.3	63350.6	47115.7	64476.5	52938.1	-	-
Hmsn001911	C13H18O8	[M-H]-	Idesin	Phenolic acids	Phenolic acids	24103.8	23344.5	19062.2	16397.2	20690.8	20313.4	19927.2	19768	24024.8	35095.5	37048	41731.6	-	-
pmb1096	C8H7N	[M+H]+	Indole	Alkaloids	Plumerane	673384	613982	603866	843274	838656	817570	687982	646728	662017	647047	536886	540727	C00463	ko00380,ko00400,ko00402,ko00999,ko01100,ko01110
pme1651	C10H9NO2	[M+H]+	Indole-3-acetic acid (IAA)	Alkaloids	Plumerane	545342	496472	503665	263867	282190	274431	531128	489271	661803	460119	494675	435386	C00954	ko00380,ko01100,ko04075
mws0103	C9H7NO	[M+H]+	Indole-3-carboxaldehyde	Alkaloids	Plumerane	193475	161966	173021	165704	131999	134224	150066	162781	128592	386225	347555	329525	C08493	-
mws1417	C9H7NO2	[M-H]-	Indole-3-carboxylic acid*	Alkaloids	Plumerane	1.41362e+06	969177	947135	1.31298e+06	942559	819502	1.20329e+06	1.08458e+06	1.01476e+06	1.98941e+06	1.9375e+06	1.82154e+06	C19837	-
mws0102	C9H7NO2	[M-H]-	Indole-5-carboxylic acid*	Alkaloids	Plumerane	1.33898e+06	1.29411e+06	1.36761e+06	1.11879e+06	988556	997726	1.2377e+06	1.28875e+06	1.09316e+06	2.46439e+06	2.67146e+06	2.63103e+06	-	-
pmp000804	C19H20O4	[M+H]+	Isobavachalcone D	Flavonoids	Chalcones	731061	702371	664468	690537	663026	671854	748480	726275	733566	535415	561719	543067	-	-
pmn001382	C25H24O12	[M-H]-	Isochlorogenic acid A*	Phenolic acids	Phenolic acids	125833	124509	134405	148064	225024	238423	168537	164095	104122	106714	119402	118705	-	-
Li512115	C25H24O12	[M-H]-	Isochlorogenic acid B	Phenolic acids	Phenolic acids	87037.6	60824.8	70464	160693	217631	196688	93449	124234	128596	80040.2	58841.7	69230.5	C10468	-
pmn001384	C25H24O12	[M-H]-	Isochlorogenic acid C*	Phenolic acids	Phenolic acids	103441	126268	167061	272984	141250	260214	69722.3	151917	144879	97362.5	98060.3	101259	-	-
Lmbp002962	C10H8O5	[M+H]+	Isofraxetin	Lignans and Coumarins	Coumarins	2.2365e+06	2.37826e+06	2.3182e+06	1.97887e+06	1.73545e+06	1.60815e+06	2.3018e+06	1.81266e+06	2.06968e+06	2.08152e+06	1.34426e+06	1.3269e+06	-	-
Lmjp003090	C17H20O10	[M+H]+	Isofraxidin-7-O-glucoside	Lignans and Coumarins	Coumarins	19031.4	18115.4	15005	16313.4	13593.6	19031.4	6345.62	9969.62	15005	10869.6	26264.9	15405.6	-	-
pme1611	C21H22O10	[M-H]-	Isohemiphloin	Flavonoids	Flavanones	23498	18515.5	31777.5	17037.4	15623	16125	41289.9	27204.7	49340.7	47178.8	55515.3	53087.1	-	-
Lmmn002274	C26H34O11	[M-H]-	Isolariciresinol-9'-O-glucoside*	Lignans and Coumarins	Lignans	36337	37968.7	41857.8	31965.9	86603	27582.2	531811	747633	659572	141048	160917	207408	-	-
Cmmn013275	C20H30O2	[M-H]-	Isopimaric acid*	Terpenoids	Ditepenoids	163456	152170	155348	164769	154722	156387	162249	144243	149775	166410	159890	187723	C09118	ko00904,ko01110
MWSmce709	C9H7N	[M+H]+	Isoquinoline	Alkaloids	Isoquinoline alkaloids	242459	223821	198824	265134	244553	200872	220365	218589	217977	197831	187224	234867	C06323	-
MWSHY0064	C28H32O16	[M+H]+	Isorhamnetin-3-O-neohesperidoside*	Flavonoids	Flavonols	37505	17505	16853.8	25005	17505	12528	15281.6	30005	40005	37505	23104	24448.1	-	-
MWSHY0135	C28H32O16	[M+H]+	Isorhamnetin-3-O-rutinoside (Narcissin)*	Flavonoids	Flavonols	27685.3	27469.2	24258.7	17782.7	14069.7	35005	47505	45005	47505	20005	16895.8	27774	-	-
Lmsp003252	C28H32O17	[M+H]+	Isorhamnetin-3-O-sophoroside	Flavonoids	Flavonols	9537.11	50005	12716.7	12944.4	16750	17444.5	21238.5	19805.9	9366.51	15680	12028	12705.5	-	-
Lmlp002990	C27H30O15	[M+H]+	Isosaponarin(Isovitexin-4'-O-glucoside)	Flavonoids	Flavones	25556	12725.7	25939.9	11571.9	18988.2	21008.4	43963.4	50804	26775.2	32388.9	33336.4	19671.7	-	-
MWSHC20172	C10H8O4	[M+H]+	Isoscopoletin (6-Hydroxy-7-Methoxycoumarin)	Lignans and Coumarins	Coumarins	228976	188919	367505	283312	280042	326144	226702	195543	171139	253315	276009	238925	C18079	ko00999
Lcyp000676	C16H18O9	[M+H]+	Isoscopoletin-β-D-glucoside*	Lignans and Coumarins	Coumarins	1.99362e+07	1.92699e+07	3.12238e+07	1.28702e+07	1.19727e+07	1.37854e+07	1.96151e+07	1.62112e+07	1.67675e+07	1.03551e+07	1.10542e+07	1.7468e+07	-	-
Lazn006152	C20H22O5	[M+H]+	Isoshonanin	Lignans and Coumarins	Lignans	358206	359582	390950	371062	382872	349537	367134	374853	393034	312096	355487	317127	-	-
MWSmce040	C8H8O3	[M+H]+	Isovanillin	Others	Aldehyde compounds	97249.7	147121	172706	139446	210005	122840	255005	133050	207505	337505	228156	180417	-	-
Hmmp003156	C27H30O15	[M+H]+	Isovitexin-7-O-glucoside(Saponarin)	Flavonoids	Flavones	41961	48902.4	95005	28925.9	27001.6	19935.6	35737.9	52502.4	36713.8	70312.5	60673.9	48209.6	C08064	-
Qmyp101334	C18H28O3	[M+H]+	JiangxiBaiyingsu I	Terpenoids	Sesquiterpenoids	2.06474e+06	2.02947e+06	2.14426e+06	2.3169e+06	2.25765e+06	2.18854e+06	1.62703e+06	1.65672e+06	1.66469e+06	7.16956e+06	7.15517e+06	7.07997e+06	-	-
Wagp009968	C22H18O7	[M+H]+	Justicidin A*	Lignans and Coumarins	Lignans	9364.17	6580.79	5757.23	5549.87	5671.8	3639.46	42725.4	40675.6	43195.7	14257.7	16431.4	15139.2	C10633	-
Wagp010109	C22H18O7	[M+H]+	Justicidin C*	Lignans and Coumarins	Lignans	7922.81	9431.31	7896.26	4001.64	4984.81	4518.09	44128.3	44987.4	46379.8	16410.5	16753.2	16819.1	-	-
Xmyp004945	C33H40O20	[M+H]+	Kaempferol-3-O-(6''-Rhamnosyl-2''-Glucosyl)Glucoside (Camelliaside A)	Flavonoids	Flavonols	26422.9	40005	15005	15005	37505	45005	42505	26432.9	19826.7	35005	24707.4	20112.9	-	-
MWSHY0136	C21H20O11	[M+H]+	Kaempferol-3-O-glucoside (Astragalin)	Flavonoids	Flavonols	37505	13248.8	32505	55005	37505	50005	17505	47505	47505	60005	55503.8	67340.3	C12249	ko00944,ko01110
Lmsp004670	C27H30O15	[M+H]+	Kaempferol-3-O-glucoside-7-O-rhamnoside*	Flavonoids	Flavonols	430005	440005	292955	165005	79427.2	152505	357505	307505	435005	372505	324203	590005	-	-
MWSHY0061	C27H30O15	[M+H]+	Kaempferol-3-O-neohesperidoside*	Flavonoids	Flavonols	32505	12605	15005	28572.2	45005	25005	10005	22505	35005	17505	26175.2	35005	-	-
pme1605	C27H30O15	[M-H]-	Kaempferol-3-O-robinobioside(Biorobin)	Flavonoids	Flavonols	423842	208612	404511	157522	227551	202087	398996	409845	405113	378159	500654	486066	-	-
MWSHY0050	C27H30O15	[M+H]+	Kaempferol-3-O-rutinoside(Nicotiflorin)*	Flavonoids	Flavonols	310005	170005	182285	145005	80729.2	100005	237505	182505	370005	337505	552505	395005	C21833	ko00944,ko01110
HJAP148	C26H28O15	[M+H]+	Kaempferol-3-O-sambubioside	Flavonoids	Flavonols	2505	5005	5087.49	30759	28079.8	38324.2	5005	2660.93	4915.36	13410.4	14172.6	30005	-	-
HJAP024	C27H30O16	[M+H]+	Kaempferol-6,8-di-C-glucoside	Flavonoids	Flavonols	37567.8	38283.2	34454.3	22031.7	33671.5	17651.5	33671.5	28038.2	35237.2	31954.8	32925.3	35242.8	-	-
Lmmn001294	C14H20O9	[M-H]-	Koaburaside*	Phenolic acids	Phenolic acids	17136.1	13768.2	14667.4	26002.4	27578.1	24124.6	13467	16195.5	14999.2	20309.9	19117.5	23005.3	-	-
Yajn003638	C16H26O10	[M-H]-	Lamiol	Terpenoids	Monoterpenoids	65236.6	64158.5	66567.8	141743	134415	122900	136932	156567	137936	135640	173018	221658	-	-
HJN083	C26H34O11	[M-H]-	Lariciresinol-4'-O-glucoside*	Lignans and Coumarins	Lignans	91084.4	91712.5	98959.2	70984.4	67704.7	59666.3	64094.9	63511.2	80204.3	69629	49031.1	57592.8	-	-
MWSmce349	C18H35NO	[M+H]+	Laurocapram	Alkaloids	Alkaloids	3356.79	3882.72	11588.6	12673	12116	11945	24892.5	31188.2	30887.8	11252.1	12240.5	10847.4	-	-
Wcdp006912	C16H35NO2	[M+H]+	Lauryldiethanolamine	Others	Others	5.04052e+06	4.47251e+06	4.572e+06	1.63236e+06	1.55533e+06	1.52829e+06	1.79934e+06	1.75273e+06	1.71237e+06	6.11225e+06	6.10548e+06	6.00255e+06	-	-
Cmmn013378	C20H30O2	[M-H]-	Levopimaric acid*	Terpenoids	Ditepenoids	163447	168546	165593	162464	177580	160082	157789	174360	164103	176711	169047	192939	-	-
Lmjp105016	C12H10N4O2	[M+H]+	Lumichrome	Alkaloids	Alkaloids	80814.3	116632	114692	64292.1	73260.8	64159.8	73111.6	63255.8	92830.2	141270	138320	103492	C01727	ko00740
mws1608	C21H20O11	[M-H]-	Luteolin-6-C-glucoside (Isoorientin)	Flavonoids	Flavones	83039.8	81335.9	119181	57091.6	59093.2	76057	112423	115331	111247	160273	143009	141039	C01821	-
Lmnp002413	C27H30O15	[M+H]+	Luteolin-6-C-glucoside-7-O-rhamnoside	Flavonoids	Flavones	595005	427505	292955	265005	212505	167505	445005	355005	201815	597505	206252	550005	-	-
MWSHY0080	C27H30O15	[M+H]+	Luteolin-7-O-neohesperidoside (Lonicerin)*	Flavonoids	Flavones	204814	342505	425005	86121.3	175005	113521	165679	174811	216137	400005	346337	203039	C12630	ko00944
pmp000593	C27H30O15	[M+H]+	Luteolin-7-O-rutinoside*	Flavonoids	Flavones	23540.2	31241.2	39065.2	12505	13057.8	9157.73	15629.2	29951.2	29951.2	46978.8	70313.2	60005	-	-
mws1299	C21H20O11	[M+H]+	Luteolin-8-C-glucoside (Orientin)	Flavonoids	Flavones	49156.1	52228.1	55693	67505	132505	33796.1	160005	227505	74756.1	285005	108337	325005	C10114	-
MWSHC2026	C12H12N2O2	[M+H]+	Lycoperodine-1	Alkaloids	Alkaloids	834378	845436	780209	1.18228e+06	836804	896009	1.23782e+06	1.09898e+06	1.09332e+06	1.3521e+06	1.39819e+06	1.29549e+06	-	-
Wbmp010456	C18H28O2	[M+H]+	Macrophypene B*	Terpenoids	Ditepenoids	1.2343e+06	1.22532e+06	1.20622e+06	1.90539e+06	1.906e+06	1.89097e+06	1.56215e+06	1.54077e+06	1.52761e+06	4.01592e+06	4.05032e+06	3.76378e+06	-	-
Li512113	C20H20O12	[M-H]-	Maleoyl-caffeoylquinic acid	Phenolic acids	Phenolic acids	57795.5	77551.1	82595.2	51424.8	42322.9	54761.8	76905.3	53091.4	61865.5	51844.7	63143	45393.4	-	-
Lbhp011913	C19H20O13	[M+H]+	Malonyl fraxin	Lignans and Coumarins	Coumarins	665886	446996	639447	616339	768272	776868	295492	705005	268506	335092	316439	423515	-	-
pmp000509	C6H6O3	[M+H]+	Maltol	Others	Ketone compounds	420228	360257	514703	671425	354563	664308	921025	472993	529328	374611	447301	433753	C11918	ko00523,ko01110
Lmyn002403	C14H18O8	[M-H]-	Mandelic acid-β-glucoside	Phenolic acids	Phenolic acids	17018.4	19762.2	18015	19618.7	19414.9	20647.3	20964.5	18854.6	18356.9	13451.9	16220.5	18744.9	-	-
Jmzn003632	C26H34O11	[M-H]-	Manglieside D	Lignans and Coumarins	Lignans	1.6079e+06	1.5589e+06	1.51541e+06	1.0765e+06	1.31831e+06	985560	1.19582e+06	1.27999e+06	1.05879e+06	904213	869449	1.03437e+06	-	-
Ljmp121501	C16H22O4	[M+H]+	Mansonone N*	Terpenoids	Sesquiterpenoids	5.80404e+06	5.6451e+06	5.61447e+06	5.58355e+06	5.79938e+06	5.63065e+06	5.72495e+06	5.71162e+06	5.82819e+06	6.27088e+06	5.59012e+06	5.63643e+06	-	-
Cmmn005231	C20H24O8	[M-H]-	Massoniresinol; Vladinol A	Lignans and Coumarins	Lignans	48936	17174.5	24787	61058.5	38799.8	41881.1	52671.6	36254.5	29894.5	510098	744760	572415	-	-
Lssp210087	C20H22O6	[M+H]+	Matairesinol	Lignans and Coumarins	Lignans	244392	263533	772505	396048	617505	405297	474609	399134	855005	308307	795005	725005	C10682	ko00999,ko01100,ko01110
Rfmb056	C29H36O13	[M-H]-	Medioresinol-4'-O-(6'''-acetyl)glucoside	Lignans and Coumarins	Lignans	16500.1	8368.08	11776.3	22691.9	15982.1	17315.4	9824.69	14791.1	13739.4	14180.5	13031.1	13141.6	-	-
pmn001372	C33H44O17	[M-H]-	Medioresinol-4,4'-di-O-glucoside	Lignans and Coumarins	Lignans	35252.5	32521.9	30810.4	48495.9	49087.9	49134.6	47400.6	61617.4	60007.4	45053.2	29656.4	34712.6	-	-
pmb0818	C11H11NO3	[M+H]+	Methoxyindoleacetic acid	Alkaloids	Plumerane	4.19372e+06	4.09737e+06	4.71582e+06	6.46741e+06	6.00185e+06	6.17743e+06	4.84891e+06	5.1081e+06	5.13914e+06	4.66164e+06	4.67498e+06	4.32145e+06	C05660	ko00380
Wcsn009515	C18H28O2	[M-H]-	Methyl (2E,4E,9E)-5,9,13-trimethyltetradeca-2,4,9,12-tetraenoate	Others	Others	43658.1	43096	43647.4	55186	57189.5	57265.8	50358.2	51724.9	51578.8	32914.8	35933.1	37784.6	-	-
Wcsn010375	C18H30O2	[M-H]-	Methyl (4E,8E,11E)-5,9,13-trimethyltetradeca-4,8,11-trienoate	Others	Others	1.14038e+06	1.09762e+06	1.14504e+06	1.25017e+06	749250	795523	1.271e+06	717957	875774	594568	636058	689750	-	-
Zmgn004894	C8H8O3	[M-H]-	Methyl 4-hydroxybenzoate*	Phenolic acids	Phenolic acids	91978.5	114488	90646.6	71398.5	81840.7	68780.7	82966.6	86207.1	104228	121483	112548	121070	-	-
Lmmn002179	C14H18O8	[M-H]-	Methyl salicylate-2-O-glucoside	Phenolic acids	Phenolic acids	35900.2	43567.3	44651.3	51829.9	50552.8	63776.2	40007.2	37139	39837.1	32297	32769.4	30700.1	-	-
Hmhp002580	C19H24O10	[M+H]+	Methylpicraquassioside A	Lignans and Coumarins	Coumarins	1.69898e+06	2.23967e+06	2.20865e+06	2.55363e+06	2.67989e+06	2.57356e+06	2.11258e+06	2.5895e+06	2.12144e+06	2.24971e+06	2.30218e+06	2.18646e+06	-	-
Wcsn010712	C24H34O4	[M-H]-	Moniliferanone A*	Others	Others	20049.6	19366.9	17575.4	23719.4	23435.8	21625.7	21619.5	19461.4	16326	16201.7	16629.6	17256.5	-	-
Wcsn010951	C24H34O4	[M-H]-	Moniliferanone C*	Others	Others	1.09208e+06	1.21359e+06	927204	1.18322e+06	1.12268e+06	1.22834e+06	1.15547e+06	946846	985728	930349	743882	785909	-	-
pmp000791	C15H10O5	[M+H]+	Moracin Y	Phenolic acids	Phenolic acids	30584.7	14271.8	24373.5	6962.01	11136.1	10170.6	27753.2	30625.3	28676	34787.8	39971.9	33593.7	-	-
Lmdp002969	C21H20O13	[M+H]+	Myricetin-3-O-galactoside*	Flavonoids	Flavonols	70005	35005	117505	10749.3	17351	27505	60823	89440	38414	45005	72505	55005	-	-
Yaap009385	C24H30O6	[M+H]+	Myrtucommulone B	Others	Others	2.1728e+07	2.21054e+07	2.19938e+07	2.22088e+07	2.16922e+07	2.19424e+07	2.65435e+07	2.53023e+07	2.77905e+07	2.54654e+07	2.63031e+07	2.67471e+07	-	-
pmb0492	C34H37N3O6	[M+H]+	N',N'',N'''-p-Coumaroyl-cinnamoyl-caffeoyl spermidine	Alkaloids	Phenolamine	1.06678e+06	1.02327e+06	1.04512e+06	1.46863e+06	1.60855e+06	1.50665e+06	315709	374658	268219	992154	1.04906e+06	1.06126e+06	-	-
MWStz070	C9H11NO3	[M+H]+	N-(2-Hydroxy-4-methoxyphenyl)acetamide	Alkaloids	Phenolamine	1.42015e+07	3.49643e+07	2.98615e+07	4.08364e+07	4.97682e+07	4.14399e+07	3.03292e+07	2.82406e+07	3.13175e+07	2.56776e+07	2.51786e+07	2.49358e+07	-	-
Zajp000573	C7H13NO2	[M+H]+	N-(4-oxopentyl)-acetamide*	Alkaloids	Alkaloids	3.31173e+06	3.80081e+06	4.72986e+06	4.53181e+06	5.03877e+06	4.73955e+06	4.53035e+06	4.29714e+06	4.67832e+06	4.61557e+06	5.09577e+06	4.76685e+06	-	-
MWS3020	C7H16N2O	[M+H]+	N-Acetylcadaverine	Alkaloids	Alkaloids	989564	947257	938040	462001	956169	904760	971272	949690	1.00476e+06	1.01715e+06	1.01046e+06	1.07265e+06	-	-
Zmtn001624	C10H7NO3	[M-H]-	N-Acetylisatin	Alkaloids	Plumerane	29417.5	28144.8	23219.2	7063.73	16240.5	23571.1	19859.6	27832.7	26547.2	120452	70337.7	70359.6	C02172	ko00380
pme2693	C6H14N2O	[M+H]+	N-Acetylputrescine	Alkaloids	Alkaloids	12634.2	16983.4	16606.7	11143.2	19257.1	16990.6	11505.7	12639.5	16847.6	15357.2	13507.7	14380.7	C02714	ko00330,ko01100
pmp001287	C8H9N	[M+H]+	N-Benzylmethylene isomethylamine	Alkaloids	Alkaloids	5.51259e+07	5.9622e+07	5.36213e+07	6.13402e+07	5.75967e+07	6.20255e+07	5.91513e+07	5.67209e+07	5.71146e+07	5.94013e+07	5.7404e+07	5.28047e+07	-	-
Wahp001558	C17H27N3O3	[M+H]+	N-Feruloylspermidine	Alkaloids	Phenolamine	2.52834e+06	3.81689e+06	2.91208e+06	1.07459e+06	2.26788e+06	2.64129e+06	3.85142e+06	2.35695e+06	2.09359e+06	1.81874e+06	1.38647e+06	2.20864e+06	-	-
pmb0774	C10H12N2O	[M+H]+	N-Hydroxytryptamine	Alkaloids	Plumerane	127719	110827	145185	87970.5	96011.4	85045.3	98140.2	107064	89692.6	60609.1	61402.7	67496.7	C17203	ko00380,ko01100
Qagp003587	C13H18N2O	[M+H]+	N-Monocinnamoylputrescine	Alkaloids	Phenolamine	65645.5	58214.5	120005	60865.5	55005	56837.9	70005	26160.5	47087	52182	90005	60005	-	-
mws0983	C20H39NO2	[M+H]+	N-Oleoylethanolamine	Alkaloids	Alkaloids	211628	217355	210852	257122	246701	246334	286016	300438	286592	319476	323785	316787	C20792	-
Smcp000882	C15H21NO7	[M+H]+	N-benzoyl-2-aminoethyl-β-D-glucopyranoside	Alkaloids	Alkaloids	82522.6	80231.4	86461.8	112815	114455	103750	129420	131052	133915	110659	112227	118366	-	-
HJKP000649	C8H9NO	[M+H]+	N-benzylformamide	Alkaloids	Alkaloids	4.3865e+06	3.84641e+06	4.12767e+06	5.74685e+06	5.68181e+06	5.33379e+06	3.42025e+06	3.4666e+06	3.44148e+06	3.48006e+06	3.22866e+06	3.15161e+06	C15561	-
Lasp001037	C13H18N2O	[M+H]+	N-ethylcytisine	Alkaloids	Piperidine alkaloids	610148	628469	595830	496748	387369	573368	643206	643399	568853	801937	919008	868216	-	-
pme0376	C15H12O5	[M-H]-	Naringenin (5,7,4'-Trihydroxyflavanone)*	Flavonoids	Flavanones	2900.59	2851.35	4025.35	5530.25	6326.48	7556.21	5302.43	3278.62	3504.54	5988.78	8691.62	6176.35	C00509	ko00941,ko00943,ko01100,ko01110
mws0046	C27H32O14	[M-H]-	Naringenin-7-O-Neohesperidoside(Naringin)*	Flavonoids	Flavanones	17118.4	3225.08	5158.58	32835.1	40478.2	47440.9	12248.1	15470.6	10959.1	18679.9	14108.4	11576.6	C09789	ko00941,ko01100
mws1066	C27H32O14	[M-H]-	Naringenin-7-O-Rutinoside(Narirutin)*	Flavonoids	Flavanones	14485.4	15143.7	23333.5	10005	20993.4	13852.1	29299.9	11351	20181	15143.7	16039.2	14194.7	C09793	-
MWSprf004	C16H18O9	[M+H]+	Neochlorogenic acid (5-O-Caffeoylquinic acid)*	Phenolic acids	Phenolic acids	3.17841e+07	2.87949e+07	3.03956e+07	2.11037e+07	1.98614e+07	1.88492e+07	2.73112e+07	2.75506e+07	2.71783e+07	1.90611e+07	1.93892e+07	1.89189e+07	C17147	-
Hmgp002036	C22H22O12	[M+H]+	Nepetin-7-O-glucoside(Nepitrin)	Flavonoids	Flavones	9688.84	12828.4	14603.5	13248.8	24454.2	22231.7	27505	22505	27505	38891.7	37623.1	32505	-	-
mws1375	C12H21N3O6	[M+H]+	Nicotianamine	Alkaloids	Alkaloids	273451	271417	271106	216653	240648	227209	255827	154465	131794	179372	174979	206826	C05324	ko00270,ko00999,ko01100,ko01110
mws0043	C21H22O8	[M+H]+	Nobiletin (5,6,7,8,3',4'-Hexamethoxyflavone)	Flavonoids	Flavones	16723.6	14789.8	14191.1	11091.6	10423	11354.8	129435	113652	109645	47043.6	39225.3	45600.1	C10112	-
MWSslk171	C20H24O9	[M-H]-	Nodakenin	Lignans and Coumarins	Coumarins	48097.7	43053.9	54761.1	77592.9	95757.6	66826.4	80798.9	93704.5	91956.7	132466	130662	126130	C09279	-
Lmhp001671	C16H18O9	[M+H]+	Noreugenin-7-O-glucoside*	Others	Others	1.99362e+07	1.92699e+07	3.12238e+07	1.28702e+07	1.19727e+07	1.37854e+07	1.96151e+07	1.62112e+07	1.67675e+07	1.03551e+07	1.10542e+07	1.7468e+07	-	-
MWSslk108	C9H17NO4	[M+H]+	O-Acetyl-L-carnitine	Alkaloids	Alkaloids	3.50421e+06	7.35357e+06	7.29726e+06	8.23045e+06	8.35433e+06	8.16006e+06	7.84136e+06	7.56159e+06	8.59481e+06	8.11726e+06	8.26151e+06	7.93543e+06	-	-
mws0145	C8H8O3	[M-H]-	O-Anisic acid (2-Methoxybenzoic acid)	Phenolic acids	Phenolic acids	42833.1	55661.6	42668.5	59843.5	65511.8	53550.7	82541.9	68660.9	76864	129753	108122	124232	-	-
pma6218	C21H22O9	[M+H]+	O-MethylNaringenin-8-C-arabinoside	Flavonoids	Flavanones	77505	37014	38662.3	11214.5	9339.83	12505	47505	26908.5	39222	31392.5	26442.9	45005	-	-
pmb1754	C5H15NO4P+	[M]+	O-Phosphocholine	Alkaloids	Alkaloids	180893	151142	203049	229126	165167	202036	54385.4	183557	204293	172035	151612	147859	C00588	ko00564,ko01100
Zahp013600	C18H35NO	[M+H]+	Octadec-2-enamide	Alkaloids	Alkaloids	265561	206237	232348	150333	92703.8	87225.8	127525	120301	134209	193623	217968	178495	-	-
Wcdp010708	C18H30O	[M+H]+	Octadeca-2,9,12,15-tetraen-1-ol	Others	Others	1.11932e+06	1.0024e+06	1.10307e+06	1.01483e+06	1.00927e+06	977359	951687	859951	925145	924941	902983	876642	-	-
Zahp012577	C18H33NO	[M+H]+	Octadecadienamide	Alkaloids	Alkaloids	113935	129947	109943	80324.9	101624	73646.1	80416.9	104665	75044.4	109202	107460	103687	-	-
MWS1810	C8H19N	[M+H]+	Octylamine	Alkaloids	Alkaloids	442505	350005	226146	217722	125139	337505	482505	275005	156244	100852	180061	182159	C01740	-
Lmyp006119	C30H48O	[M+H]+	Olean-12-en-3-one (β-Amyrone)	Terpenoids	Triterpene	22593.2	17459.8	18076.8	20240.9	20384	23027.5	22837.1	22981.9	22086.1	15184.1	18001.5	16169.8	-	-
pmn001376	C20H24O7	[M-H]-	Olivil	Lignans and Coumarins	Lignans	234669	245851	197201	243303	253931	282786	231307	241107	226084	146684	123288	173138	-	-
Lmnn102709	C26H34O12	[M-H]-	Olivil-4'-O-glucoside	Lignans and Coumarins	Lignans	320548	311196	312833	397366	482788	491000	322094	367723	503067	228049	243653	232718	-	-
pmn001368	C32H44O17	[M-H]-	Olivil-4,4'-Di-O-glucoside	Lignans and Coumarins	Lignans	97815.4	305454	146250	157220	112955	179722	99127.7	170709	185325	94904.5	90867.3	88159.6	-	-
Smnn002694	C19H28O11	[M-H]-	Osmanthuside H[2-(4-Hydroxyphenyl)ethyl-β-D-apiosyl-(1→6)-β-D-glucoside]	Phenolic acids	Phenolic acids	28710.3	20052.2	37394.2	23934.2	42018.2	53146.7	57395.7	32047	28639.8	20898.1	22553.4	44190.2	-	-
mws1038	C11H22N2O4S	[M-H]-	Pantetheine	Alkaloids	Alkaloids	564580	621522	516786	542372	466423	534700	166662	312000	235964	409333	391398	459219	C00831	ko00332,ko00770,ko01100,ko01110
Zasn010461	C17H34O2	[M-H]-	Pentadecanoic acid,14-methyl-,methyl ester	Others	Others	1.15603e+06	1.15577e+06	1.03182e+06	2.36927e+06	2.0894e+06	2.67381e+06	1.10391e+06	1.42983e+06	1.55583e+06	2.27549e+06	2.31449e+06	2.30483e+06	-	-
Hmqn004417	C26H40O8	[M-H]-	Pharboside A	Terpenoids	Ditepenoids	698934	686272	675618	915941	900815	828288	819727	777171	805104	395175	384830	384269	-	-
Hmqn004129	C26H38O8	[M-H]-	Pharboside G	Terpenoids	Ditepenoids	3.33597e+06	3.34379e+06	2.25831e+06	3.09679e+06	3.09158e+06	2.93235e+06	3.54158e+06	3.40883e+06	3.34793e+06	2.04164e+06	2.49432e+06	2.4857e+06	-	-
pmp000530	C26H30O11	[M+H]+	Phellodendroside	Flavonoids	Flavanonols	58975.7	48334.3	61171.6	90213.9	63614.4	61208.7	21068	34709.4	23136.9	36520.3	42066.1	56730.8	-	-
Lmhn003990	C17H20O9	[M-H]-	Phellodenol E	Lignans and Coumarins	Coumarins	929061	998780	1.05157e+06	291069	320563	292217	448876	581415	467193	1.19695e+06	1.39364e+06	1.32832e+06	-	-
MWS1848	C8H8O2	[M-H]-	Phenyl acetate	Phenolic acids	Phenolic acids	24522.7	24522.7	33634.9	27850.8	20886.7	27850.8	18985.6	20126.3	30406.3	40102.4	36218.5	35612.1	C00548	-
pma0948	C8H11NO	[M+H]+	Phenylethanolamine	Alkaloids	Alkaloids	4.29485e+06	4.19595e+06	4.27842e+06	3.60867e+06	3.73601e+06	3.53424e+06	3.74735e+06	3.77773e+06	3.76252e+06	3.14668e+06	3.08592e+06	3.17184e+06	C02735	-
Hmhn003067	C15H18O8	[M-H]-	Phenylpropionic acid-O-β-D-glucopyranoside	Phenolic acids	Phenolic acids	25168	20988.5	24481	21361.2	28266.6	21805.6	28158.5	14712.4	19869.5	22885.6	20622.7	19124.4	-	-
pme0282	C8H6O4	[M-H]-	Phthalic acid	Phenolic acids	Phenolic acids	67516.3	89467.7	46390.2	104796	94496.1	107621	113066	99290.8	97193.8	120544	103391	94290.8	C01606	ko01100,ko02010
pmp001285	C8H4O3	[M+H]+	Phthalic anhydride	Phenolic acids	Phenolic acids	1.48271e+07	1.42192e+07	1.44578e+07	1.38723e+07	1.40162e+07	1.41973e+07	1.41937e+07	1.3903e+07	1.46329e+07	1.5177e+07	1.44816e+07	1.36819e+07	-	-
Lazn003564	C28H38O14	[M-H]-	Picraquassioside C	Lignans and Coumarins	Lignans	1.13577e+06	1.18505e+06	1.29716e+06	1.70575e+06	1.67029e+06	1.80525e+06	1.46251e+06	1.34036e+06	1.3662e+06	907825	991482	883178	-	-
Lmbn014696	C20H30O2	[M-H]-	Pimaric acid*	Terpenoids	Ditepenoids	159040	149672	154517	159636	152129	152004	161841	165788	150956	173729	156892	181690	C09159	-
mws0097	C20H22O6	[M-H]-	Pinoresinol*	Lignans and Coumarins	Lignans	414838	454188	254552	250958	486727	255592	226469	241700	222100	357444	337232	219766	C05366	ko00999,ko01100,ko01110
pmn001370	C32H42O16	[M-H]-	Pinoresinol-4,4'-O-diglucoside	Lignans and Coumarins	Lignans	359475	337853	396921	139863	147739	162918	264572	305364	369258	202862	242543	225206	-	-
pmn001378	C26H32O11	[M-H]-	Pinoresinol-4-O-glucoside	Lignans and Coumarins	Lignans	82752.6	86598.8	75150	47123.4	63402	50951.6	70670.2	70066.6	72602.8	69239.5	71058.2	89636.5	C17529	-
Ysjp000315	C6H11NO2	[M+H]+	Pipecolic acid	Alkaloids	Piperidine alkaloids	1.21604e+06	1.11226e+06	1.21999e+06	1.43315e+06	1.52581e+06	1.4282e+06	1.44731e+06	1.3808e+06	1.43532e+06	1.08593e+06	1.02828e+06	1.07735e+06	-	-
pmb0782	C5H11N	[M+H]+	Piperidine	Alkaloids	Piperidine alkaloids	9.91405e+06	9.87434e+06	9.97537e+06	9.46946e+06	9.89623e+06	9.70132e+06	1.07168e+07	1.02084e+07	1.05398e+07	1.0013e+07	9.64973e+06	1.02268e+07	C01746	ko00960
MWS2070	C10H12O3	[M-H]-	Propyl 4-hydroxybenzoate	Phenolic acids	Phenolic acids	6577.34	6485.33	6307.39	7425.65	5497.12	6665.59	6937.3	7134.89	6763.46	35915.4	36347.2	36020.2	-	-
Hmgn001653	C7H6O3	[M-H]-	Protocatechualdehyde*	Others	Aldehyde compounds	522118	1.00181e+06	809761	1.11087e+06	1.11265e+06	1.16556e+06	997510	922693	1.11399e+06	1.48727e+06	1.34765e+06	1.4463e+06	C16700	ko00950
MWSmce501	C8H8O4	[M-H]-	Protocatechuic Acid Methyl Ester	Phenolic acids	Phenolic acids	25063.6	32952.6	17279.7	33335.2	17889.5	25855.5	26534.7	37589.4	19180.7	35172.7	40976.7	36574	-	-
Wasn002449	C19H26O13	[M-H]-	Protocatechuic acid 1-O-Rutinoside	Phenolic acids	Phenolic acids	125602	121274	119440	104314	127014	120888	155569	175737	203127	128752	127623	126650	-	-
Lakn002165	C18H24O13	[M-H]-	Protocatechuic acid glucosyl xyloside	Phenolic acids	Phenolic acids	157260	149005	74177.2	200369	182955	201259	177553	103540	179816	197525	190435	189308	-	-
Lakn002786	C17H22O12	[M-H]-	Protocatechuic acid xylosyl xyloside	Phenolic acids	Phenolic acids	1.17897e+07	1.06071e+07	1.23318e+07	1.41135e+07	1.43363e+07	1.51489e+07	1.3633e+07	1.38459e+07	1.3702e+07	1.18964e+07	1.17791e+07	1.14278e+07	-	-
Wbtn007469	C16H12O6	[M-H]-	Protogenkwanone*	Flavonoids	Other Flavonoids	1.45857e+07	1.57076e+07	1.52997e+07	1.02207e+07	1.0758e+07	1.0875e+07	1.56116e+07	1.56683e+07	1.45128e+07	2.33876e+07	2.35551e+07	2.27403e+07	-	-
Lahp001956	C11H9O2N	[M+H]+	Pyran[3,4-b]indole-2-ketone	Alkaloids	Plumerane	3.97972e+07	4.13626e+07	3.52866e+07	4.20954e+07	4.1888e+07	4.18232e+07	4.01538e+07	3.80085e+07	40171301	4.05736e+07	3.78582e+07	3.80485e+07	-	-
Lmfp003403	C21H20O13	[M+H]+	Quercetagetin-7-O-glucoside(Quercetagitrin)*	Flavonoids	Flavonols	83473.8	37416.3	65736.9	50651.3	25005	45936	79615	49091.4	63971.8	111726	61937.9	47505	-	-
Lmmp003091	C27H30O16	[M+H]+	Quercetin-3-O-(4''-O-glucosyl)rhamnoside*	Flavonoids	Flavonols	676372	482809	480902	276925	288845	239501	496053	446503	550399	997706	667716	791888	C17563	-
MWSHY0113	C21H20O12	[M+H]+	Quercetin-3-O-galactoside (Hyperin)*	Flavonoids	Flavonols	81540.7	94298	115865	79778.6	66680.3	57345.8	56331	55005	37343.3	113410	80105.3	61344.9	C10073	-
MWSHY0046	C21H20O12	[M+H]+	Quercetin-3-O-glucoside (Isoquercitrin)*	Flavonoids	Flavonols	71349.7	81005.9	56088.5	78551.4	63251.8	52011.8	59908.4	51868.3	59896.6	57324.3	93545.5	130005	C05623	ko00944,ko01100,ko01110
Lmsp004166	C27H30O16	[M+H]+	Quercetin-3-O-glucoside-7-O-rhamnoside*	Flavonoids	Flavonols	28310.9	22232.7	35803.7	33239.2	45785.2	57535.2	34555.6	26097.8	20925.2	72452	102505	58820.2	-	-
Lmjp002461	C27H30O16	[M+H]+	Quercetin-3-O-neohesperidoside*	Flavonoids	Flavonols	28310.9	22232.7	35803.7	33239.2	45785.2	57535.2	34555.6	26097.8	20925.2	72452	102505	58820.2	-	-
pmn001583	C27H30O16	[M-H]-	Quercetin-3-O-robinobioside	Flavonoids	Flavonols	7278.64	9931.61	4423.31	17584.9	17130.8	30672.9	4245.64	8110.04	8294.57	28471.2	42527.4	34774.6	-	-
MWSHY0067	C27H30O16	[M+H]+	Quercetin-3-O-rutinoside (Rutin)*	Flavonoids	Flavonols	676372	482809	480902	276925	288845	239501	496053	446503	550399	997706	667716	791888	C05625	ko00944,ko01100,ko01110
mws0856	C21H20O12	[M-H]-	Quercetin-4'-O-glucoside (Spiraeoside)*	Flavonoids	Flavonols	29872.8	31877.7	34850	36882.3	25476.5	34514.6	49701.1	35006	30498.5	54413.4	47909.5	45192.6	-	-
Hmjp003123	C21H18O13	[M+H]+	Quercetin-5-O-glucuronide	Flavonoids	Flavonols	2611.21	4490.49	10791	15716.6	14932.9	15605.5	12864.1	17229.8	17402	13456.5	32856.3	30005	-	-
Smgp004575	C21H20O12	[M+H]+	Quercetin-5-O-β-D-glucoside*	Flavonoids	Flavonols	75986.3	69960.6	68105.8	90823.9	120005	78551.4	45415.6	68822.2	48011.3	106756	107498	62571.6	-	-
mws1329	C21H20O12	[M-H]-	Quercetin-7-O-glucoside	Flavonoids	Flavonols	10005	21128.4	19886	19918.5	34223.9	29381.6	21833.5	16782.4	19722.6	53788.1	36272.1	40725.3	C12639	-
Lmmp002755	C33H40O21	[M+H]+	Quercetin-7-O-rutinoside-4'-O-glucoside	Flavonoids	Flavonols	12505	28154.1	4312.31	30005	8481.84	14695.8	5973.8	13320.3	3636.34	13516.2	19005.9	8603.37	-	-
WaYp004901	C19H30O7	[M+H]+	Reseoside*	Terpenoids	Monoterpenoids	31995.2	15587.2	13870.5	24829.8	26799.5	27539	26871.9	20475.7	25975.2	44781.4	40341	52505	-	-
HJAP120	C28H32O16	[M+H]+	Rhamnetin-3-O-Rutinoside*	Flavonoids	Flavonols	37505	17505	16853.8	25005	17505	12528	15281.6	30005	40005	37505	23104	24448.1	-	-
Lmdp003146	C10H14O2	[M+H]+	Rhododendrol*	Phenolic acids	Phenolic acids	920005	1092505	1.02745e+06	797505	730005	968130	897505	715005	1025005	957505	1.08825e+06	1.0634e+06	-	-
pmn001423	C19H30O8	[M-H]-	Roseoside	Others	Ketone compounds	8566.63	4065.82	6174.47	8125.8	6397.3	3486.48	10886.6	8707.68	11042.4	14539.4	14888.8	10716.6	-	-
pmn001710	C24H26O13	[M-H]-	Rosmarinic acid-3'-O-glucoside	Phenolic acids	Phenolic acids	83546.9	73496.9	85766.1	62190.7	78092.9	64517.3	63434.3	61455.7	78282.3	59050	48522.8	50811	-	-
Lcsn000626	C12H6O7	[M-H]-	Rubusin B	Others	Others	1.14932e+06	1.16987e+06	1.21675e+06	2.06136e+06	2.22122e+06	2.12761e+06	1.3642e+06	1.42029e+06	1.35736e+06	1.28518e+06	1.33501e+06	1.3453e+06	-	-
Jmzn003343	C26H34O11	[M-H]-	Saikolignanoside A	Lignans and Coumarins	Lignans	198451	241856	166411	206431	176008	214876	265661	252852	355535	563023	522671	407909	-	-
Lmgn001670	C7H6O3	[M-H]-	Salicylic acid	Phenolic acids	Phenolic acids	47788.3	36645	53780.6	35640.8	39222.8	38133.6	35443.1	32571.5	33046.3	68616.3	62905.5	55060.5	C00805	ko00996,ko01100,ko01110,ko04075
pmb3142	C13H16O8	[M-H]-	Salicylic acid-2-O-glucoside	Phenolic acids	Phenolic acids	396036	393915	409965	381998	358894	365655	300526	329295	294180	348197	388592	443265	-	-
Ymjm000148	C14H20O7	[M-H]-	Salidroside	Phenolic acids	Phenolic acids	130056	117252	121565	121351	89473.7	105812	90883.4	83768.3	84077.6	186927	153003	150045	C06046	ko00350,ko01100
MWSHC20155	C10H8O4	[M-H]-	Scopoletin (7-Hydroxy-6-methoxycoumarin)	Lignans and Coumarins	Coumarins	267348	447466	353716	528111	401446	552532	450517	376773	392616	343370	345461	307156	C01752	ko00999,ko01110
MWSmce024	C16H18O9	[M+H]+	Scopoletin-7-O-glucoside (Scopolin)	Lignans and Coumarins	Coumarins	202443	221005	178250	369567	390935	411746	96230.9	271962	167593	203266	194450	180328	C01527	ko00999,ko01110
Hmbp002498	C21H26O13	[M+H]+	Scopoletin-7-O-xylosyl(1→6)glucoside*	Lignans and Coumarins	Coumarins	454221	431491	574631	1.2711e+06	911480	1.15465e+06	1.71875e+06	1.4999e+06	1.50527e+06	746062	836468	730759	-	-
Lmtn003096	C26H36O11	[M-H]-	Secoisolariciresinol 4-O-glucoside	Lignans and Coumarins	Lignans	37238.9	44740.1	46818.3	44967.6	34896.8	32280.4	37184.5	38059.4	45084.7	18887.5	20480.9	23709.9	-	-
Zmcp102201	C12H12O3	[M+H]+	Senkyunolide B*	Others	Lactones	1.90951e+07	2.02916e+07	1.74203e+07	2.00587e+07	18323427	1.8303e+07	1.83972e+07	1.7785e+07	1.93143e+07	1.93581e+07	1.84879e+07	1.88807e+07	C09921	-
Lmdn006074	C12H16O4	[M-H]-	Senkyunolide I	Others	Lactones	4898.94	5819.25	8108.24	9688.13	6874.11	5841.65	4479.01	8611.26	6530.88	59507.3	56140.6	59760.4	-	-
pmp001230	C16H22O4	[M+H]+	Senkyunolide M	Others	Lactones	2.06536e+07	2.09249e+07	2.12113e+07	2.09849e+07	2.05883e+07	2.0713e+07	2.13098e+07	2.0258e+07	2.09655e+07	2.10579e+07	2.12639e+07	2.06593e+07	-	-
Lmbp002309	C17H22O9	[M+H]+	Sinapaldehyde-4-O-Glucoside	Phenolic acids	Phenolic acids	312616	544113	403735	369726	556449	557829	300735	288433	500490	421616	238297	465841	-	-
mws4085	C11H12O5	[M-H]-	Sinapic acid	Phenolic acids	Phenolic acids	41419.5	33767.4	61148.5	5005	14026.4	13120.5	17488.5	10820.1	9375.93	21128.3	24266.9	14764	C00482	ko00940,ko01100,ko01110
Lmhn001580	C15H16O10	[M-H]-	Sinapoyltartaric acid	Phenolic acids	Phenolic acids	5816.78	8731.39	6850.92	7478.74	7869.94	9672.63	10822.8	9324.05	13954	13158.2	10490.7	7996.13	-	-
Lhqp101805	C15H16O8	[M+H]+	Skimmin (7-Hydroxycoumarin-7-O-glucoside)	Lignans and Coumarins	Coumarins	94139.2	110141	115068	148509	199326	277230	106746	143881	158658	98987.6	96835.6	98285.6	-	-
mws0018	C10H26N4	[M+H]+	Spermine	Alkaloids	Alkaloids	1.08581e+07	1.02083e+07	1.00234e+07	1.08354e+07	9.92183e+06	1.18828e+07	1.08217e+07	9.34364e+06	1.11731e+07	9.38839e+06	1.0939e+07	1.11162e+07	C00750	ko00330,ko00410,ko00480,ko00770,ko01100,ko01240
pmp000966	C7H13NO2	[M+H]+	Stachydrine*	Alkaloids	Pyrrole alkaloids	3.97758e+06	3.47729e+06	4.29209e+06	4.1366e+06	3.87043e+06	3.73521e+06	3.51765e+06	3.978e+06	4.17929e+06	4.20877e+06	4.06955e+06	4.23407e+06	C10172	-
Zmzp005934	C18H37NO	[M+H]+	Stearamide	Alkaloids	Alkaloids	48702.9	50870.8	49542.5	30079.5	25787.2	26962.8	45950	43631.6	46457.8	55680.6	49148.6	51257.4	C13846	-
Wdbp008550	C18H20O4	[M+H]+	Stemanthrene C*	Others	Others	43728.6	39007.1	43273.6	41047.1	38893.3	37708	43493	45842.8	42782.1	47739.3	45534.4	37147.4	-	-
Qasp005238	C20H22N2O2	[M+H]+	Strictamine	Alkaloids	Alkaloids	294802	327364	350305	16348.1	20451.1	23523.6	1.36349e+06	1.46175e+06	1.39324e+06	1.40672e+06	1.34914e+06	1347008	-	-
Rfmb26201	C30H38O14	[M-H]-	Syringaresinol-4'-O-(6''-acetyl)glucoside	Lignans and Coumarins	Lignans	84967.1	84451.1	84237.6	47055.9	58827.4	66437.3	56504.9	60661	65444.6	56759.8	55376.6	57866.2	-	-
Yamn004825	C28H36O13	[M-H]-	Syringaresinol-4'-O-glucoside	Lignans and Coumarins	Lignans	944002	844272	858562	730939	906953	864782	1.1618e+06	1.05917e+06	838036	695826	741709	822284	-	-
MWSHC2047	C28H36O13	[M-H]-	Syringaresinol-4'-O-glucoside; Acanthoside B*	Lignans and Coumarins	Lignans	396766	430081	484749	157905	210962	158222	403193	466074	449516	390041	345313	421562	C10890	-
Cmqn003939	C34H46O18	[M-H]-	Syringaresinol-4,4'-O-bis-β-D-glucoside; Liriodendrin	Lignans and Coumarins	Lignans	5882.85	5570.21	6198.72	1169.33	8687.22	11746.8	24135	14102.5	20422.5	11985.2	12329.7	13479.9	-	-
mws0027	C9H10O5	[M-H]-	Syringic acid	Phenolic acids	Phenolic acids	149232	183671	175721	16356.7	11698.5	17529.7	16950.3	14616	20461	56530.7	50301.8	45029.3	C10833	-
mws0011	C17H24O9	[M-H]-	Syringin	Phenolic acids	Phenolic acids	327683	385446	236954	275002	255036	255885	225820	268010	255552	208823	199521	211400	C01533	ko00940
Lmgn002253	C31H36O18	[M-H]-	Syringoylcaffeoylquinic acid-D-glucose	Phenolic acids	Phenolic acids	6.54412e+06	5.63615e+06	6.85915e+06	4.29569e+06	4.37379e+06	4.24082e+06	5.70154e+06	6.1133e+06	5.35756e+06	2.73559e+06	2.77348e+06	3.12667e+06	-	-
Hmyn000254	C18H18O4	[M-H]-	Tababiphenyl C	Others	Chromone	41579.9	39787.9	40787.8	45473.1	41827.4	48907.5	54993	52585.9	55928.5	48621.1	50581.5	50186.4	-	-
Wbhp008502	C18H26O2	[M+H]+	Tagalsin Q	Terpenoids	Terpene	35947.4	34402.2	41436.3	61077.9	67669.3	63452.4	36712	42005	40137.5	62817.6	67733.4	65792	-	-
Wbhp008849	C20H30O4	[M+H]+	Tagalsin S	Terpenoids	Terpene	30568.2	26505.3	31208.5	55871.2	54506.6	51758.1	32402.4	30912.5	33098.5	700993	712818	699820	-	-
HJN051	C28H32O16	[M-H]-	Tamarixetin-3-O-rutinoside	Flavonoids	Flavonols	44370.9	68217.4	55030.4	41155.9	45572.9	48890.9	59851.9	61138.9	64998.6	82390.4	64303.9	66911.8	-	-
mws0055	C20H20O7	[M+H]+	Tangeretin (4',5,6,7,8-Pentamethoxyflavone)*	Flavonoids	Flavones	17960.8	17792.5	15328.3	9379.48	9045.9	8544.07	85562.4	79491.8	87615.2	39105	33604.3	34058	C10190	-
Lszp210010	C15H20N2O6	[M+H]+	Tatarine	Alkaloids	Alkaloids	39867.6	28979.6	41656.6	37505	19029.6	15405.6	35005	31713.6	23559.6	29901.6	23548.4	30807.6	-	-
pme0281	C8H6O4	[M-H]-	Terephthalic acid	Phenolic acids	Phenolic acids	671311	946488	722353	1.11926e+06	884924	1.12021e+06	1.37593e+06	1.21563e+06	1.63135e+06	1.15433e+06	1.10354e+06	1.11325e+06	C06337	ko01100
Wcdp005264	C14H31NO2	[M+H]+	Tetradecasphinganine	Others	Others	154743	151046	168066	193168	200900	218884	249058	290072	264933	390731	464641	448088	-	-
Wcfp007836	C18H39NO2	[M+H]+	Tetradecyldiethanolamine	Alkaloids	Alkaloids	211992	204688	211573	292629	309600	313854	313093	317898	327380	1.40109e+06	1.5022e+06	1.3685e+06	-	-
Sayp012405	C22H36O3	[M+H]+	Tomocinol A	Terpenoids	Ditepenoids	649850	721918	754119	758539	722019	687613	827658	830207	861129	1.1169e+06	1.04054e+06	986389	-	-
Yarn005295	C28H36O13	[M-H]-	Tortoside A*	Lignans and Coumarins	Lignans	359920	524298	489782	182002	209895	157312	534187	607360	574348	394227	368343	413040	-	-
pmb0751	C16H16O7	[M+H]+	Trans-5-O-(p-Coumaroyl)shikimate	Phenolic acids	Phenolic acids	2505	10005	18685.9	72392.4	88445.4	117969	29107	1296.07	5367.36	28155.9	22196.7	21143.9	C02947	ko00940,ko00941,ko00945,ko01100,ko01110
Lmzp004885	C17H14O7	[M+H]+	Tricin (5,7,4'-Trihydroxy-3',5'-dimethoxyflavone)	Flavonoids	Flavones	5668.69	5007.38	7664.29	17621.2	20201.7	14696.3	9976.5	9455.09	12154.5	6824.66	6047.81	6849.29	C10193	-
mws0005	C10H12N2	[M+H]+	Tryptamine	Alkaloids	Plumerane	298292	223135	236139	47241.5	37894.8	42806.1	79293.9	79290.6	98252	1.57255e+06	1.37705e+06	1.69654e+06	C00398	ko00380,ko00901,ko01100,ko01110
Lmjp002764	C11H10O5	[M+H]+	Umckalin (7-hydroxy-5,6-dimethoxycoumarin)	Lignans and Coumarins	Coumarins	345005	495005	505005	687505	630005	532505	379217	335172	650005	375005	305020	452505	-	-
MWSslk092	C18H16O7	[M-H]-	Usnic acid	Phenolic acids	Phenolic acids	2815.78	2990.43	2949.96	2043.18	1911.63	1983.51	1863.24	2061.58	2061.97	2932.27	2696.44	2927.36	C10101	-
mws0028	C8H8O4	[M-H]-	Vanillic acid	Phenolic acids	Phenolic acids	767020	766744	1.00374e+06	743582	488599	772890	858325	881933	982062	688609	831725	920860	C06672	-
MWSmce632	C10H10O4	[M+H]+	Vanillin acetate	Phenolic acids	Phenolic acids	778136	724314	781439	1.00372e+06	1.01634e+06	874993	1.02651e+06	969295	908781	2.34869e+06	2.11235e+06	1.92724e+06	-	-
mws0458	C8H8O3	[M-H]-	Vanillin; 4-Hydroxy-3-Methoxybenzaldehyde*	Others	Aldehyde compounds	505944	517022	525918	634997	432650	298753	498625	678685	337958	878616	624170	672680	C00755	ko00996,ko01100,ko01110
Hmlp000935	C8H11NO2	[M+H]+	Vanillylamine	Alkaloids	Phenolamine	302480	275599	305573	376547	394242	348651	318663	321877	319949	444696	430016	437878	C16666	ko00996,ko01100,ko01110
Latp009318	C20H22O5	[M+H]+	Virgaurenolide A*	Terpenoids	Sesquiterpenoids	412181	403601	408094	398035	424328	398656	407958	388762	422591	325765	320510	368174	-	-
Zmjp003291	C27H30O15	[M+H]+	Vitexin-2''-O-galactoside	Flavonoids	Flavones	120725	182505	128321	72455.8	70957.6	75334.3	165005	110617	79006.1	115896	95681.1	100470	-	-
Zajp002650	C27H30O15	[M+H]+	Vitexin-7-O-glucoside	Flavonoids	Flavones	37477.5	37387.9	42406.5	24062.1	30740.7	20099.7	31137.1	23555.5	20803.8	52926	65722.1	58231.7	-	-
Wbmp007921	C21H32O4	[M+H]+	Vitexlimolide A	Terpenoids	Ditepenoids	101554	83616.1	78288.6	76121.7	94971.9	79031.4	88251.3	74089.7	81493.8	1.65954e+06	1.64272e+06	1.71308e+06	-	-
Labn003976	C24H38O12	[M-H]-	Vomifoliol 9-[Xylosyl-(1→6)-Glucoside]	Terpenoids	Monoterpenoids	101159	89022.4	86438.9	114040	119838	101190	67519	116338	123923	91947.2	90814.6	81978.1	-	-
Walp003001	C21H26O13	[M+H]+	Xeroboside*	Lignans and Coumarins	Coumarins	1.07541e+06	921380	1.27734e+06	1.81797e+06	2.05896e+06	1.57042e+06	2.93404e+06	2.88114e+06	2.93213e+06	1.16703e+06	1.20189e+06	1.27381e+06	-	-
Zmnn005696	C18H12O8	[M-H]-	Xerocomic acid	Phenolic acids	Phenolic acids	622003	561281	607604	801219	875373	875217	1.24095e+06	1.30616e+06	1.0633e+06	992296	1.0231e+06	1.0607e+06	-	-
Qmzp101901	C21H26O13	[M+H]+	Zanthoxyloside*	Lignans and Coumarins	Coumarins	723071	774718	718995	1.92783e+06	1.65946e+06	1.68573e+06	2.27256e+06	2.27058e+06	2.33328e+06	998245	1.07071e+06	920159	-	-
Wbwp008548	C20H20O7	[M+H]+	[(1R,2S)-1-(1,3-benzodioxol-5-yl)-2-methyl-3-oxobutyl]4-hydroxy-3-methoxybenzoate*	Lignans and Coumarins	Lignans	8441.05	10402.6	6798.44	5767.81	5935.47	5920.2	52097.9	53468.1	53270.9	22450.9	23018.6	23792.5	-	-
Lcgn000234	C15H16O9	[M-H]-	davidioside C	Phenolic acids	Phenolic acids	1.86005e+06	1.89126e+06	1.70129e+06	1.40081e+06	1.3882e+06	1.55735e+06	1.24982e+06	1.52275e+06	1.46477e+06	1.21606e+06	1.26383e+06	1.38187e+06	-	-
Lskp211385	C20H20O6	[M+H]+	dihydrosesamin*	Lignans and Coumarins	Lignans	42955.9	28697.2	26869.6	32139.4	40154.2	27446.2	79312.7	73316.3	69881	101383	120642	103128	-	-
Labn002107	C18H24O14	[M-H]-	galloyl xylosyl glucoside*	Phenolic acids	Phenolic acids	22738.8	20745.4	26927	36022.2	24019	26236.3	24156.5	28139.3	28108	29112.3	28723.2	28423.3	-	-
Lcsn000192	C32H44O16	[M-H]-	indigoticoside A	Lignans and Coumarins	Lignans	121422	140482	128980	47644.5	41423.4	51486.5	70874.3	63863.6	76234.7	48070.5	84925.5	55824.9	-	-
Lcsn000194	C36H44O14	[M-H]-	isatindigosesquilignan B	Lignans and Coumarins	Lignans	29560.1	29899.7	21262.5	25941.7	26117.3	29158.9	14354.4	16145.2	16321	17337.1	17012.2	23703.4	-	-
Lcsn000191	C24H30O13	[M-H]-	isatioxyneolignoside A	Lignans and Coumarins	Lignans	41397.7	46598.9	38801.6	40305.6	44956.4	48881.5	27972.7	30255.7	30703.3	33833.3	42648.8	30995.1	-	-
Lcsn000193	C28H38O14	[M-H]-	isatioxyneolignoside E	Lignans and Coumarins	Lignans	240230	214670	201487	184862	142444	144790	276096	123995	150481	148364	115472	133728	-	-
MWS20178	C11H10O5	[M+H]+	isofraxidin	Lignans and Coumarins	Coumarins	776790	832046	715500	668306	655016	683678	537316	613709	479672	598713	572237	627197	C17480	-
Wbwp011247	C30H38O4	[M+H]+	lancilactone B	Lignans and Coumarins	Lignans	187619	138183	168490	130876	116044	119556	144437	146317	124238	748677	757004	762107	-	-
Zasp102439	C8H7N	[M+H]+	m-Aminophenylacetylene	Alkaloids	Alkaloids	413695	433456	395058	495882	470405	467226	480206	464854	441208	421795	401430	370026	-	-
Wafn002807	C24H24O13	[M-H]-	methyl 4-O-galloylchlorogenate	Phenolic acids	Phenolic acids	88598.1	78217.6	106248	64645.7	78173	85738.8	78953.1	87502	82591.9	61804.2	64831	64816.1	-	-
Wmmn000117	C18H24O14	[M-H]-	mudanoside B*	Phenolic acids	Phenolic acids	25873.3	30194.4	31671.2	39821.3	33035.2	39761.2	31139	35969.6	33970.7	36889.8	32158.4	37206.2	-	-
Zahp013728	C22H43NO	[M+H]+	octadecanoic acid pyrrolidide	Alkaloids	Alkaloids	799301	480151	492295	793873	244301	250936	819769	438503	457941	809772	775530	807287	-	-
pme1439	C9H8O3	[M+H]+	p-Coumaric acid	Phenolic acids	Phenolic acids	128807	192505	180005	167772	132786	166440	231497	209256	185031	334301	630005	507505	C00811	ko00130,ko00350,ko00940,ko00950,ko01100,ko01110
mws1195	C10H10O3	[M+H]+	p-Coumaric acid methyl ester	Phenolic acids	Phenolic acids	21090.2	11643.6	13259.3	15054.2	19877.6	16323.6	14320.2	9259.7	15511.3	15783.3	16134.7	22325.1	-	-
Zmhn002301	C15H18O8	[M-H]-	p-Coumaric acid-4-O-glucoside*	Phenolic acids	Phenolic acids	116044	112266	49357.8	137693	47954.8	58493.8	129381	60051.2	65436.8	351446	233521	279887	C06739	-
Lmhn002926	C13H12O7	[M-H]-	p-Coumaroylmalic acid	Phenolic acids	Phenolic acids	271475	295278	252124	547288	537086	568057	97857.2	82353.6	145869	324012	371111	280902	-	-
pmb0490	C13H18N2O2	[M+H]+	p-Coumaroylputrescine	Alkaloids	Phenolamine	23520.3	34380.2	17380	22547.6	21968.8	24684.3	12962.2	21597.2	21177.3	39403.9	33462.7	37744.5	C18326	ko00330,ko01100
pmb0502	C16H25N3O2	[M+H]+	p-Coumaroylspermidine	Alkaloids	Phenolamine	216603	369200	380193	297089	350023	285573	319994	280188	317458	522657	455373	499773	-	-
mws0921	C9H10O2	[M-H]-	p-Coumaryl alcohol	Phenolic acids	Phenolic acids	52015.2	56012.7	61044.5	41644.5	27443.7	38989.5	45106.5	41752.6	53738.5	107026	89218.2	94895.5	C02646	ko00940,ko01100,ko01110
Zmgp004060	C22H22O11	[M+H]+	paratensein-7-O-glucoside*	Flavonoids	Flavones	2087505	263681	101393	78264.8	425005	210005	150505	640005	302505	175716	392117	491237	-	-
Lhsp101904	C15H22O2	[M+H]+	polygodial	Terpenoids	Sesquiterpenoids	173994	149931	143815	146781	158755	132168	155736	161704	151787	140193	132790	130867	C09712	-
Wasn000410	C6H15O8P	[M-H]-	sn-glycero-3-phospho-(1'-sn-glycerol)	Others	Others	9.46373e+06	9.40014e+06	8.8806e+06	7.88396e+06	8.42539e+06	8.00767e+06	8.89765e+06	9.84813e+06	9.41936e+06	5.96705e+06	5.51008e+06	6.50131e+06	-	-
Hahn002315	C28H36O13	[M-H]-	syringaresinol-4-O-β-D-glucopyranoside*	Lignans and Coumarins	Lignans	441274	434863	419016	178854	171100	164224	500055	458748	626745	392844	351396	336120	-	-
Yamn004631	C27H36O12	[M-H]-	viburfordosides G	Lignans and Coumarins	Lignans	87124.8	95542.2	86202.3	147143	147143	120476	35117.8	32660.1	37383	49002	64918.1	67130.9	-	-
Lahn002816	C20H24O13	[M-H]-	xylosyl -5-hydroxychromone-7-O-β-D-glucoside	Others	Chromone	114851	96872.2	100973	145200	136015	135229	68514.5	88088.3	71544.9	61553	61920.1	70022.8	-	-
Lacp005113	C31H36O15	[M+H]+	xylosyl Amurensin	Flavonoids	Flavonols	13660.9	18154.8	25005	291967	300605	332050	117040	56390	162505	102237	101994	136750	-	-
Wbmp002283	C9H7NO	[M+H]+	Α-hydroxyquinoline	Alkaloids	Alkaloids	780722	839920	825293	1.06358e+06	1.05354e+06	1.08349e+06	882246	836981	896381	769210	799761	821802	-	-
Lssp210123	C20H20O6	[M+H]+	α-Conidendrin	Others	Others	1.07094e+06	1.05519e+06	902975	1.22579e+06	1.12144e+06	1.40146e+06	1.50949e+06	1.44214e+06	1.20333e+06	1.45284e+06	1.32763e+06	1.36541e+06	-	-
Lmbn002648	C9H8O3	[M-H]-	α-Hydroxycinnamic Acid*	Phenolic acids	Phenolic acids	115609	99987.1	98175.5	68849.6	77492.3	79719.7	77474.6	75326.3	58121.7	114963	89968.9	119086	C02763	ko00360,ko01100
