# Supplementary material for: The short-term effect of nitrogen and phosphorus fertilizers on cold resistance in Urtica cannabina based on transcriptomics and metabolomics analysis
Source: Front Plant Sci. 2025 May 14;16:1598628. doi: 10.3389/fpls.2025.1598628 (PMC12116482; doi:10.3389/fpls.2025.1598628)
Supplement: Supplementary Table 2 — List of primers used for qRT-PCR analysis of selected genes in U. cannabina. [file Table2.xlsx]

## Sheet: Table S2 
Supplementary Table S2. The list of differential changed metabolites between the N and CK
Index	Compounds	Class II	N1	N2	N3	CK1	CK2	CK3	VIP	P-value	Fold_Change	log2FC
Zmcn003729	1-Hydroxypinoresinol-4'-O-Glucoside	Lignans	59599	67222.8	67334.8	31714.8	25700.5	26306	1.34	0.000493546	2.31908	1.21355
Sacn003282	10-hydroxymajoroside	Phenolic acids	2.77458e+06	2.48247e+06	2.8368e+06	1.45951e+06	1.23034e+06	1.30558e+06	1.34	0.00109768	2.02578	1.01847
mws1174	3-O-Acetylpinobanksin	Flavanonols	16434.3	20823.6	18279.3	2745.39	4734.15	9777.9	1.18	0.0107953	3.21816	1.68624
Lhmp122020	3-O-caffeoyl quininyl arabinoside	Others	25102.2	29727.7	26890.7	12685.1	11475.2	6943.52	1.27	0.00201699	2.62735	1.39361
pmp000004	4',5,7-Trihydroxy-3',6-dimethoxyflavone (Jaceosidin)	Flavones	8771.98	9989.59	12382.7	3247.83	4252.99	3866.86	1.32	0.0189445	2.73972	1.45403
Lhkp101525	Apiosylskimmin (Adicardin)	Coumarins	194413	205643	211959	63887.6	77059.2	87032.9	1.34	0.000168789	2.68452	1.42466
Walp005894	Clemiscosin C	Coumarins	177588	175525	175261	84086	76712.4	78228.4	1.36	0.0001693	2.21052	1.14439
Wcdp001713	Daphnetin-8-Glucoside	Coumarins	110097	110548	112271	31512.6	36974	38472.6	1.36	0.000289676	3.11256	1.6381
MWS20145	Eriodictyol-7-O-glucoside	Flavanones	47505	55005	56306.4	17382.5	38236.5	22707.3	1.16	0.0345419	2.02763	1.01979
Wasn006585	Geranyl 3-O-xylopyranosyl-glucopyranoside	Others	44709.1	52844.9	22975.6	9837.23	6281.56	10628.6	1.26	0.0695289	4.50623	2.17192
Li512115	Isochlorogenic acid B	Phenolic acids	160693	217631	196688	87037.6	60824.8	70464	1.31	0.00901191	2.63372	1.3971
HJAP148	Kaempferol-3-O-sambubioside	Flavonols	30759	28079.8	38324.2	2505	5005	5087.49	1.33	0.00792354	7.71288	2.94727
Yajn003638	Lamiol	Monoterpenoids	141743	134415	122900	65236.6	64158.5	66567.8	1.35	0.00585822	2.03639	1.02602
mws0046	Naringenin-7-O-Neohesperidoside(Naringin)*	Flavanones	32835.1	40478.2	47440.9	17118.4	3225.08	5158.58	1.19	0.00634122	4.73507	2.24339
Zasn010461	Pentadecanoic acid,14-methyl-,methyl ester	Others	2.36927e+06	2.0894e+06	2.67381e+06	1.15603e+06	1.15577e+06	1.03182e+06	1.34	0.0134019	2.13316	1.09299
pmn001583	Quercetin-3-O-robinobioside	Flavonols	17584.9	17130.8	30672.9	7278.64	9931.61	4423.31	1.2	0.0679684	3.02255	1.59577
Hmjp003123	Quercetin-5-O-glucuronide	Flavonols	15716.6	14932.9	15605.5	2611.21	4490.49	10791	1.1	0.0608099	2.58513	1.37024
Hmbp002498	Scopoletin-7-O-xylosyl(1→6)glucoside*	Coumarins	1.2711e+06	911480	1.15465e+06	454221	431491	574631	1.3	0.0161683	2.28524	1.19234
pmb0751	Trans-5-O-(p-Coumaroyl)shikimate	Phenolic acids	72392.4	88445.4	117969	2505	10005	18685.9	1.22	0.0165973	8.93731	3.15984
Lmzp004885	Tricin (5,7,4'-Trihydroxy-3',5'-dimethoxyflavone)	Flavones	17621.2	20201.7	14696.3	5668.69	5007.38	7664.29	1.31	0.00813403	2.86358	1.51782
Qmzp101901	Zanthoxyloside*	Coumarins	1.92783e+06	1.65946e+06	1.68573e+06	723071	774718	718995	1.35	0.00529926	2.37868	1.25016
Lmhn002926	p-Coumaroylmalic acid	Phenolic acids	547288	537086	568057	271475	295278	252124	1.35	0.000105081	2.01792	1.01287
Lacp005113	xylosyl Amurensin	Flavonols	291967	300605	332050	13660.9	18154.8	25005	1.35	0.000931742	16.2726	4.02437
Lmfn002465	1,2,4-Trihydroxynaphthalene-1,4-di-glucoside (Lawsoniaside)	Others	15598.5	20717.2	17514.5	49613.2	38284.5	29585.4	1.25	0.059264	0.458195	-1.12597
pma3724	1-O-Feruloylquinic acid	Phenolic acids	199278	224017	232953	738228	715367	1145005	1.33	0.0428147	0.252539	-1.98542
Lmxn006423	2(3H)-Benzothiazolone	Alkaloids	21382.4	19987.1	17323.8	38445.6	37704.8	42265.2	1.34	0.000488334	0.495655	-1.01259
Smpn011792	2,3-Dihydroxy-12-ursen-28-oic acid*	Triterpene	496771	462857	465624	987185	958810	952460	1.36	5.54413e-06	0.491728	-1.02407
pmn001706	2,3-Dihydroxyolean-12-en-28-oic acid (2-Hydroxyoleanolic acid)*	Triterpene	375448	367766	386135	1.02783e+06	1.00015e+06	1.78386e+06	1.3	0.0734145	0.296274	-1.755
Lmln010063	2,6-Di-tert-butylphenol	Phenolic acids	130352	133841	128279	362832	402708	364099	1.36	0.00249415	0.347432	-1.5252
Lmzn006284	2-Hydroxyursolic acid*	Triterpene	343174	378972	368829	1.03436e+06	966996	983283	1.36	9.90789e-05	0.365529	-1.45194
Zbzp007301	2-Methoxy-6-undecyl-1,4-benzoquinone	Quinones	69395.5	71544.7	9550.97	159560	154843	151205	1.01	0.0338656	0.323214	-1.62944
ML10179289	2-Phenylethanol	Phenolic acids	72091.8	91281.9	100526	204085	197402	187319	1.32	0.00111001	0.448194	-1.15781
MWSslk106	2-Phenylethylamine	Benzylphenylethylamine alkaloids	71705.2	63580.9	60055.6	226514	210238	233191	1.36	0.000267504	0.29158	-1.77804
Wbtn008259	2-hydroxy-2-{10-hydroxy-5-methoxy-6-oxo-1h,2h-furo[2,3-c]xanthen-2-yl}propyl acetate	Other Flavonoids	586.696	4025.43	2421.92	24720.5	24710.2	25168.7	1.25	0.00158286	0.0942909	-3.40674
Lssp210085	3,11-dioxo-β-oleorene	Triterpene	4025.83	4514.57	3455.32	13071.2	10245.1	8689.74	1.31	0.0294422	0.374794	-1.41583
pmn001705	3,24-Dihydroxy-17,21-semiacetal-12(13)oleanolic fruit*	Triterpene	213628	254915	258113	850284	857331	1.07591e+06	1.35	0.00943062	0.261057	-1.93756
Wafn003429	3-Methylbutyl 6-O-(alpha-L-arabinopyranosyl)-beta-D-glucopyranoside	Others	55219	45913.7	46508.1	108105	79023	124964	1.27	0.0490419	0.473068	-1.07988
Ladp002935	3-quinolinecarboxylic acid	Quinoline alkaloids	28965.3	31614.6	42079.8	64509.8	68047.2	82754.5	1.28	0.00721791	0.476796	-1.06855
pmb0764	4-Methyl-5-thiazoleethanol	Others	45189	43775.9	37692.6	121131	99021.1	110138	1.35	0.00436431	0.383473	-1.3828
Wafn002319	4-O-(3'-O-alpha-D-Glucopyranosyl)caffeoylquinic acid	Phenolic acids	380661	424235	375920	1.0039e+06	1.00725e+06	888017	1.35	0.00173145	0.407295	-1.29585
pmb3074	5-O-p-Coumaroylquinic acid	Phenolic acids	507625	402652	414981	1.52673e+06	840880	892350	1.24	0.0966151	0.406525	-1.29858
pma0214	6-C-Methylquercetin-3-O-glucoside	Flavonols	144483	143713	105872	480768	444648	366184	1.33	0.00653217	0.305101	-1.71264
Lmpp003930	Apigenin-7-O-(6''-p-Coumaryl)glucoside	Flavones	27505	15005	12716.8	70005	72505	157505	1.26	0.101506	0.18408	-2.44159
mws0047	Apigenin-7-O-neohesperidoside (Rhoifolin)	Flavones	12505	8772.51	7505	22550	20005	32570	1.25	0.0422082	0.383128	-1.3841
pme0368	Apigenin-7-O-rutinoside (Isorhoifolin)	Flavones	30005	20173	25215	75605	115005	68072	1.3	0.0477265	0.291451	-1.77868
pmb0069	Benzamide	Alkaloids	96178	85475.1	71689.4	290246	269390	258368	1.35	0.000140963	0.309708	-1.69102
mws0179	Chlorogenic acid methyl ester	Phenolic acids	220918	174354	257466	434889	486580	401374	1.29	0.0029524	0.493435	-1.01907
Zbzn011671	Cordianal C*	Triterpene	213628	254915	258113	850284	857331	1.07591e+06	1.35	0.00943062	0.261057	-1.93756
pme1261	D-Panthenol	Alcohol compounds	6862.89	13145.4	12608.5	66593.6	58496.4	54922.1	1.32	0.000819657	0.181192	-2.46441
Lmsp003655	Dehydrodiconiferyl alcohol-gamma'-O-glucoside	Lignans	47660.9	40706.4	32505	152071	62505	147895	1.17	0.106958	0.333468	-1.58438
Lmgn002250	Dicaffeoylquinic acid-O-glucoside	Phenolic acids	85098.7	119331	87035.4	204182	251963	219685	1.31	0.00247134	0.431271	-1.21333
Wafn002827	Dihydroferulic acid glucoside	Phenolic acids	80261.1	54578.7	44323.5	167298	99569.6	134866	1.19	0.0427126	0.445976	-1.16496
Lahp002857	Epicatechin-(4β→8)-epigallocatechin	Flavanols	10619.6	17687.8	10057	29613.2	25887.9	28297.1	1.24	0.0137711	0.457818	-1.12715
Lmbn001162	Esculetin-7-O-glucoside*	Coumarins	61299.1	43127.7	46328.4	136621	98674.4	97068.7	1.27	0.0280688	0.453584	-1.14056
Lmyn006227	Galangin (3,5,7-Trihydroxyflavone)	Flavonols	7333.78	10415.8	8498.38	18647.4	18123.9	17324.9	1.31	0.00371947	0.485209	-1.04332
MWSHC2022	Glucosyringic acid	Phenolic acids	72295.8	69703.7	92363.8	978127	940167	963520	1.36	1.82462e-06	0.0813249	-3.62016
Wcdp010864	Hexadecanamide	Alkaloids	96073.5	91756.1	90438	208168	230588	211992	1.36	0.00194552	0.427611	-1.22563
Lmnp002845	Hispidulin-8-C-glucoside*	Flavones	20005	27505	25287.6	70796.6	35005	43039.8	1.13	0.139294	0.489095	-1.03181
Lhhp102904	Horsfieldin*	Lignans	11650.1	13686.6	18296.6	33235.3	28776.3	26810.9	1.27	0.00531611	0.491242	-1.02549
Hmmp003156	Isovitexin-7-O-glucoside(Saponarin)	Flavones	28925.9	27001.6	19935.6	41961	48902.4	95005	1.14	0.155241	0.408155	-1.29281
Lmsp004670	Kaempferol-3-O-glucoside-7-O-rhamnoside*	Flavonols	165005	79427.2	152505	430005	440005	292955	1.23	0.0164018	0.341315	-1.55083
MWSHY0050	Kaempferol-3-O-rutinoside(Nicotiflorin)*	Flavonols	145005	80729.2	100005	310005	170005	182285	1.1	0.114082	0.491834	-1.02376
Wcdp006912	Lauryldiethanolamine	Others	1.63236e+06	1.55533e+06	1.52829e+06	5.04052e+06	4.47251e+06	4.572e+06	1.36	0.00244425	0.334822	-1.57853
Lmnp002413	Luteolin-6-C-glucoside-7-O-rhamnoside	Flavones	265005	212505	167505	595005	427505	292955	1.11	0.113781	0.490332	-1.02817
MWSHY0080	Luteolin-7-O-neohesperidoside (Lonicerin)*	Flavones	86121.3	175005	113521	204814	342505	425005	1.16	0.0741136	0.385311	-1.3759
pmp000593	Luteolin-7-O-rutinoside*	Flavones	12505	13057.8	9157.73	23540.2	31241.2	39065.2	1.28	0.0400993	0.369971	-1.43451
pmp000791	Moracin Y	Phenolic acids	6962.01	11136.1	10170.6	30584.7	14271.8	24373.5	1.16	0.0942458	0.40833	-1.29219
Lmdp002969	Myricetin-3-O-galactoside*	Flavonols	10749.3	17351	27505	70005	35005	117505	1.14	0.140414	0.249894	-2.00061
pma6218	O-MethylNaringenin-8-C-arabinoside	Flavanones	11214.5	9339.83	12505	77505	37014	38662.3	1.29	0.0933348	0.215818	-2.21211
Zahp013600	Octadec-2-enamide	Alkaloids	150333	92703.8	87225.8	265561	206237	232348	1.23	0.00987586	0.469027	-1.09226
Lmhn003990	Phellodenol E	Coumarins	291069	320563	292217	929061	998780	1.05157e+06	1.36	0.00145476	0.303365	-1.72087
pmn001370	Pinoresinol-4,4'-O-diglucoside	Lignans	139863	147739	162918	359475	337853	396921	1.35	0.00262129	0.411716	-1.28028
Lmmp003091	Quercetin-3-O-(4''-O-glucosyl)rhamnoside*	Flavonols	276925	288845	239501	676372	482809	480902	1.28	0.0442052	0.490994	-1.02622
MWSHY0067	Quercetin-3-O-rutinoside (Rutin)*	Flavonols	276925	288845	239501	676372	482809	480902	1.28	0.0442052	0.490994	-1.02622
mws4085	Sinapic acid	Phenolic acids	5005	14026.4	13120.5	41419.5	33767.4	61148.5	1.22	0.03901	0.23583	-2.08418
Qasp005238	Strictamine	Alkaloids	16348.1	20451.1	23523.6	294802	327364	350305	1.36	0.00244065	0.0620304	-4.01088
MWSHC2047	Syringaresinol-4'-O-glucoside; Acanthoside B*	Lignans	157905	210962	158222	396766	430081	484749	1.33	0.00183201	0.401868	-1.31521
mws0027	Syringic acid	Phenolic acids	16356.7	11698.5	17529.7	149232	183671	175721	1.36	0.00367288	0.0896239	-3.47997
Yarn005295	Tortoside A*	Lignans	182002	209895	157312	359920	524298	489782	1.3	0.023713	0.399715	-1.32295
mws0005	Tryptamine	Plumerane	47241.5	37894.8	42806.1	298292	223135	236139	1.35	0.0111694	0.168886	-2.56588
Lcsn000192	indigoticoside A	Lignans	47644.5	41423.4	51486.5	121422	140482	128980	1.35	0.000858966	0.359581	-1.47561
Hahn002315	syringaresinol-4-O-β-D-glucopyranoside*	Lignans	178854	171100	164224	441274	434863	419016	1.36	2.17218e-05	0.397002	-1.33278
