# Supplementary material for: The short-term effect of nitrogen and phosphorus fertilizers on cold resistance in Urtica cannabina based on transcriptomics and metabolomics analysis
Source: Front Plant Sci. 2025 May 14;16:1598628. doi: 10.3389/fpls.2025.1598628 (PMC12116482; doi:10.3389/fpls.2025.1598628)
Supplement: Supplementary Table 3 — A list of metabolites detected in the samples. [file Table3.xlsx]

## Sheet: Table S3
Supplementary Table S3. The list of differential changed metabolites between the P and CK
Index	Compounds	Class II	P1	P2	P3	CK1	CK2	CK3	VIP	P-value	Fold_Change	Log2FC
Jmwn002057	2-(3-β-D-glucopyranosyloxy-4-hydroxyphenyl)ethanol-1-O-β-D-glucopyranoside	Phenolic acids	52418.6	37364.6	44561.1	3885.16	6970.9	5253.29	1.42664	0.00962468	8.33951	3.05996
Wbtn008259	2-hydroxy-2-{10-hydroxy-5-methoxy-6-oxo-1h,2h-furo[2,3-c]xanthen-2-yl}propyl acetate	Other Flavonoids	54383.7	55124.4	45712	24720.5	24710.2	25168.7	1.43012	0.0122465	2.08072	1.05708
Zajp007311	3',4',5',5,7-Pentamethoxyflavone*	Flavones	54777.9	47359	50359.1	10127.2	9593.19	8422.04	1.44526	0.00173885	5.41872	2.43795
pmb2620	3,4-Dimethoxycinnamic acid	Phenolic acids	18336.9	22862.6	21746.4	9031.81	11099.5	10436.2	1.40687	0.00706504	2.05924	1.04211
Jmwp002208	3,4-dihydroxy phenylethanol	Phenolic acids	15777.3	24705.2	23187.4	11811.3	2677.92	9795.38	1.09688	0.0283477	2.62182	1.39057
Wagp009079	3,5,6,7,8,4'-Hexamethoxyflavone	Flavones	54051.3	55023.9	47331.6	7182.92	9345.31	6353.37	1.43821	0.00107377	6.83548	2.77304
Wbsp000191	3,7,11-trimethyl-2-oxa-6,10,13-triazatricyclo[7.3.1.05,13]tridecane	Alkaloids	16891.9	16733.7	16630.1	9288.52	7185.73	7195.69	1.41474	0.00570855	2.12319	1.08623
Lhmp122020	3-O-caffeoyl quininyl arabinoside	Others	35850.9	32850.5	49257	12685.1	11475.2	6943.52	1.37683	0.0198996	3.79241	1.92311
pmc0682	4-Aminoindole	Plumerane	65005	18299.7	37268.1	15903.2	20408.1	10344.7	1.04048	0.206949	2.5843	1.36977
Wdzp011488	5-[2-(hydroxymethyl)-5,5,8a-trimethyl-1,4,4a,6,7,8-hexahydronaphthalen-1-yl]-3-methylpent-1-en-3-ol	Sesquiterpenoids	857289	978946	1.036e+06	436634	424233	468466	1.43136	0.00741378	2.16066	1.11147
pmp001309	6-Hydroxykaempferol-7-O-glucoside	Flavonols	82868.2	83296	87044.1	27994.2	43702.9	19365.6	1.32795	0.0144918	2.78059	1.47539
MWSHY0021	Apigenin-7,4'-dimethyl ether	Flavones	4330.35	3734.64	3684.37	1319.95	1686.44	620.962	1.30355	0.0032911	3.2391	1.69559
pmp001290	Apigenin-7-O-(2''-glucurosyl)glucuronide	Flavones	110005	72505	60644.8	12505	12109.8	3438.86	1.3436	0.036126	8.66747	3.11561
pmn001553	Cimidahurinine*	Phenolic acids	3.84036e+06	3858327	4.10608e+06	315364	278462	380110	1.44641	0.000155328	12.1207	3.5994
Lmyn003971	Dihydrodehydrodiconiferyl alcohol-4-O-glucoside*	Lignans	579264	472250	631626	37044.4	32556.3	26696.2	1.44443	0.00757877	17.4787	4.12752
Qahn003953	Erigeside B	Others	255092	251532	266217	42710.6	56678.2	48998.7	1.44293	4.43253e-06	5.20826	2.3808
Labn002264	Grevilloside G*	Phenolic acids	3.01459e+06	3.23373e+06	3.00624e+06	251424	222309	228403	1.44932	0.000584172	13.1806	3.72034
Lmmn002274	Isolariciresinol-9'-O-glucoside*	Lignans	531811	747633	659572	36337	37968.7	41857.8	1.44605	0.0104259	16.6921	4.0611
Wagp009968	Justicidin A*	Lignans	42725.4	40675.6	43195.7	9364.17	6580.79	5757.23	1.43098	3.05401e-05	5.83336	2.54433
Wagp010109	Justicidin C*	Lignans	44128.3	44987.4	46379.8	7922.81	9431.31	7896.26	1.44646	2.96855e-06	5.36607	2.42387
Yajn003638	Lamiol	Monoterpenoids	136932	156567	137936	65236.6	64158.5	66567.8	1.44083	0.0060685	2.20161	1.13856
MWSmce349	Laurocapram	Alkaloids	24892.5	31188.2	30887.8	3356.79	3882.72	11588.6	1.31282	0.00312045	4.61908	2.20761
mws1299	Luteolin-8-C-glucoside (Orientin)	Flavones	160005	227505	74756.1	49156.1	52228.1	55693	1.20166	0.14771	2.94292	1.55725
Hmgp002036	Nepetin-7-O-glucoside(Nepitrin)	Flavones	27505	22505	27505	9688.84	12828.4	14603.5	1.36035	0.00387391	2.08819	1.06225
mws0043	Nobiletin (5,6,7,8,3',4'-Hexamethoxyflavone)	Flavones	129435	113652	109645	16723.6	14789.8	14191.1	1.44661	0.00306548	7.71767	2.94816
Hmjp003123	Quercetin-5-O-glucuronide	Flavonols	12864.1	17229.8	17402	2611.21	4490.49	10791	1.16338	0.0365547	2.65448	1.40843
Hmbp002498	Scopoletin-7-O-xylosyl(1→6)glucoside*	Coumarins	1.71875e+06	1.4999e+06	1.50527e+06	454221	431491	574631	1.4304	0.000596685	3.23481	1.69368
Qasp005238	Strictamine	Alkaloids	1.36349e+06	1.46175e+06	1.39324e+06	294802	327364	350305	1.44635	4.68406e-05	4.3379	2.117
Cmqn003939	Syringaresinol-4,4'-O-bis-β-D-glucoside; Liriodendrin	Lignans	24135	14102.5	20422.5	5882.85	5570.21	6198.72	1.39862	0.0424903	3.32318	1.73256
mws0055	Tangeretin (4',5,6,7,8-Pentamethoxyflavone)*	Flavones	85562.4	79491.8	87615.2	17960.8	17792.5	15328.3	1.44623	0.000436501	4.94639	2.30638
Walp003001	Xeroboside*	Coumarins	2.93404e+06	2.88114e+06	2.93213e+06	1.07541e+06	921380	1.27734e+06	1.4249	0.00254889	2.67164	1.41773
Zmnn005696	Xerocomic acid	Phenolic acids	1.24095e+06	1.30616e+06	1.0633e+06	622003	561281	607604	1.4221	0.010367	2.01599	1.01149
Qmzp101901	Zanthoxyloside*	Coumarins	2.27256e+06	2.27058e+06	2.33328e+06	723071	774718	718995	1.44873	7.1009e-07	3.10198	1.63319
Wbwp008548	[(1R,2S)-1-(1,3-benzodioxol-5-yl)-2-methyl-3-oxobutyl]4-hydroxy-3-methoxybenzoate*	Lignans	52097.9	53468.1	53270.9	8441.05	10402.6	6798.44	1.43717	9.43371e-05	6.19438	2.63096
Lskp211385	dihydrosesamin*	Lignans	79312.7	73316.3	69881	42955.9	28697.2	26869.6	1.36313	0.00515931	2.25847	1.17534
Lacp005113	xylosyl Amurensin	Flavonols	117040	56390	162505	13660.9	18154.8	25005	1.33945	0.0923561	5.91219	2.56369
Lmfn002465	1,2,4-Trihydroxynaphthalene-1,4-di-glucoside (Lawsoniaside)	Others	13800.7	13732.7	21232.3	49613.2	38284.5	29585.4	1.31067	0.0424158	0.415087	-1.26852
pma3724	1-O-Feruloylquinic acid	Phenolic acids	432265	385028	362420	738228	715367	1145005	1.33791	0.0741367	0.45398	-1.1393
Smpn011792	2,3-Dihydroxy-12-ursen-28-oic acid*	Triterpene	205882	214164	207140	987185	958810	952460	1.44991	9.23368e-05	0.216386	-2.20832
pmn001706	2,3-Dihydroxyolean-12-en-28-oic acid (2-Hydroxyoleanolic acid)*	Triterpene	387360	379513	383220	1.02783e+06	1.00015e+06	1.78386e+06	1.37867	0.0744898	0.301716	-1.72874
Li512114	2,3-Dihydroxyurs-12-en-28-oic acid methyl ester (Corosolic acid methyl ester)	Triterpene	5096.34	4631.96	4792.43	10873.8	11164.7	10790.8	1.44645	5.80423e-06	0.44231	-1.17687
Wcdn001824	2,5-Dihydroxybenzoic acid-5-O-glucoside	Phenolic acids	66687.1	145521	51432.5	277520	272620	258852	1.29175	0.0215711	0.325888	-1.61755
Lmln010063	2,6-Di-tert-butylphenol	Phenolic acids	169969	158211	160156	362832	402708	364099	1.44357	0.00212821	0.432293	-1.20992
Lmzn006284	2-Hydroxyursolic acid*	Triterpene	392360	330795	402001	1.03436e+06	966996	983283	1.43754	3.54305e-05	0.376982	-1.40743
Zbzp007301	2-Methoxy-6-undecyl-1,4-benzoquinone	Quinones	7308.01	10749.3	10360.3	159560	154843	151205	1.44449	2.65669e-05	0.0610332	-4.03426
Lssp210438	3'-O-methylorobol*	Others	10189.1	15005	11119.2	35005	30005	28933.2	1.39949	0.00160345	0.386545	-1.37129
Lssp210085	3,11-dioxo-β-oleorene	Triterpene	4066.02	3406.26	3880.79	13071.2	10245.1	8689.74	1.406	0.0305443	0.354716	-1.49526
Lmzn006169	3,19-Dihydroxyurs-12-en-28-oic acid (Pomolic acid)*	Triterpene	248860	256104	238849	959179	777678	765904	1.43924	0.0108122	0.297197	-1.75051
Hmbn005207	3,23-Dihydroxyolean-12-en-28-oic acid (Hederagenin)*	Triterpene	248860	256104	238849	959179	777678	765904	1.43924	0.0108122	0.297197	-1.75051
pmn001705	3,24-Dihydroxy-17,21-semiacetal-12(13)oleanolic fruit*	Triterpene	290215	270216	280689	850284	857331	1.07591e+06	1.43713	0.012438	0.302179	-1.72653
Lmzp003012	3-Hydroxy-4',5,7-Trimethoxyflavanone	Flavanonols	12745.6	10939	15154.2	61885.5	65676.3	66235.5	1.43964	1.05436e-05	0.20041	-2.31898
mws4053	3-Hydroxyurs-12-en-28-oic acid (Ursolic acid)	Triterpene	69707.1	57802.4	66581.7	121626	157208	148558	1.40862	0.011841	0.45413	-1.13882
Wafn003429	3-Methylbutyl 6-O-(alpha-L-arabinopyranosyl)-beta-D-glucopyranoside	Others	15696.2	52550.5	27904.2	108105	79023	124964	1.25127	0.0153119	0.308084	-1.6986
pmn001421	3-O-p-Coumaroylquinic acid*	Phenolic acids	70392.7	69830.8	81723.7	133780	154170	192639	1.38497	0.0325983	0.461824	-1.11459
Wafn002874	4-O-(4'-O-alpha-D-Glucopyranosyl)caffeoylquinic acid	Phenolic acids	36989.2	11649.5	34828.3	49695.4	75493	58090.9	1.08516	0.0403997	0.455409	-1.13477
Lmzn001582	5'-Glucosyloxyjasmanic acid	Phenolic acids	1167.49	2505	6413.99	11056.3	8733.49	8158.49	1.12829	0.0426838	0.360898	-1.47034
pmb3074	5-O-p-Coumaroylquinic acid	Phenolic acids	460590	560932	477590	1.52673e+06	840880	892350	1.27844	0.114209	0.459855	-1.12075
Hmcn001884	6-Hydroxyluteolin 5-glucoside*	Flavones	9848.19	15343.5	20770.1	20653.5	48757.4	26432.3	1.05593	0.18289	0.479552	-1.06024
Lmpp003930	Apigenin-7-O-(6''-p-Coumaryl)glucoside	Flavones	25120.1	46498	67505	70005	72505	157505	1.01628	0.194688	0.46372	-1.10867
pmn001687	Cis-Coutaric acid	Phenolic acids	31970.4	37393.1	14584.5	306377	319518	302656	1.41237	1.08104e-05	0.0904076	-3.46741
Zbzn011671	Cordianal C*	Triterpene	290215	270216	280689	850284	857331	1.07591e+06	1.43713	0.012438	0.302179	-1.72653
pmb0478	Coumarin O-rutinoside	Coumarins	9121.36	11208.2	9010.82	26621.8	29266	20746.4	1.40378	0.0183706	0.382863	-1.3851
Wcfn003424	Coumaroyl Quinic Acid*	Others	70392.7	69830.8	81723.7	133780	154170	192639	1.38497	0.0325983	0.461824	-1.11459
pme1261	D-Panthenol	Alcohol compounds	20226.9	18219.9	13833.9	66593.6	58496.4	54922.1	1.42176	0.00146099	0.290429	-1.78374
Lmsp003655	Dehydrodiconiferyl alcohol-gamma'-O-glucoside	Lignans	54935.7	51424.1	57590.1	152071	62505	147895	1.12209	0.151011	0.452312	-1.14461
Wafn002827	Dihydroferulic acid glucoside	Phenolic acids	46989	61302.7	61303.7	167298	99569.6	134866	1.34033	0.0513145	0.422159	-1.24414
Lahp002857	Epicatechin-(4β→8)-epigallocatechin	Flavanols	6207.39	17218.2	15826.8	29613.2	25887.9	28297.1	1.14558	0.0401364	0.468415	-1.09414
Lmbn001162	Esculetin-7-O-glucoside*	Coumarins	45462.8	31525.6	36788.3	136621	98674.4	97068.7	1.39408	0.021974	0.342325	-1.54656
Hmmn002544	Ferulic acid-4-O-glucoside	Phenolic acids	419931	454673	420929	997876	909299	1.06399e+06	1.43858	0.00424858	0.436036	-1.19748
Wayn002532	Gallic acid-1-O-xyloside	Phenolic acids	59086.3	68797.5	61212.5	148442	189619	184345	1.42783	0.0103125	0.361972	-1.46605
MWSHC2022	Glucosyringic acid	Phenolic acids	69743.7	88702.3	97395.5	978127	940167	963520	1.44512	9.75788e-07	0.0887779	-3.49366
Wcdp006912	Lauryldiethanolamine	Others	1.79934e+06	1.75273e+06	1.71237e+06	5.04052e+06	4.47251e+06	4.572e+06	1.44567	0.00301713	0.373761	-1.41981
pmb0492	N',N'',N'''-p-Coumaroyl-cinnamoyl-caffeoyl spermidine	Phenolamine	315709	374658	268219	1.06678e+06	1.02327e+06	1.04512e+06	1.43176	0.0004598	0.305752	-1.70956
mws1038	Pantetheine	Alkaloids	166662	312000	235964	564580	621522	516786	1.33656	0.00428494	0.419655	-1.25272
pmp000530	Phellodendroside	Flavanonols	21068	34709.4	23136.9	58975.7	48334.3	61171.6	1.32906	0.00687407	0.468385	-1.09423
mws4085	Sinapic acid	Phenolic acids	17488.5	10820.1	9375.93	41419.5	33767.4	61148.5	1.34786	0.0462905	0.27641	-1.85512
mws0027	Syringic acid	Phenolic acids	16950.3	14616	20461	149232	183671	175721	1.44255	0.00385214	0.10229	-3.28926
mws0005	Tryptamine	Plumerane	79293.9	79290.6	98252	298292	223135	236139	1.41851	0.0138032	0.339029	-1.56052
Lmhn002926	p-Coumaroylmalic acid	Phenolic acids	97857.2	82353.6	145869	271475	295278	252124	1.35934	0.00344277	0.398204	-1.32842
Yamn004631	viburfordosides G	Lignans	35117.8	32660.1	37383	87124.8	95542.2	86202.3	1.44166	0.000680591	0.391123	-1.35431
