# Supplementary material for: The short-term effect of nitrogen and phosphorus fertilizers on cold resistance in Urtica cannabina based on transcriptomics and metabolomics analysis
Source: Front Plant Sci. 2025 May 14;16:1598628. doi: 10.3389/fpls.2025.1598628 (PMC12116482; doi:10.3389/fpls.2025.1598628)
Supplement: Supplementary Table 4 — The list of changed differential metabolites between the N vs. CK under cold stress in U. cannabina. [file Table4.xlsx]

## Sheet: Table S4
Supplementary Table S4. Evaluation and statistics of transcriptome sequencing data
Index	Raw Reads	Clean Reads	Clean Base(G)	Error Rate(%)	Q20(%)	Q30(%)	GC Content(%)
CK1	54187182	53025522	7.95	0.03	97.96	94.28	49.71
CK2	52985420	51745922	7.76	0.02	98	94.37	49.74
CK3	49317252	48320932	7.25	0.03	97.96	94.28	49.8
N1	57522722	56550758	8.48	0.03	97.48	92.98	49.78
N2	56841316	55748930	8.36	0.03	97.58	93.23	49.87
N3	52319878	51382518	7.71	0.03	97.48	93.01	49.69
P1	47190528	46255970	6.94	0.03	97.6	93.27	49.57
P2	48699142	47548552	7.13	0.03	97.57	93.2	49.52
P3	52340644	51074840	7.66	0.03	97.92	94.15	49.42
