# Supplementary material for: The short-term effect of nitrogen and phosphorus fertilizers on cold resistance in Urtica cannabina based on transcriptomics and metabolomics analysis
Source: Front Plant Sci. 2025 May 14;16:1598628. doi: 10.3389/fpls.2025.1598628 (PMC12116482; doi:10.3389/fpls.2025.1598628)
Supplement: Supplementary Table 5 — The list of changed differential metabolites between the P vs. CK under cold stress in U. cannabina. [file Table5.xlsx]

## Sheet: Table S5
Supplementary Table S5. Precipitation and air temperatures in the Agro-pastoral Experiment Station.
Station Code	Meteorological Station Name	Year	Month	Monthly average maximum temperature (℃)	Monthly average minimum temperature (℃)	Monthly average temperature (℃)	Monthly precipitation (mm)
C4546	Shaerqin town	2022	April	19.7	2.8	11.25	13.1
C4546	Shaerqin town	2022	May	24.9	8.4	16.65	16.4
C4546	Shaerqin town	2022	June	31	14.8	22.9	23.5
C4546	Shaerqin town	2022	July	31.3	17.4	24.35	51.5
C4546	Shaerqin town	2022	August	28	16.5	22.25	200
C4546	Shaerqin town	2022	September	25.5	8.8	17.15	16.5
C4546	Shaerqin town	2022	October	16.5	1.4	8.95	9.2
C4546	Shaerqin town	2023	January	-4.1	-17.6	-10.85	3.3
C4546	Shaerqin town	2023	February	4.3	-9.5	-2.6	7.4
C4546	Shaerqin town	2023	March	12.9	-4.4	4.25	3.4
C4546	Shaerqin town	2023	April	16.3	2.8	9.55	71
C4546	Shaerqin town	2023	May	24.2	10	17.1	50.1
C4546	Shaerqin town	2023	June	30	13.8	21.9	24.7
C4546	Shaerqin town	2023	July	30.6	17	23.8	64.3
C4546	Shaerqin town	2023	August	29.6	15.9	22.75	43.5
C4546	Shaerqin town	2023	September	25.7	11.7	18.7	14.7
C4546	Shaerqin town	2023	October	18.7	2.5	10.6	19.1
