# Supplementary material for: The short-term effect of nitrogen and phosphorus fertilizers on cold resistance in Urtica cannabina based on transcriptomics and metabolomics analysis
Source: Front Plant Sci. 2025 May 14;16:1598628. doi: 10.3389/fpls.2025.1598628 (PMC12116482; doi:10.3389/fpls.2025.1598628)
Supplement: Supplementary Table 6 — Evaluation and statistics of transcriptome sequencing data of U. cannabina. [file Table6.xlsx]

## Sheet: Table S6
Table S6. List of primers used for qRT-PCR analysis of selected genes in Urtica cannabina
Unigene ID	Forward primer (5’ to 3’)	Reverse primer (5’ to 3’)
actin	GGTAACATTGTGCTCAGTGGTGG	AACGACCTTAATCTTCATGCTGC
UrtcanEVm030144t1	ATTGTGGTCGATCGAGTGGG	CGTCCCAAAACGGTCTCCAT
UrtcanEVm005193t1	GCAAGCTCAAGGCACTCAAC	GCCTGAGGACGGGAATGAAA
UrtcanEVm006543t1	GCTGTTTCGGGGCTCATTTG	CTTCCCGACCAAACCCTGAA
UrtcanEVm005935t1	TATCACTGGTCCGATGGGGT	ACCGGTGAAAATACCGGGAC
UrtcanEVm011236t1	AAGAGTCGTCAGAGCAACCG	AGTCTTGGCCTCGTTGATGG
UrtcanEVm002318t1	AACGTTCGCCGTTCTCTCTT	TGCAGATCGGAAAACCCCTC
UrtcanEVm018633t1	AATCAAAGCTAGGGCGTTGC	GTCGATGAGCGGGGAATTGA
UrtcanEVm010596t1	TTCGTCGCAGCTAGATCACC	ACTTCATCAAGAGCGCGACA
