# Supplementary material for: The short-term effect of nitrogen and phosphorus fertilizers on cold resistance in Urtica cannabina based on transcriptomics and metabolomics analysis
Source: Front Plant Sci. 2025 May 14;16:1598628. doi: 10.3389/fpls.2025.1598628 (PMC12116482; doi:10.3389/fpls.2025.1598628)
Supplement: Supplementary Table 7 — The table of gene reads count. [file Table7.xlsx]

## Sheet: Table S7
Supplementary Table S7. The classification table of transcription factors.
GeneID	Module colors	KWithin	CK1	CK2	CK3	N1	N2	N3	P1	P2	P3	Length	TF-Family
UrtcanEVm015473t1	yellow	65.4141764476634	29.02	29.6	26.84	30.95	29.07	29.72	29.56	25.65	27.26	1959	Alfin-like
UrtcanEVm008900t1	yellow	171.72017465609	0	0	0	0.3	0.46	1.25	0.31	0.55	0	1554	AP2/ERF-ERF
UrtcanEVm012254t1	yellow	462.310288180155	7.44	5.78	5.43	9.03	7.29	9.06	4.97	4.58	5.86	1279	AP2/ERF-ERF
UrtcanEVm013512t1	yellow	980.537085253406	281.8	264.43	271.95	384.94	388.5	387.4	233.26	234.02	243.1	1100	AP2/ERF-ERF
UrtcanEVm013833t1	yellow	931.785649012021	153.33	150.29	153.02	193.38	192.99	188.17	133.66	129.55	140.04	1144	AP2/ERF-ERF
UrtcanEVm014183t1	yellow	256.327713517463	6.46	5.49	7.46	8.58	7.32	12.33	7.46	6.23	5.61	982	AP2/ERF-ERF
UrtcanEVm014374t1	yellow	51.6869391716876	0.91	0.21	0.67	0.87	0.48	1.06	0.59	0	0.49	842	AP2/ERF-ERF
UrtcanEVm015494t1	yellow	15.2063543760616	0	0.3	0.43	0	0	0.51	0	0.22	0	864	AP2/ERF-ERF
UrtcanEVm019763t1	yellow	919.116460171319	387.09	395.41	399.96	542.43	575.25	527.3	352.08	364.66	361.25	1956	AP2/ERF-ERF
UrtcanEVm020446t1	yellow	308.060065777455	2.53	3.48	4.64	6.62	5.22	5.93	4.23	3.89	3.56	751	AP2/ERF-ERF
UrtcanEVm021864t1	yellow	462.645537431297	5.01	3.9	4.84	9.35	7.96	7.63	5.24	5.6	3.23	925	AP2/ERF-ERF
UrtcanEVm025214t1	yellow	419.075450543331	1.35	0.7	0.75	3.62	4.3	5.87	1.59	2.82	1.11	615	AP2/ERF-ERF
UrtcanEVm033434t1	yellow	434.430692441064	0.52	0	0	1.08	1.46	0.56	0	0	0	384	AP2/ERF-ERF
UrtcanEVm009962t1	yellow	831.185353581962	142.05	143.9	148.01	184.24	183.35	173.3	116.69	117.46	121.76	1229	AP2/ERF-RAV
UrtcanEVm003932t1	yellow	56.1350045322848	11.69	11.19	13.2	12.53	13.32	13.1	11.8	11.75	12.81	2457	B3
UrtcanEVm014792t1	yellow	104.800528653684	0.74	0.77	0.41	1.07	1.41	2.24	0.65	1.04	1.56	889	B3
UrtcanEVm019480t1	yellow	478.805021201735	0.29	0.22	0	0.69	0.82	0.75	0.34	0.16	0.34	1066	B3
UrtcanEVm003228t1	yellow	115.628406985641	4.68	5.09	3.85	6.08	4.59	6.13	5.28	3.94	4.12	2543	B3-ARF
UrtcanEVm004501t1	yellow	314.685789513438	1.73	1.81	1.83	2.27	2.05	2.3	2.05	1.62	1.75	2081	B3-ARF
UrtcanEVm013234t1	yellow	313.728543255681	30.06	31.48	30.06	38.71	40.4	43.47	35.21	36.24	33.77	1409	BBR-BPC
UrtcanEVm012172t1	yellow	498.824584320056	9.54	10.13	9.75	14.54	17.41	15.46	10.91	10.04	12.26	1831	BES1
UrtcanEVm006742t1	yellow	859.571897814476	10.54	10.95	9.63	13.34	12.89	13.29	9.24	8.93	9.29	2638	bHLH
UrtcanEVm009865t1	yellow	759.526674343676	35.91	36.39	34.95	56.55	59.74	57.99	38.67	37.88	40.43	1801	bHLH
UrtcanEVm010192t1	yellow	533.974702649076	0.9	0.72	0.66	1.38	1.65	1.88	0.58	0.9	1.02	1413	bHLH
UrtcanEVm010619t1	yellow	764.844343525783	36.63	39.14	39.53	45.95	48.9	44.43	34.04	33.8	34.37	2965	bHLH
UrtcanEVm011604t1	yellow	734.843263743929	0.63	0.65	0.8	1.54	1.14	1.53	0	0.06	0.12	1364	bHLH
UrtcanEVm011852t1	yellow	451.745790475685	0.9	0.57	0.61	1	0.99	1.53	0.33	0.08	0	1094	bHLH
UrtcanEVm012349t1	yellow	123.234057464984	0.7	1.5	1.07	1.59	2.04	1.35	0.69	0.78	1.48	1332	bHLH
UrtcanEVm012393t1	yellow	831.126813626587	10.97	10.89	10.24	21.6	20.78	21.12	2	1.11	2.14	1308	bHLH
UrtcanEVm012910t1	yellow	155.101546379808	31.52	31.28	31.7	36.19	33.76	32.35	30.71	29.84	33.57	1357	bHLH
UrtcanEVm013429t1	yellow	247.137103872115	10.4	8.67	8.15	10.76	10.44	9.63	8.16	6.44	6.92	1419	bHLH
UrtcanEVm013693t1	yellow	214.971552667253	0	0	0.06	0.8	0.47	0.23	0.13	0.12	0.25	1297	bHLH
UrtcanEVm013905t1	yellow	194.744795043773	0.38	0.71	0.93	0.88	1.82	0.72	0.09	0	0.45	1016	bHLH
UrtcanEVm013915t1	yellow	559.268515214991	1.85	1.51	2.88	4.57	3.62	3.67	0.89	1.79	1.4	1168	bHLH
UrtcanEVm014044t1	yellow	494.133191288182	3.21	4	5.39	6.61	5.27	7.29	0.86	0.82	1.03	1286	bHLH
UrtcanEVm014120t1	yellow	87.4391	9.03	7.06	6.37	8.99	8.87	7.4	4.46	7.06	6.56	2332	bHLH
UrtcanEVm016428t1	yellow	823.022965690355	44.6	39.7	41.7	64.76	61.2	61.78	43.37	39.78	43.81	989	bHLH
UrtcanEVm019728t1	yellow	37.4572716131076	0.51	0	0	0.25	0	0.67	0.15	0.28	0	726	bHLH
UrtcanEVm006514t1	yellow	419.695629938425	0.83	0.81	1.3	2.43	1.82	1.15	0.23	0	0	1722	bZIP
UrtcanEVm010718t1	yellow	438.379537379071	5.31	4.66	4.86	7.68	9.04	8	6.19	4.74	6.14	2266	bZIP
UrtcanEVm014448t1	yellow	224.255138970387	35	33.97	31.89	39.66	40.83	35.76	31.36	33.54	36.54	1253	bZIP
UrtcanEVm014706t1	yellow	312.050087779948	2.72	2.49	1.82	3.49	2.68	2.59	0.41	0.46	0.81	1240	bZIP
UrtcanEVm016441t1	yellow	754.513053345535	3.13	4.09	3.58	7.25	6.21	7.43	0.56	0.14	0.28	1220	bZIP
UrtcanEVm017413t1	yellow	484.972218518765	1.73	0.75	0.95	1.82	2.58	3.79	0.51	0.48	0	673	bZIP
UrtcanEVm017447t1	yellow	571.254741650038	2.19	2.69	1.67	3.63	4.45	3.17	0.2	0.28	0.3	954	bZIP
UrtcanEVm018617t1	yellow	135.861463288016	0.59	0.46	0.49	0.72	0.98	0.31	0	0	0.38	661	bZIP
UrtcanEVm020129t1	yellow	249.036557179643	7.89	6.57	7.83	8.85	7.35	12.12	5.58	5.85	7.39	839	bZIP
UrtcanEVm022034t1	yellow	501.534	0.23	0.96	0.51	1.13	1.08	1.46	0.27	0	0	526	bZIP
UrtcanEVm004864t1	yellow	97.9844168225042	26.57	24.51	27.95	29.84	31.52	27.94	25.78	25.51	29.7	2148	C2C2-Dof
UrtcanEVm011677t1	yellow	892.988157695838	9.64	9.67	9.93	22.68	20.05	19.67	9.26	9.41	8.92	1509	C2C2-Dof
UrtcanEVm015234t1	yellow	413.563539435206	1.32	0.99	1.46	2.25	2.85	3.15	1.63	1.81	0.86	1050	C2C2-Dof
UrtcanEVm017944t1	yellow	945.360229132163	2.28	2.07	2.11	6.13	5.94	5.64	1.39	0.51	1.52	901	C2C2-Dof
UrtcanEVm005189t1	yellow	820.969754263077	1.03	1.53	1.28	3.12	2.55	3.66	0.26	0.1	0.25	1540	C2C2-GATA
UrtcanEVm005579t1	yellow	754.630834088551	0.87	1.08	0.95	2.05	1.64	2.15	0	0	0.16	1519	C2C2-GATA
UrtcanEVm008339t1	yellow	396.740900454061	0.55	0.13	0.34	0.53	0.7	0.64	0	0	0.14	1199	C2C2-GATA
UrtcanEVm009047t1	yellow	533.041598067252	0.51	0.46	0.14	1.45	1.08	0.66	0	0	0	1176	C2C2-GATA
UrtcanEVm013980t1	yellow	36.3795377506227	24.4	23.6	26.59	24.9	26.82	25.13	23.27	24.27	25.2	1332	C2C2-GATA
UrtcanEVm003938t1	yellow	903.639146867968	0.75	1.35	0.58	4.47	5.09	4.28	0.35	0.34	0.68	1784	C2H2
UrtcanEVm006575t1	yellow	951.960857537815	0.47	0.27	0.46	2.19	2.47	2.23	0.18	0.06	0.12	1365	C2H2
UrtcanEVm006767t1	yellow	334.374229282769	7.29	8.71	8.98	11.78	8.34	11.66	6.96	5.94	7.57	1951	C2H2
UrtcanEVm007668t1	yellow	285.86865996407	10.41	9.68	9.4	11.73	12.64	12.34	11.52	9.79	9.87	1526	C2H2
UrtcanEVm008044t1	yellow	332.791804774288	0.65	0.61	1.2	1.23	2.3	1.19	0	0.33	0.28	1419	C2H2
UrtcanEVm008343t1	yellow	523.528488928196	0.35	0.18	1.03	2.07	1.28	1.41	0.07	0	0.27	1245	C2H2
UrtcanEVm011961t1	yellow	437.338332861151	1.11	0.29	0.54	1.33	1.38	1.09	0.24	0.23	0.16	1095	C2H2
UrtcanEVm015858t1	yellow	54.0418975508747	16.13	13.5	11.6	16.08	17.27	14.74	13.94	12.75	15.49	856	C2H2
UrtcanEVm015942t1	yellow	307.119842687839	1.12	1.33	1.13	1.23	1.54	2.34	0	0.58	0	940	C2H2
UrtcanEVm019909t1	yellow	130.96416374254	0.89	0.13	0.7	0.61	1.43	0.8	0	0.42	0.16	727	C2H2
UrtcanEVm025089t1	yellow	533.574892219607	13.63	13.84	10.81	17.54	16.35	15.68	11.63	9.87	11.8	754	C2H2
UrtcanEVm043511t1	yellow	206.142485838809	2.35	3.39	2.29	3.53	5.53	5.95	3.49	1.3	3.57	471	C2H2
UrtcanEVm028299t1	yellow	183.714965484319	0	0	0	0	0.48	3.35	0.62	0	0	385	CSD
UrtcanEVm013519t1	yellow	791.845330543378	6.34	7.19	6.97	9.82	10.75	9.93	5.9	6.09	7.18	1156	DBB
UrtcanEVm009217t1	yellow	176.571723883571	10.72	12.02	11.51	12.16	13.23	11.74	10.57	10.53	11.66	1438	E2F-DP
UrtcanEVm016684t1	yellow	274.430573229952	0.9	0.31	0.11	0.58	1.13	0.94	0	0	0	847	E2F-DP
UrtcanEVm002309t1	yellow	210.958928558559	1.54	1.34	1.38	2.16	1.98	1.39	1.27	1.47	1.31	2665	FAR1
UrtcanEVm002774t1	yellow	63.3092454904431	5.43	5.26	5.69	6.71	4.78	7.73	6.02	6.12	5.77	3287	FAR1
UrtcanEVm013163t1	yellow	86.1207457678896	8.4	8.05	7.53	8.3	10.13	9.81	5.8	7.9	9.19	1083	FAR1
UrtcanEVm004821t1	yellow	566.80713712317	40.02	40.36	40.96	43.34	43.79	42.38	39.88	40.59	41.12	2200	GARP-ARR-B
UrtcanEVm005626t1	yellow	473.117803454467	0.91	0.63	1.04	1.41	1.41	1.27	0.2	0.42	0.75	1955	GARP-ARR-B
UrtcanEVm006979t1	yellow	45.1161636281743	66.57	69.23	67.25	68.07	73.43	64.92	61.91	63.59	68.24	1796	GARP-G2-like
UrtcanEVm008445t1	yellow	122.957974831599	6.23	6.19	7.21	8.44	8.7	7.43	7.18	6.03	7.88	1671	GARP-G2-like
UrtcanEVm014289t1	yellow	410.662127529863	21.15	20.57	18.86	28.2	30.09	25.78	21.32	22.74	22.71	1100	GARP-G2-like
UrtcanEVm016963t1	yellow	559.746038850158	0.66	0.98	1.28	2.58	2.48	1.75	0.85	0.33	1.02	1057	GARP-G2-like
UrtcanEVm022503t1	yellow	130.273984473079	30.45	28.01	28.32	32.59	33.31	28.55	25.07	29.73	24.58	801	GARP-G2-like
UrtcanEVm007405t1	yellow	734.675779461824	97.43	99.03	96.3	129.13	128.5	133.17	104.14	97.03	105.54	2290	GeBP
UrtcanEVm002810t1	yellow	702.989984249006	7.41	8.04	7.83	21.42	19.7	19.02	10.15	8.94	10.8	2551	GRAS
UrtcanEVm003677t1	yellow	354.31288522303	6.51	6.66	6.59	8.74	8.53	8.26	7.15	5.76	7.61	2046	GRAS
UrtcanEVm004106t1	yellow	150.917796113685	99.23	90.59	96.01	106.55	102.19	99.15	87.22	90.49	100.46	2377	GRAS
UrtcanEVm013567t1	yellow	482.264511953202	67.56	73.45	67.47	75.76	73.85	76.69	61.1	58.91	63.7	1107	GRF
UrtcanEVm010574t1	yellow	42.3524000944675	0.21	0.22	0	0.13	0.07	0.65	0.49	0	0.16	1094	HB-BELL
UrtcanEVm014747t1	yellow	702.836191326185	19.51	18.03	20.66	43.8	42.62	37.99	23.18	23.03	22.12	1134	HB-HD-ZIP
UrtcanEVm017755t1	yellow	112.193348301101	86.08	92.2	81.33	91.13	89.94	92.07	86.32	78.67	85.22	1143	HB-HD-ZIP
UrtcanEVm013185t1	yellow	580.744141812029	4.65	5.45	5.22	12.47	10.81	13.4	6.3	7.79	6.13	1414	HB-KNOX
UrtcanEVm007703t1	yellow	649.60332233031	1.07	0.92	1.03	2.21	1.39	2.14	0.21	0.1	0.35	1549	HB-other
UrtcanEVm014099t1	yellow	290.166455415913	3.76	3.76	4.88	5.62	4.3	5.69	3.54	2.52	3.6	1289	HB-other
UrtcanEVm021453t1	yellow	94.2905040872199	0.5	1.16	0.96	1.33	0.59	1.83	0.44	0.97	0.62	734	HB-other
UrtcanEVm013883t1	yellow	26.2315476440277	19.76	21.1	23.64	23.18	23.05	20.61	20.81	17.53	22.18	1665	HB-WOX
UrtcanEVm017478t1	yellow	832.933684923783	32.91	33.64	34.71	61.05	60.19	61.07	33.08	34.97	24.62	3051	HB-WOX
UrtcanEVm032481t1	yellow	842.392445218645	2.82	2.37	1.81	11	11.9	12.27	2.81	2.9	3.43	3413	HB-WOX
UrtcanEVm008458t1	yellow	50.1545913242002	7.9	7.89	8.13	8.58	7.75	9.85	9.09	7.85	8.66	4075	HSF
UrtcanEVm017954t1	yellow	803.164521641294	10.12	8.75	12.27	23.18	19.91	18.66	4.51	5.27	7.72	941	HSF
UrtcanEVm017725t1	yellow	157.448197479318	0.13	0.83	0.44	0.9	0.25	1.82	0	0.15	0.5	706	LIM
UrtcanEVm019088t1	yellow	54.529477228812	19.03	20.59	20.69	22.5	22.17	21.16	17.55	22.55	16.95	1116	LIM
UrtcanEVm013008t1	yellow	672.317371435301	3.23	2.62	1.71	5.27	4.69	5.32	2.25	2.5	2.65	1193	LOB
UrtcanEVm015767t1	yellow	599.541485276784	54.97	55.82	57.24	66.37	62.34	71.7	42.72	39.26	45.62	1580	LOB
UrtcanEVm016351t1	yellow	285.523199397996	0.98	0.54	1	1.01	1.99	2.52	0.79	0.59	1.06	1032	LOB
UrtcanEVm022691t1	yellow	193.235049109963	2.5	3.46	1.49	3.69	4.59	4.56	3.26	2.8	2.58	1073	LOB
UrtcanEVm015813t1	yellow	43.081740926629	0.36	0.99	0.53	0.51	0.85	1.69	0.91	1.14	0.55	1225	MADS-MIKC
UrtcanEVm008501t1	yellow	801.591648170902	2.63	2.44	2.16	4.72	4.54	4.64	0.48	0.29	0.41	1377	MADS-M-type
UrtcanEVm010173t1	yellow	604.67901230401	4.12	4.31	4.3	5.2	6.85	7	2.61	3.2	3.81	1092	MADS-M-type
UrtcanEVm019807t1	yellow	449.047626479245	1.15	1.04	0.95	2.5	1.49	1.66	0	0	0.73	675	MADS-M-type
UrtcanEVm019918t1	yellow	384.421279944369	0.9	0.58	0.25	0.76	2.96	2.71	0	0	0	785	MADS-M-type
UrtcanEVm019996t1	yellow	72.5184683342162	0	0	0.11	0.85	0.56	0	0	0.33	0.24	854	MADS-M-type
UrtcanEVm006439t1	yellow	517.525560981581	2.83	2.52	2.64	3.04	3.67	3.18	2.48	2.36	2.29	2544	MYB-related
UrtcanEVm007961t1	yellow	848.239737707963	8.42	8.65	8.83	10.27	9.64	10.24	7.94	7.91	8.21	2493	MYB-related
UrtcanEVm008432t1	yellow	368.683	0.71	0.49	0.57	1.67	1.66	2.83	1.39	0.85	0.65	1472	MYB-related
UrtcanEVm009527t1	yellow	78.1795002787364	31.51	33.22	34.99	33.37	36.87	35.36	31.39	31.08	34.95	1359	MYB-related
UrtcanEVm011054t1	yellow	100.999907719594	1.87	3.12	2.91	3.7	4.08	2.36	2.49	2.46	2.09	1158	MYB-related
UrtcanEVm011551t1	yellow	804.649951047982	2.3	1.46	2.01	4.5	4.68	4.56	0.76	1.79	1.76	1240	MYB-related
UrtcanEVm011733t1	yellow	544.787605767416	14.85	13.85	13.64	20.39	20.32	21.94	12.41	15.8	16.43	2451	MYB-related
UrtcanEVm012174t1	yellow	81.2571150271817	4.46	5.99	6.46	6.84	6.63	6.18	4.53	5.56	5.95	2716	MYB-related
UrtcanEVm016259t1	yellow	242.493235206925	2.54	1.75	2.68	2.75	3.99	2.55	1.73	0.94	1.41	816	MYB-related
UrtcanEVm017631t1	yellow	114.263072657615	73.61	73.59	79.76	83.23	88.3	78.59	70.48	76.77	80.98	1255	MYB-related
UrtcanEVm022442t1	yellow	220.259978625792	0.63	1.38	0.78	1.28	1.8	1.55	0.58	1.1	0.57	1084	MYB-related
UrtcanEVm012583t1	yellow	471.944791497787	42.38	45.4	43.42	48.76	46.41	45.81	37.71	39.46	38.88	1137	MYB-related
UrtcanEVm013868t1	yellow	14.4596515620934	13.96	12.73	14.21	12.68	12.46	15.75	13.47	10.11	14.6	1096	MYB-related
UrtcanEVm032564t1	yellow	140.010011599957	1.25	0.74	2.37	4.36	1.85	3.39	0.42	2.38	1.19	597	MYB-related
UrtcanEVm037102t1	yellow	42.0792210163058	0.19	0.58	0.41	0.18	0.87	0.39	0.22	0	0.25	585	MYB-related
UrtcanEVm009753t1	yellow	429.601545111437	1.41	2.01	2.15	3.06	1.95	3.8	0.51	0.3	0.25	1322	NAC
UrtcanEVm014200t1	yellow	631.349822034888	3.2	2.14	4.57	6.57	9.16	7.25	2.78	1.99	1.85	1397	NAC
UrtcanEVm014805t1	yellow	835.122445950559	2.21	2.76	2.34	6.64	5.43	5.69	2.12	2.38	2.59	999	NAC
UrtcanEVm014817t1	yellow	300.057390926844	21.53	19.16	20.82	23.21	20.75	27.18	18.2	15.88	19.43	1175	NAC
UrtcanEVm015327t1	yellow	640.057016329358	17.11	17.04	19.85	26.59	23.95	24.67	19.25	17.85	17.6	2383	NAC
UrtcanEVm017683t1	yellow	674.880638288275	61.82	63.74	67.05	96.81	93.5	100.8	73.42	68.38	70.32	950	NAC
UrtcanEVm011164t1	yellow	587.909850226662	154.32	148.53	146.76	164.12	165.79	158.95	144.19	149.93	146.74	1527	NF-YA
UrtcanEVm025672t1	yellow	317.639855901452	1.9	1.32	1.17	1.66	2.18	2.67	0.5	0.23	1.17	548	NF-YB
UrtcanEVm027998t1	yellow	161.441554544335	0.57	0.39	0.21	1.49	1.25	0.2	0	0.42	0.26	578	NF-YB
UrtcanEVm012127t1	yellow	140.390085186061	0.33	0.85	0.81	0.79	1.16	0.69	0.38	0.09	0.48	970	OFP
UrtcanEVm008330t1	yellow	93.7128729172841	0.89	0.88	0.38	1.37	0.94	1.68	1.2	0.73	1.07	1935	TCP
UrtcanEVm024638t1	yellow	50.2068862987209	0.65	0	0.12	0.42	0.31	0.46	0.13	0.12	0.13	802	TCP
UrtcanEVm013278t1	yellow	904.924005151639	13.99	13.86	13.7	21.38	20.32	20.54	13.52	11.02	12.32	1503	Tify
UrtcanEVm003883t1	yellow	465.824224431974	50.73	49.48	48.87	55.64	57.75	59.25	52.9	50.35	46.84	2744	Trihelix
UrtcanEVm008237t1	yellow	703.446765181292	18.76	19.59	18.24	24.37	23.85	21.13	16.9	16.79	16.84	1567	TUB
UrtcanEVm008380t1	yellow	51.6569311697061	2.97	3.93	4.2	3.75	4.08	4.34	3.86	3.2	3.09	2471	TUB
UrtcanEVm004061t1	yellow	856.620343218324	26.01	25.72	26.34	33.84	36.43	35.53	24.85	24.67	27	2491	WRKY
UrtcanEVm010271t1	yellow	681.12690069816	169.42	164.3	171.91	196.88	199.28	191.69	173.3	172.1	169.44	1371	WRKY
UrtcanEVm012220t1	yellow	463.234105156978	8.04	7.17	8.44	9.79	8.73	12.21	6.34	5.5	6.88	1563	WRKY
UrtcanEVm012298t1	yellow	129.256158570314	7.97	6.31	8.58	9.85	10.62	9.76	8.37	6.68	9.59	1268	WRKY
UrtcanEVm014258t1	yellow	534.48222006311	5.64	6.02	6.5	7.62	8.59	9.1	6.12	5.37	6.73	1547	WRKY
UrtcanEVm020755t1	yellow	43.3896067577696	0	0.81	0.12	0.64	0.63	0.58	0	0.62	0	788	WRKY
UrtcanEVm022196t1	yellow	675.747852810456	4.99	5.59	5.88	7.27	6.99	8.29	3.22	3.18	3.67	938	WRKY
UrtcanEVm013530t1	turquoise	960.664552749688	44.86	41.63	45.24	39.21	38.25	35.21	22.13	23.53	19.99	1365	AP2/ERF-ERF
UrtcanEVm016071t1	turquoise	141.160880546267	18.98	17	17.64	20.63	14.86	16.19	15.93	12.93	14.81	892	AP2/ERF-ERF
UrtcanEVm016334t1	turquoise	806.790186076769	2.67	3.34	2.94	1.19	0.81	1.99	0.56	0.11	0.46	875	AP2/ERF-ERF
UrtcanEVm017023t1	turquoise	792.667980411995	4.1	3.78	4.13	3.76	4.51	4.2	2.2	1.62	2.42	944	AP2/ERF-ERF
UrtcanEVm017193t1	turquoise	89.1566304834808	6.71	5.71	5.04	6.08	5.04	6.35	4.84	5.45	4.83	1696	AP2/ERF-ERF
UrtcanEVm019861t1	turquoise	406.341203216759	0.76	1.38	0.84	0.37	1.07	1.2	0	0	0.25	579	AP2/ERF-ERF
UrtcanEVm021275t1	turquoise	941.003060861933	18.16	17.31	18.82	16.73	17.79	17.73	11.28	12.56	12.87	1032	AP2/ERF-ERF
UrtcanEVm022646t1	turquoise	275.285376435428	3.34	1.81	4.04	3.71	3.75	4.18	0.56	1.24	2.27	636	AP2/ERF-ERF
UrtcanEVm025833t1	turquoise	206.927143420691	1.23	0.73	1.37	1.2	1.33	0.93	0.62	0.78	0.23	601	AP2/ERF-ERF
UrtcanEVm026379t1	turquoise	93.8442120393973	0.5	1.04	0.28	0	0.71	0.4	0.3	0.14	0	730	AP2/ERF-ERF
UrtcanEVm001220t1	turquoise	224.478087943683	15.12	14.51	15.22	14.2	14.24	14.02	13.92	13.35	14.65	2960	B3
UrtcanEVm008788t1	turquoise	799.064397731575	3.36	4	4.61	0	0	0	0	0	0	1967	B3
UrtcanEVm015258t1	turquoise	113.136145945946	0.51	1.62	1.62	1.11	0.09	0.55	0.55	0.48	0.52	1844	B3
UrtcanEVm029135t1	turquoise	91.2239350951803	0	1.8	0.63	0	1.05	1.83	0	0	0	375	B3
UrtcanEVm031962t1	turquoise	74.2792024755225	7.07	3.85	4.3	1.61	2.39	3.59	0	3.96	3.7	559	B3
UrtcanEVm020717t1	turquoise	46.5739053248234	1.23	0.43	1.59	0.6	1.35	0	0.72	0.68	0	556	BES1
UrtcanEVm008088t1	turquoise	564.863128379815	2.65	1.92	3.26	4.12	3.32	2.9	0.53	0.51	0.46	1522	bHLH
UrtcanEVm008473t1	turquoise	798.121563336437	43.49	46.38	43.13	24.68	26.91	24.3	24.71	21.86	27.84	1562	bHLH
UrtcanEVm009604t1	turquoise	503.268362353181	1.67	1.99	2.84	1.37	1.65	1.71	0.89	0.9	0.81	1770	bHLH
UrtcanEVm010641t1	turquoise	95.6159811698863	69.38	62.69	60.04	57.39	54.6	55.1	62.46	56.46	47.6	1238	bHLH
UrtcanEVm011363t1	turquoise	724.528011949296	8.5	7.82	6.67	1.87	3.23	2.4	2.61	2.42	2.43	1093	bHLH
UrtcanEVm011735t1	turquoise	67.3003838539037	13.56	14.74	14.54	13.91	13.19	13.39	11.98	14.61	11.62	2458	bHLH
UrtcanEVm012530t1	turquoise	283.65151838014	1.04	1.07	0.3	1.12	1.11	0.94	0.32	0.31	0.08	1101	bHLH
UrtcanEVm015321t1	turquoise	623.608693326979	12.5	12.06	14.02	6.07	5.64	6.65	5.48	7.72	6.79	1391	bHLH
UrtcanEVm015648t1	turquoise	400.586607407863	3.05	3.19	2.79	2.69	2.6	1.75	1.87	2.03	1.41	1822	bHLH
UrtcanEVm016101t1	turquoise	559.420303350237	70.24	68.83	68.03	63.89	58.57	62.11	61.32	61.21	58.07	1303	bHLH
UrtcanEVm016242t1	turquoise	215.941347039029	0.76	0.13	0.69	0.37	0.83	0.93	0	0	0.16	730	bHLH
UrtcanEVm004381t1	turquoise	894.694102314513	3.6	4.06	3.8	3.89	4.37	4.75	1.52	1.17	1.55	2230	bZIP
UrtcanEVm010355t1	turquoise	501.580093618467	0.56	0.69	0.74	0.96	1.26	1.05	0	0	0.19	1296	bZIP
UrtcanEVm010816t1	turquoise	538.547448812637	1.29	1.77	0.87	1.51	1.08	2.02	0.17	0.32	0.17	1071	bZIP
UrtcanEVm012503t1	turquoise	642.188802606952	42.8	43.25	43.91	39.31	41.13	40.08	40.12	39.89	39.22	1641	bZIP
UrtcanEVm014203t1	turquoise	479.42966549621	3.47	2.56	2.63	0.47	1.66	1.38	1.2	0.93	1.05	1440	bZIP
UrtcanEVm016225t1	turquoise	1017.27312863571	14.44	15.45	14.55	17.17	16.36	16.76	1.81	2.19	2.97	1265	bZIP
UrtcanEVm016281t1	turquoise	689.900652434812	2.22	1.68	1.06	1.84	2.1	2.09	0.17	0	0	1046	bZIP
UrtcanEVm017090t1	turquoise	240.238556267158	0.66	1.03	0.64	0.72	0.86	0.09	0.1	0.28	0	963	bZIP
UrtcanEVm022809t1	turquoise	905.476067316912	157.88	155.23	157.53	131.56	130.14	125.44	120.64	115.28	127.59	1356	bZIP
UrtcanEVm011527t1	turquoise	585.091346692183	17.48	16.62	16.36	18.52	16.35	18.22	13.42	14.12	14.62	2037	C2C2-Dof
UrtcanEVm017426t1	turquoise	209.990144128501	3.33	2.7	3.93	2.52	2.58	2.37	2.37	2.78	2.2	757	C2C2-Dof
UrtcanEVm019182t1	turquoise	672.892491127594	10.69	10.73	9.11	11.11	12.54	10.52	3.71	4.28	6.49	603	C2C2-Dof
UrtcanEVm009226t1	turquoise	901.481136844384	4.1	4.95	4.87	6.22	4.83	5.81	0.54	0.62	0.57	1622	C2C2-GATA
UrtcanEVm016601t1	turquoise	149.697940110139	0.64	0.66	0.71	0	0.36	0.13	0.6	0	0	722	C2C2-GATA
UrtcanEVm020873t1	turquoise	472.030672529596	4.99	4.94	7.19	7.06	5	6.51	2.75	3.07	3.32	836	C2C2-LSD
UrtcanEVm034399t1	turquoise	756.758551894247	54.08	55.81	54.22	57.8	71.07	46.94	14.49	15.28	11.91	393	C2C2-YABBY
UrtcanEVm002057t1	turquoise	791.005109651955	0.71	0.64	0.65	0.73	0.45	0.89	0.1	0.1	0	2194	C2H2
UrtcanEVm007089t1	turquoise	654.234561234324	43.93	43.53	42.54	42.7	45.84	44.38	38.37	39.17	38.01	1495	C2H2
UrtcanEVm009877t1	turquoise	197.80665080241	0.96	2.31	1.13	1.16	2.12	1.34	0.75	0.22	0.52	1164	C2H2
UrtcanEVm010628t1	turquoise	461.659061236066	1.07	0.48	0.95	0.57	0.76	1.18	0.16	0.07	0.08	1130	C2H2
UrtcanEVm011292t1	turquoise	153.988521484401	3.68	3.57	3.99	3.36	4.44	3.73	2.8	3.29	3.29	1342	C2H2
UrtcanEVm011902t1	turquoise	342.05546464972	2.46	1.35	1.08	0.79	1.08	0.94	0.58	0.37	0.19	971	C2H2
UrtcanEVm012143t1	turquoise	173.525014239936	2.6	2.21	2.5	2.79	1.78	2.37	2.05	1.38	1.88	1153	C2H2
UrtcanEVm013753t1	turquoise	259.594095666369	1.6	0.31	1.1	0.77	0.75	0.52	0.12	0.22	0	847	C2H2
UrtcanEVm014000t1	turquoise	390.128277824283	0.92	0.85	0.79	0.1	0.58	0.32	0	0.11	0.5	833	C2H2
UrtcanEVm015712t1	turquoise	239.604466982169	0.67	0.58	0.99	0.65	0.74	0.24	0.26	0.38	0.14	785	C2H2
UrtcanEVm015871t1	turquoise	705.917256719705	2.4	3.07	3.36	2.93	3.74	2.33	0.58	0.46	0.58	966	C2H2
UrtcanEVm016190t1	turquoise	362.028288737452	0.31	0.84	0.56	0.88	0.96	0.43	0	0	0	836	C2H2
UrtcanEVm019170t1	turquoise	192.920339133889	8.38	9.6	9.77	6.7	6.48	9.21	5.65	5.8	8.43	1288	C2H2
UrtcanEVm025196t1	turquoise	57.7844352950524	0	0.46	0.99	0.88	0.84	0	0.26	0	0	534	C2H2
UrtcanEVm032008t1	turquoise	985.678385837285	200.02	194.95	191.75	149.32	149.14	153.32	121.09	127.71	114.77	808	C2H2
UrtcanEVm000775t1	turquoise	368.158182045547	20.97	22.59	21.2	18.77	19.04	17.21	16.87	19.58	16.83	1253	C3H
UrtcanEVm002359t1	turquoise	144.29720373956	54.34	55.3	55.72	51.3	54.1	48.8	49.07	48.57	54.43	2690	C3H
UrtcanEVm005497t1	turquoise	273.99452338513	17.66	15.77	16.53	14.51	14.99	15.38	14.7	15.05	15.36	1602	C3H
UrtcanEVm007279t1	turquoise	671.855134528587	12.36	12.54	10.14	8.84	7.75	8.54	7.7	7.35	7.61	2237	C3H
UrtcanEVm009008t1	turquoise	745.243380772189	0.6	0.39	0.54	0.52	0.57	0.68	0	0.12	0.12	1322	C3H
UrtcanEVm010815t1	turquoise	739.103402623461	2.96	3.86	2.3	2.9	3.54	3.69	0.34	0.65	0.84	1066	C3H
UrtcanEVm011736t1	turquoise	326.604656576171	8.77	9.75	9.74	9.78	10.82	8.88	7.69	7.46	8.22	2891	C3H
UrtcanEVm014325t1	turquoise	57.6533693583252	0.77	0.1	1.28	0.09	0.82	0.51	0.34	0.32	0.12	866	C3H
UrtcanEVm017717t1	turquoise	588.977376755959	1.73	1.5	1.28	1.4	1.63	2.58	0.17	0.32	0.18	672	C3H
UrtcanEVm000654t1	turquoise	808.807111481451	76.22	75.37	75.11	69.99	69.94	69.87	64.5	67.79	68.6	3709	CAMTA
UrtcanEVm001113t1	turquoise	323.419010168622	35.44	36.29	39.96	35.91	36.12	38.7	30.97	32.4	34.71	3635	CAMTA
UrtcanEVm014100t1	turquoise	700.258572763813	11.71	11.93	12.57	7.67	5.98	5.21	7	5.6	5.9	1301	DBB
UrtcanEVm000224t1	turquoise	103.417442998886	2.3	1.88	2.24	2.06	1.85	2.38	1.6	1.82	2.05	6331	DBP
UrtcanEVm002360t1	turquoise	79.0243776960779	1.22	1.12	1.42	1.04	1.22	1.62	0.7	1.06	1.17	1818	FAR1
UrtcanEVm002450t1	turquoise	367.256617110342	7.27	8.09	7.77	8.24	7.14	7.38	5.37	6.48	6.71	2321	FAR1
UrtcanEVm015061t1	turquoise	164.160410461726	8.16	5.3	9.57	5.62	6.07	5.59	4.85	4.87	6.05	1127	FAR1
UrtcanEVm007491t1	turquoise	536.306262705535	1.07	0.89	0.68	0.2	0.43	0.39	0.14	0.37	0.28	1661	GARP-G2-like
UrtcanEVm012811t1	turquoise	926.104517974167	19.63	18.48	19.72	9.19	9.26	8.37	8.18	7.25	7.99	1622	GARP-G2-like
UrtcanEVm002562t1	turquoise	168.928600696988	2.86	2.94	2.24	2.77	2.84	3.01	2.06	2.38	2.44	2337	GRAS
UrtcanEVm004778t1	turquoise	176.08658228395	3.06	3.34	2.99	2.55	2.17	3.34	2.05	2.7	2.26	2280	GRAS
UrtcanEVm004898t1	turquoise	389.108321973016	7.52	7.65	8.26	6.84	5.38	7.09	5.25	5.74	6.48	1854	GRAS
UrtcanEVm006535t1	turquoise	501.189173529868	6.44	6.07	5.94	5.1	4.56	4.47	4.51	4.94	5.05	1643	GRAS
UrtcanEVm027661t1	turquoise	136.877919972988	2.63	1.93	2.08	1.72	1.6	1.19	1.74	1.82	1.14	2163	GRAS
UrtcanEVm036412t1	turquoise	121.94894091812	2.04	1.06	1.88	1.2	1.07	1.07	1.46	0.76	0.56	779	GRAS
UrtcanEVm041210t1	turquoise	97.9455286240682	0.31	1.83	0.2	0.38	0	1.3	0	0	0	919	GRAS
UrtcanEVm005460t1	turquoise	33.5685148818339	1.68	2.28	2.58	2	1.3	1.91	2.31	0.99	1.69	2139	GRF
UrtcanEVm007135t1	turquoise	135.597243360683	19.71	16.19	17.64	16.85	17.51	18.02	15.17	16.97	15.4	1801	GRF
UrtcanEVm002636t1	turquoise	763.850210285849	29	30.5	29.77	30.94	28.92	29.45	21.02	21.78	25.32	2357	HB-BELL
UrtcanEVm006936t1	turquoise	771.301455030622	20.79	21.87	20.33	7.09	9.29	6.76	8.24	8.51	7.73	1444	HB-BELL
UrtcanEVm011037t1	turquoise	546.945053877468	40.54	45.38	45.03	40.19	42.17	40.65	25.15	29.27	36.39	1461	HB-HD-ZIP
UrtcanEVm012314t1	turquoise	816.697646094121	132.91	140.15	133.33	118.85	114.85	113.42	113.39	108.11	106	2648	HB-HD-ZIP
UrtcanEVm012907t1	turquoise	844.565254744674	47.12	49.78	45.01	18.85	19.49	18.92	18.24	17.8	20.73	1343	HB-HD-ZIP
UrtcanEVm002269t1	turquoise	736.291277339544	1.09	1.06	0.61	1.08	0.85	1.24	0.12	0	0.15	2419	HB-other
UrtcanEVm005698t1	turquoise	879.161194720833	0.73	0.79	0.72	0.88	0.62	0.96	0.18	0.13	0.22	1750	HB-other
UrtcanEVm008362t1	turquoise	571.376342287252	14.64	16.89	14.63	9.34	11.25	10.09	10.01	10.98	10.19	903	HB-other
UrtcanEVm016696t1	turquoise	382.229863409571	0.37	0.69	0.66	1	0.35	0.78	0	0.17	0	1038	HB-other
UrtcanEVm003416t1	turquoise	885.505219579062	18.68	17.77	18.81	12.69	13.14	11.99	8	10.97	10.14	1891	HRT
UrtcanEVm005055t1	turquoise	873.823536974615	6.69	8.22	8.11	7.49	8.61	7.54	3.13	2.35	3.45	4022	HSF
UrtcanEVm011082t1	turquoise	149.460187886736	10.96	8.13	8.56	9.53	9.03	9.43	7.63	6.11	8.53	1727	HSF
UrtcanEVm011147t1	turquoise	279.621124350543	0.71	1.13	0.42	0.68	0.79	0.74	0.45	0.14	0	1161	HSF
UrtcanEVm015390t1	turquoise	623.454042564489	6.07	4.95	4.56	5.5	5.34	4.52	2.74	3.1	3.04	1223	HSF
UrtcanEVm011903t1	turquoise	173.988291499709	0.64	0.41	0.79	0.61	0.45	0.42	0	0.09	0.56	991	LIM
UrtcanEVm019749t1	turquoise	790.030681429698	2.83	1.86	2.42	0.23	0.22	0.41	0.18	0	0.09	1001	LIM
UrtcanEVm014464t1	turquoise	785.037345384595	21.45	18.72	20.81	6.62	5.08	5.85	5.82	6.9	6.15	1292	LOB
UrtcanEVm023148t1	turquoise	897.766680924319	4.81	5.3	4.24	1.34	2.22	2.35	0.75	0.84	0.65	810	LOB
UrtcanEVm011025t1	turquoise	528.814187140247	1.07	1.35	1.05	0.97	1.58	1.06	0.28	0.47	0.07	1229	MADS-M-type
UrtcanEVm011853t1	turquoise	527.82667012871	1.44	1.91	1.59	1.25	1.3	0.79	0.72	0.62	0.16	1104	MADS-M-type
UrtcanEVm012092t1	turquoise	442.271261704807	2.57	1.81	1.26	2.39	2.68	2.47	0.4	0.83	0.63	1118	MADS-M-type
UrtcanEVm012986t1	turquoise	417.15736134906	1.12	1.78	0.95	0.91	1.3	0.9	0.51	0.19	0.41	936	MADS-M-type
UrtcanEVm014296t1	turquoise	1011.82315458536	129.74	131.62	137.62	118.31	105.73	120.69	75.39	64.92	72.87	1202	MADS-M-type
UrtcanEVm019924t1	turquoise	736.504701217604	4.1	5.11	2.87	2.47	2.47	2.33	0	0	0.9	819	MADS-M-type
UrtcanEVm004258t1	turquoise	139.606817390028	25.77	27.2	29.59	25.09	25.05	23.87	25.47	22.79	26.02	2668	MYB-related
UrtcanEVm009430t1	turquoise	780.887620794882	3.54	3.96	3.89	2.24	2.3	2.25	2.15	2.42	2.12	1722	MYB-related
UrtcanEVm010408t1	turquoise	32.0614249785569	0.62	0.76	0.68	1.08	0.32	0.12	0.4	0.63	0.06	1282	MYB-related
UrtcanEVm012482t1	turquoise	273.955545238075	4.97	5.82	4.97	5.18	3.73	5.13	3.54	3.97	4.26	1271	MYB-related
UrtcanEVm013690t1	turquoise	604.918707272082	21.67	15.79	18.05	19.18	18.07	18.82	10.63	12.63	9.88	1246	MYB-related
UrtcanEVm014128t1	turquoise	331.255255476086	0.69	0.82	0.87	0.86	0	0.52	0.23	0	0	852	MYB-related
UrtcanEVm014439t1	turquoise	431.312798915844	1.09	0.52	0.92	0.48	0.4	0.18	0.1	0.28	0.2	957	MYB-related
UrtcanEVm014504t1	turquoise	835.906	1.9	2.52	2.35	0.83	0.67	0.74	0.18	0.62	0.09	997	MYB-related
UrtcanEVm014526t1	turquoise	523.298402203699	10.45	12.19	12.73	10.08	11.98	10.86	8.24	7.41	9.05	1532	MYB-related
UrtcanEVm015643t1	turquoise	94.1293682503287	12	10	9.91	8.24	10.59	7.23	8.87	8.22	9.23	1555	MYB-related
UrtcanEVm016965t1	turquoise	942.488047923728	62.66	61.85	58.54	54.04	56.39	56.35	40.83	44.87	43.92	1083	MYB-related
UrtcanEVm017619t1	turquoise	385.860343989043	5.65	5.36	4.31	2.88	2.42	2.76	2.73	1.77	3.88	1032	MYB-related
UrtcanEVm018266t1	turquoise	806.237291815942	2.93	2.49	3.26	0.04	0	0	0	0.06	0	1586	MYB-related
UrtcanEVm003658t1	turquoise	73.9863029624983	12.72	12.84	12.85	12.89	13.13	12.23	10.52	12.38	12.53	2120	MYB-related
UrtcanEVm009794t1	turquoise	71.1535293458447	0.62	0.69	0.62	0.86	0.27	0.18	0.13	0.5	0.32	1289	MYB-related
UrtcanEVm011611t1	turquoise	323.83373241469	55.86	52.94	53.55	47.94	50.08	45.18	36.62	44.45	48.41	1544	MYB-related
UrtcanEVm018890t1	turquoise	822.286096981603	65.47	66.22	67.11	71.82	71.66	64.83	44.75	35.42	44.14	904	MYB-related
UrtcanEVm027914t1	turquoise	165.36858183607	0.48	0.51	2.17	0	0	0.52	0	0	0	393	MYB-related
UrtcanEVm006950t1	turquoise	581.849506119017	23.61	19.64	19.71	18.06	17.08	17.32	15.78	14.72	15.21	1679	NAC
UrtcanEVm008667t1	turquoise	164.727555690612	0.91	0.74	0.68	0.55	0.45	0.15	0.61	0.21	0.38	1465	NAC
UrtcanEVm008751t1	turquoise	36.1809190454434	4.58	4.38	5.63	4.72	4.53	5	3.9	4.35	5.04	1332	NAC
UrtcanEVm011041t1	turquoise	74.8409050004089	14.56	14.87	16.29	15.5	14.05	12.77	12.57	14.38	14.12	1553	NAC
UrtcanEVm016894t1	turquoise	256.269993811005	4.93	4.46	4.72	4.11	4.87	4.95	3.02	4.17	3.78	2533	NAC
UrtcanEVm018047t1	turquoise	763.291486912161	6.66	6.05	4.98	4.41	4.81	5.07	2.88	2.94	2.99	2389	NAC
UrtcanEVm022647t1	turquoise	281.947929366069	0.49	1.01	1.08	1.27	1.38	0.51	0.19	0	0.21	628	NF-YA
UrtcanEVm007219t1	turquoise	338.699319027279	19.59	20.11	20.11	18.7	17.66	16.79	18.06	14.47	16.39	2289	NF-YB
UrtcanEVm020065t1	turquoise	689.788986141552	5.15	4.97	4.26	0	2.08	0.95	0.83	0	0.94	582	NF-YB
UrtcanEVm020967t1	turquoise	704.896	12.42	13.17	14.39	8.82	7.75	7.9	4.93	7.07	8.56	1060	NF-YB
UrtcanEVm021621t1	turquoise	377.126754696241	1.39	1.03	0.44	0.78	0.56	1.26	0	0.22	0	565	NF-YB
UrtcanEVm024434t1	turquoise	355.451911358996	4.18	2.19	4.66	2.39	1.68	2.54	0.71	1.32	1.82	468	NF-YB
UrtcanEVm016097t1	turquoise	801.233855731029	33.51	34.49	34.16	31.86	33.91	34.55	29.13	28.34	29.75	1205	NF-YC
UrtcanEVm016483t1	turquoise	364.456526999362	1.12	1.04	0.37	1.19	1.16	1.06	0.39	0	0.14	785	NF-YC
UrtcanEVm016547t1	turquoise	422.340198702244	1.34	0.58	0.74	1.18	1.16	1.05	0.13	0.25	0.27	788	NF-YC
UrtcanEVm031676t1	turquoise	157.346857412878	2.26	3.4	3.06	1.99	4.01	1.06	0	0.28	2.18	505	NF-YC
UrtcanEVm018365t1	turquoise	232.581973442674	8.48	5.34	1.67	1.91	2	2.23	0.36	1.18	0.97	654	OFP
UrtcanEVm039931t1	turquoise	282.274332225195	108.43	103.17	104.65	98.81	106.69	107.06	94.98	94.82	78.44	634	S1Fa-like
UrtcanEVm007406t1	turquoise	971.139583580343	27.82	27.5	27.8	26.46	24.73	23.72	19.29	18.92	19.35	2321	SBP
UrtcanEVm012905t1	turquoise	467.711370975279	0.82	0.9	1.14	0.26	0.67	0.4	0.06	0.43	0.31	1319	SBP
UrtcanEVm008350t1	turquoise	465.816554267678	72.85	70.12	74.55	74.69	77.53	71.93	61.37	57.64	66.94	1372	TCP
UrtcanEVm008376t1	turquoise	401.475205181379	3.67	3.84	4.19	2.89	2.77	3.29	3.21	2.51	3.04	1825	TCP
UrtcanEVm012300t1	turquoise	521.967010298181	6.49	6.62	7.13	6.56	7.72	6.25	4.9	4.14	5.18	1293	TCP
UrtcanEVm013264t1	turquoise	583.187118954337	16.94	13.73	14.97	17.23	16	15.36	11.61	10.05	10.26	1113	TCP
UrtcanEVm008130t1	turquoise	87.3110739275843	19.61	21.86	20.94	20.69	18.36	19.23	17.96	17.88	20.96	1727	Tify
UrtcanEVm019569t1	turquoise	1046.57892020724	373.03	371.47	368	312	314.11	314.76	271.77	265.81	268.27	1012	Tify
UrtcanEVm022205t1	turquoise	299.743758733245	2.38	1.12	3.73	1.05	0.54	1.05	0.37	0.45	0.62	1041	Tify
UrtcanEVm005105t1	turquoise	791.828959282164	23.32	22.96	23.49	25.5	26.4	26.02	14.64	15.04	17.42	1806	Trihelix
UrtcanEVm006620t1	turquoise	910.985729810544	7.39	7.69	7.24	3.74	4.75	4.63	3.06	2.94	3.9	1621	Trihelix
UrtcanEVm009195t1	turquoise	661.635692112796	127.24	120.34	121.98	110.17	111.55	113.72	97.97	106.94	94.52	2012	Trihelix
UrtcanEVm041532t1	turquoise	63.801791644755	0	5.88	9.55	9.5	0	3.16	0	2.74	0	268	Trihelix
UrtcanEVm008058t1	turquoise	390.633356913139	109.83	107.31	107.32	103.67	109.48	103.85	94.52	91.54	103.06	1623	TUB
UrtcanEVm002825t1	turquoise	806.015347278421	2.28	2.31	1.87	0.54	1.21	0.92	0.53	0.35	0.35	2272	WRKY
UrtcanEVm004468t1	turquoise	989.136546280377	22.17	22.95	18.79	16.34	18.52	15.61	3.71	3.17	3.28	1903	WRKY
UrtcanEVm004552t1	turquoise	901.707240395584	49.66	46.41	43.11	44.74	47.01	44.5	31.24	28.61	31.27	2139	WRKY
UrtcanEVm009400t1	turquoise	79.6040515462093	5.26	3.69	5.23	4.7	4.8	5.37	2.4	3.71	4.82	2612	WRKY
UrtcanEVm013017t1	turquoise	370.545135783574	22.43	24.93	21.86	23.88	23.05	19.3	17.72	18.93	17.99	1374	WRKY
UrtcanEVm020187t1	turquoise	872.55111245379	1.84	1.9	1.79	0	0	0.11	0	0	0	803	WRKY
UrtcanEVm020871t1	turquoise	92.2201965401039	0.62	0.64	0.91	0.3	0.1	1.19	0.48	0.23	0	830	WRKY
UrtcanEVm020275t1	turquoise	140.365864611912	2.11	2.96	1.95	2.1	2.47	1.5	1.78	1.6	1.1	952	zf-HD
UrtcanEVm009741t1	turquoise	350.367842135109	0.35	1.36	0.92	0.99	0.59	0.58	0	0	0.16	1097	zn-clus
UrtcanEVm016014t1	green	59.2676466651684	34.21	25.8	25.41	34.94	34.22	32.75	32.59	30.24	30.77	921	Alfin-like
UrtcanEVm016372t1	green	526.039197124568	58.51	60.22	56.24	70.52	67.81	68.31	68.19	67.22	72.33	1414	Alfin-like
UrtcanEVm005402t1	green	445.147252449485	16.56	17.37	16.39	19.04	18.28	18.6	18.49	17.98	18.08	2042	AP2/ERF-AP2
UrtcanEVm004286t1	green	323.532297849013	8.41	10.68	8.15	23.95	22.5	18.48	15.6	14.88	9.57	3576	AP2/ERF-ERF
UrtcanEVm008996t1	green	375.812716670509	919.01	928.21	928.97	1136.67	1054.89	1166.17	969.4	951.36	1077.86	1820	AP2/ERF-ERF
UrtcanEVm010516t1	green	429.227609834704	257.65	264.74	270.36	304.99	299.12	304.94	278.61	277.23	315.38	2295	AP2/ERF-ERF
UrtcanEVm013428t1	green	474.104373518162	15.17	13.48	18.31	38.28	31.4	37.49	24.55	23.84	22.14	982	AP2/ERF-ERF
UrtcanEVm013873t1	green	543.302802150584	40.84	42.68	42.93	102.99	99.44	96.6	107.5	100.25	110.22	1254	AP2/ERF-ERF
UrtcanEVm014098t1	green	544.554549116633	11.32	9.74	9.07	21.87	20.85	23.77	23.67	18.99	21.84	1256	AP2/ERF-ERF
UrtcanEVm017242t1	green	614.34185762274	61.16	61.05	61.55	112.88	109.24	110.6	89.22	77.31	82.49	948	AP2/ERF-ERF
UrtcanEVm017958t1	green	784.72806597101	34.61	33.47	36.6	111.05	103.88	111.72	82.89	81.22	101.23	1056	AP2/ERF-ERF
UrtcanEVm021556t1	green	440.670254272935	296.48	286.46	286.45	347.36	337.11	356.86	349.85	330.46	377.36	817	AP2/ERF-ERF
UrtcanEVm024926t1	green	445.114941748908	63.68	57.62	59.8	86.32	78.01	82.77	85.19	75.99	74.69	796	AP2/ERF-ERF
UrtcanEVm001485t1	green	740.562259091259	19.32	18.67	17.74	28.73	29.73	29	24.44	26.16	27.64	3098	B3
UrtcanEVm002726t1	green	670.047485905613	6.42	6.4	6.29	13.94	13.47	12.91	12.57	13.03	12.86	2770	B3
UrtcanEVm007817t1	green	53.7564074778131	1.39	1.99	1.81	2.04	2.31	1.98	2.02	1.66	1.95	1624	B3
UrtcanEVm011658t1	green	470.963965403175	0	0.07	0	1.36	2.15	1.42	1.37	1.09	2.25	1153	B3
UrtcanEVm016434t1	green	161.479847313581	0.96	0.53	0.73	1.48	1.67	1.54	0.69	1.82	1.81	1048	B3
UrtcanEVm026919t1	green	45.9322173666289	2.31	2.39	1.46	4.03	1.97	3.69	4.38	1.84	3.62	795	B3
UrtcanEVm001189t1	green	506.254080179237	93.54	93.95	89.15	136.79	137.07	130.37	139.23	137.31	148.42	3644	B3-ARF
UrtcanEVm003265t1	green	419.551074632227	14.2	16.07	13.43	22.69	21.36	23.1	17.01	15.31	18.67	2591	B3-ARF
UrtcanEVm004851t1	green	448.082268638261	15.52	13.93	15.54	19.3	19.93	18.18	18.68	18.68	20.63	2310	B3-ARF
UrtcanEVm002741t1	green	279.630443718364	12.99	13.58	12.31	19.3	17.26	15.37	13.91	13.78	16.01	2251	BES1
UrtcanEVm009517t1	green	499.194916676736	82.57	79.52	87.1	98.65	95.88	100.28	89.92	90.43	91.96	1693	BES1
UrtcanEVm003625t1	green	538.034950526696	24.59	25.29	23.61	53.71	52.68	54.36	55.33	57.04	54.92	3782	bHLH
UrtcanEVm004866t1	green	449.008192671891	36.62	34.94	34.24	41.35	42.1	44.51	42.06	39.3	44.86	2607	bHLH
UrtcanEVm006795t1	green	535.817911458128	3.66	3.76	3.79	6.23	6.88	5.38	5.86	5.37	6.03	1938	bHLH
UrtcanEVm010750t1	green	432.862186419833	17.57	15.48	13.21	26.47	28.69	25.36	19.43	17.56	21.05	1383	bHLH
UrtcanEVm012753t1	green	479.629510683127	16.55	14.64	15.54	21.93	22.41	22.75	23.18	20.68	19.92	1882	bHLH
UrtcanEVm015638t1	green	587.254309719564	6.48	4.87	6.73	11.23	10.02	10.58	8.83	9.35	9.43	1381	bHLH
UrtcanEVm017526t1	green	108.817633685544	15.44	18.88	17.18	21.91	22.96	19.18	24.59	22.88	19.46	850	bHLH
UrtcanEVm007880t1	green	423.330143200657	7.03	5.78	7.22	12.49	14.18	13.19	9.21	7.59	9.1	1780	bZIP
UrtcanEVm013706t1	green	295.561609282703	35.29	33.12	35.12	40.03	45.03	42.18	42.76	43.63	39.03	1730	bZIP
UrtcanEVm017703t1	green	476.671680358225	5.35	6.1	5.27	8.59	8.51	8.21	8.9	8.04	7.68	2336	bZIP
UrtcanEVm021549t1	green	167.670123799768	1.33	1.87	1.6	2.1	2.96	3.68	3.4	2.83	2.69	749	bZIP
UrtcanEVm008155t1	green	636.208167780403	7.64	6.37	7.06	11.53	11.61	10.8	9.52	10.22	11.69	1779	C2C2-CO-like
UrtcanEVm016959t1	green	387.909218120422	1.69	1.24	1.68	3.08	2.65	3.02	1.97	2.78	2.27	986	C2C2-Dof
UrtcanEVm017624t1	green	74.0127899293638	1.65	3.54	1.89	3.15	5.2	3.23	3.62	4.08	3.75	1104	C2C2-Dof
UrtcanEVm012392t1	green	751.980335204507	54.05	55.43	51.32	128.15	118.51	122.6	109.35	99.95	108.11	1278	C2C2-GATA
UrtcanEVm000218t1	green	694.504506988581	3.59	3.67	3.68	4.8	4.73	4.47	4.34	4.16	4.57	4855	C2H2
UrtcanEVm005840t1	green	600.61944172889	111.05	106.51	108.99	143.18	149.81	141.77	140.94	143.82	150.76	2591	C2H2
UrtcanEVm007694t1	green	535.83350442208	145.15	138.58	145.33	244.54	254.99	228.47	169.92	172.83	190.76	1473	C2H2
UrtcanEVm012001t1	green	131.814218368982	38.03	36.68	36.47	43.61	42.7	42.63	35.28	35.23	45.09	949	C2H2
UrtcanEVm013562t1	green	130.894481665704	7.69	7.17	7.35	9.85	9.11	12.14	9.75	12.42	9.56	1061	C2H2
UrtcanEVm013697t1	green	466.031077907559	1.19	1.6	1.83	2.92	3.38	4.06	2.48	2.56	3.07	1372	C2H2
UrtcanEVm014375t1	green	20.4506627624536	0.1	0.1	0.66	0.96	0.28	0.63	0.59	0	0.12	845	C2H2
UrtcanEVm034813t1	green	130.99702136964	0.15	0	0	0.45	0.44	0.32	0.18	0	0.8	647	C2H2
UrtcanEVm036416t1	green	65.2573271638253	16.58	17.14	15.11	17.66	20.86	17.27	19.17	18.25	16.53	772	C2H2
UrtcanEVm001473t1	green	597.880038652617	9.49	8.57	9.06	11.31	11.44	11.68	10.5	11	11.63	3085	C3H
UrtcanEVm002970t1	green	191.384544639676	49.21	46.14	46.46	55.34	53.9	50.27	54.41	49.41	57.19	2369	C3H
UrtcanEVm004218t1	green	306.31799218871	41.15	42.52	40.47	48.43	48.99	48.15	41.93	41.7	49.5	1996	C3H
UrtcanEVm005883t1	green	444.567567332635	4.31	3.91	4.1	5.17	5.14	5.26	4.39	4.92	5.4	1739	C3H
UrtcanEVm008446t1	green	718.084606644298	15.19	14.91	13.76	25.01	24.69	26.65	20.84	20.76	24.99	1701	C3H
UrtcanEVm010241t1	green	524.514950256004	25.16	27.28	27.28	36.5	35.25	34.23	35.49	30.49	34.11	1859	C3H
UrtcanEVm014281t1	green	144.126031614751	69.82	63.24	58.4	78.18	78.2	67.37	70.62	75.52	77.31	969	C3H
UrtcanEVm015889t1	green	247.59330039904	29.2	27.9	31.06	38.71	42.17	42.19	30.21	38.98	32.03	1231	C3H
UrtcanEVm018897t1	green	213.067986068422	6.86	5.88	7.99	9.12	9.27	9.41	6.99	8.28	8.18	1123	C3H
UrtcanEVm019638t1	green	565.497858588824	53.62	49.25	53.8	67.29	73.81	71.08	61.93	59.22	64.75	784	C3H
UrtcanEVm005769t1	green	262.32744655584	6.66	6.37	5.47	8.1	7.96	6.98	7.21	6.95	7.31	2791	E2F-DP
UrtcanEVm009355t1	green	469.719733335937	4.15	4.31	3.94	7.44	7.21	6.06	4.8	6.15	6.35	1685	E2F-DP
UrtcanEVm003152t1	green	425.793074651873	549.25	555.08	546.31	610.64	618.51	598.59	558.58	577.31	617.24	2571	EIL
UrtcanEVm009001t1	green	77.9297213640619	0.59	0.18	0.3	0.6	0.51	0.97	0.45	0.71	0.86	2597	FAR1
UrtcanEVm018247t1	green	259.295055442795	6.34	6.09	6.11	8.2	10.23	10.24	6.7	9.66	8.9	923	FAR1
UrtcanEVm002400t1	green	414.21001116277	12.22	13.05	12.48	20.59	18.34	20.69	21.01	16.4	22.96	3885	GARP-G2-like
UrtcanEVm007922t1	green	496.564648526461	181.19	172.47	175.98	209.8	199.15	210.72	208.69	200.87	211.83	2152	GARP-G2-like
UrtcanEVm009935t1	green	57.6883550234034	5.89	5.11	4.06	5.52	6.61	6.01	6.16	5.57	5.95	1569	GARP-G2-like
UrtcanEVm010095t1	green	25.7952368081448	41.96	47.34	49.38	47.34	51.75	49.32	46.58	44.06	51.93	1351	GARP-G2-like
UrtcanEVm012225t1	green	198.895627970937	7.2	7.31	7.33	9.96	8.82	8.96	6.73	8.72	9.06	1665	GARP-G2-like
UrtcanEVm014455t1	green	133.675855038912	2.23	2.28	2.27	2.35	3.17	3.17	2.44	2.72	2.74	1096	GARP-G2-like
UrtcanEVm010614t1	green	469.117703459511	52.02	49.28	50.54	61.69	63.48	61.68	64.29	63.43	62.75	1865	GeBP
UrtcanEVm002828t1	green	712.787385145175	67.1	67.54	66.54	102.14	97.74	105.81	83.98	83.53	91.53	2420	GRAS
UrtcanEVm003746t1	green	487.721896915726	4.89	3.64	4.29	7.44	8.05	7.41	7.54	5.65	7.01	2296	GRAS
UrtcanEVm004790t1	green	373.917521137341	149.21	150.65	148.56	204.04	189.54	200.01	157.66	152.17	167.93	1995	GRAS
UrtcanEVm008720t1	green	667.088788077444	64.42	65.75	68.57	112.72	117.63	114.72	93.75	87.18	89.93	1544	GRAS
UrtcanEVm003407t1	green	202.348066809642	88.92	89.79	90.02	93.99	94.07	96.48	94.45	88.68	92.66	2223	HB-BELL
UrtcanEVm001177t1	green	51.4371962201924	14.92	15.62	14.57	18.02	15.17	15.44	15.6	15.85	16.81	3280	HB-HD-ZIP
UrtcanEVm014715t1	green	265.499469179934	23.57	20.06	21.81	29.57	29.42	26.04	25.78	22.6	24.16	2194	HB-HD-ZIP
UrtcanEVm008249t1	green	608.432413040077	20.66	21.07	19.01	27.35	28.21	30.64	26.44	25.98	28.57	1780	HB-KNOX
UrtcanEVm012104t1	green	485.332695097757	8.39	9.64	8.75	15.16	17.71	13.37	11.77	12.95	14.06	1320	HB-KNOX
UrtcanEVm000725t1	green	432.650878889315	3.23	3.01	2.92	4.09	3.9	4.26	3.8	3.37	3.46	3755	HB-other
UrtcanEVm007770t1	green	333.454721114081	9.6	9.61	8.2	13.97	12.67	12.64	14.13	10.82	12.36	1366	HSF
UrtcanEVm011149t1	green	482.004610346234	5.35	4.91	5.82	7.82	8.54	9.65	7.09	6.93	7.45	1371	HSF
UrtcanEVm015362t1	green	610.801379178093	104.97	116.91	113.4	176.6	172.08	178.45	134.81	145.65	141.77	897	HSF
UrtcanEVm016509t1	green	439.963238056225	12.23	9.42	12.3	15.54	17.01	17.78	14.79	14.94	16.98	1202	LOB
UrtcanEVm018027t1	green	725.014554065278	76.15	81.42	79.67	111.11	114.51	107.36	97.36	97.6	108.54	1097	MADS-MIKC
UrtcanEVm018191t1	green	454.290145535288	14.71	12.14	14.29	20.39	18.5	18.46	17.46	19.18	18.83	1609	MADS-MIKC
UrtcanEVm009728t1	green	282.785295805703	3.66	4.15	3.38	6.53	5.89	6.06	5.43	6.57	4.35	1936	MADS-M-type
UrtcanEVm024329t1	green	115.472345283406	0.3	0.62	0.17	2.76	2.96	1.41	0.35	2.16	0.19	659	MADS-M-type
UrtcanEVm041670t1	green	509.359282734228	1.14	1.57	1.25	4.19	3.49	3.88	2.56	4.03	3.75	877	MADS-M-type
UrtcanEVm011171t1	green	650.622408114771	6.22	5.26	4.96	14.09	12.54	13.32	9.49	8.53	9.73	2138	MYB-related
UrtcanEVm000095t1	green	540.808310844909	24.63	24.7	25.11	36.64	35.46	37.49	27.5	27.61	32.24	6743	MYB-related
UrtcanEVm001528t1	green	470.954338226465	9.91	9.91	9.33	13.66	11.68	13.06	11.99	11.03	13.09	4098	MYB-related
UrtcanEVm001850t1	green	383.63673276233	11.04	10.86	10.76	15.06	13.7	15.79	12.76	14.59	16.87	2893	MYB-related
UrtcanEVm003482t1	green	544.995117617311	10.51	8.33	10.26	17.61	15.49	18.26	14.7	15.17	14.07	2172	MYB-related
UrtcanEVm009304t1	green	372.707582369407	1.68	1.63	1.9	3.15	2.9	3.06	3.48	3.12	2.72	1460	MYB-related
UrtcanEVm011777t1	green	487.772785823544	29.91	30.78	33.26	40.42	41.95	40.59	36.07	40.66	37.56	1695	MYB-related
UrtcanEVm032557t1	green	89.3560725693872	9.56	7.46	9.04	10.15	13.87	13.45	10.33	12.59	7.87	564	MYB-related
UrtcanEVm006408t1	green	715.722810082735	133.65	132.6	137.31	191.5	179.73	191.85	177.5	172.09	179.46	1995	NAC
UrtcanEVm007846t1	green	643.628944604919	30.97	30.28	29.43	44.86	42.27	44.85	34.86	36.25	41.54	1674	NAC
UrtcanEVm010016t1	green	386.695029116603	5	4.33	6.53	9.25	8.71	8.88	8.51	6.76	10.11	1492	NAC
UrtcanEVm010891t1	green	688.543119090137	371.48	381.36	368.4	499.05	501.07	495.99	482.32	476.65	515.29	2269	NAC
UrtcanEVm012401t1	green	692.497809107251	192.69	192.5	180.04	424.9	437.85	407.54	300.5	295.08	312.81	1501	NAC
UrtcanEVm012746t1	green	515.080754255232	507.62	505.54	516.86	681.57	661.95	700.06	699.52	683.37	733.59	1504	NAC
UrtcanEVm000342t1	green	695.042155395879	112.3	113.44	116.81	149.86	141.02	150.36	137.84	136.11	147.36	3995	NF-X1
UrtcanEVm001206t1	green	497.36005033724	8.73	9.14	9.3	10.39	10.58	10.23	10.19	9.58	9.97	3537	NF-X1
UrtcanEVm012449t1	green	352.848232844161	46.17	49.19	50.11	71.19	75.94	69.68	53.38	57.46	51.4	1462	NF-YA
UrtcanEVm020020t1	green	241.366014670887	26.46	25.15	26.69	33.45	32.91	28.26	28.49	31.78	30.18	1235	NF-YC
UrtcanEVm007762t1	green	613.289826609123	11.99	11.04	12.38	16.58	16.25	15.82	15.46	13.92	16.27	3666	RWP-RK
UrtcanEVm000741t1	green	661.986362493912	20.74	20.57	20.63	31.53	28.12	31.51	28.09	28.27	30.32	3427	SBP
UrtcanEVm008677t1	green	85.7817651290396	1.33	1.09	1.46	1.43	1.68	1.94	1.91	1.89	1.45	1559	SRS
UrtcanEVm015891t1	green	278.706888466966	12.04	13.48	16.38	19.97	19.63	20.64	14.71	14.75	18.77	1292	TCP
UrtcanEVm009150t1	green	524.369847228431	39.89	38.41	37.61	47.32	49.1	45.35	41.62	42.93	43.59	2394	Trihelix
UrtcanEVm009998t1	green	414.21951118333	4.27	6.27	4.49	8.78	10.02	10.06	6.19	6.96	7.29	1210	Trihelix
UrtcanEVm013237t1	green	283.137569041854	17.43	16.02	14.75	19.84	23.34	22.1	18.69	19.1	17.39	940	Trihelix
UrtcanEVm015927t1	green	611.65946366093	36.61	38.75	40.24	61	61	55.73	49.72	44.43	53.99	834	Trihelix
UrtcanEVm026549t1	green	43.1219867737508	4.79	6.43	3.07	5.87	7.83	5.68	6.49	4.48	7.84	827	Trihelix
UrtcanEVm007308t1	green	554.74139519977	89.58	90.92	88.62	108.14	106.76	104.43	99.33	99.41	112.48	1821	TUB
UrtcanEVm009055t1	green	411.427084611566	87.11	91.93	90.46	101.78	105.7	97.59	97.92	101.21	100.9	1287	TUB
UrtcanEVm004211t1	green	689.514442186073	135.34	142.98	141.81	196.18	198.05	185.42	180.53	185.05	191.49	2345	WRKY
UrtcanEVm008913t1	green	541.681651124735	49.79	49.1	46.53	79.34	78.71	73.16	55.37	58.58	62	1853	WRKY
UrtcanEVm010827t1	green	328.430156083474	4.19	4.65	3.45	6.41	6.46	6.33	4.06	5.07	6.3	1308	WRKY
UrtcanEVm011175t1	green	355.531252294875	21.05	18.09	20.47	25.27	27.17	24.81	24.69	26.62	28.38	2951	WRKY
UrtcanEVm013137t1	green	246.704539025078	0.66	0.63	0.68	1.09	1.71	1.5	1.29	0.92	0.83	1659	zf-HD
UrtcanEVm022910t1	green	671.96516909357	31.33	33.22	30.24	51.5	49	48.14	40.89	41.2	50.97	819	zf-HD
UrtcanEVm015251t1	brown	93.7837336047661	17.48	17.72	16.61	13.17	13.59	15	11.95	17.94	14.47	1431	Alfin-like
UrtcanEVm012416t1	brown	113.27161962197	14.02	10.91	12.05	6.85	9.17	9.77	13.92	9.15	10.05	1056	AP2/ERF-AP2
UrtcanEVm012896t1	brown	304.276926977262	51.07	49.8	48.14	45.21	44.34	43.44	47.81	53.32	51.82	2743	AP2/ERF-ERF
UrtcanEVm013587t1	brown	82.1022094023601	7.96	7.44	8.65	6.67	7.35	7.5	7.55	8.47	7.72	1533	AP2/ERF-ERF
UrtcanEVm015464t1	brown	364.676181166869	8.51	8.5	8.99	1.86	2.3	2.33	7.99	9.3	4.17	1327	AP2/ERF-ERF
UrtcanEVm021944t1	brown	89.9445239965486	3.24	3.07	4.91	2.35	1.91	2.83	2.06	1.35	3.73	700	AP2/ERF-ERF
UrtcanEVm023786t1	brown	492.895992411748	103.04	103.44	104.29	86.17	81.24	85.81	107.82	111.22	107.31	782	AP2/ERF-ERF
UrtcanEVm040198t1	brown	650.018489009408	18.18	17.57	19.58	7.13	8.29	8.94	15.64	17.76	16.91	1371	AP2/ERF-ERF
UrtcanEVm013555t1	brown	248.922730365001	1.47	0.84	0.99	0.31	0.69	0.26	0.86	0.64	0.86	975	AP2/ERF-RAV
UrtcanEVm007975t1	brown	536.239825539416	2.06	1.5	1.33	0.19	0.14	0.1	0.53	0.39	0.46	1408	B3
UrtcanEVm008479t1	brown	324.559689869104	1.19	1.31	1.53	0.94	0.78	0.86	1.58	1.8	1.8	1661	B3
UrtcanEVm010802t1	brown	715.512858765814	6.9	6.25	5.01	0.43	0.5	0.56	4.36	3.37	4.02	1659	B3
UrtcanEVm011079t1	brown	49.3635872960101	1.5	1	0.85	1.21	0.48	0.52	1.48	1.4	1.13	1681	B3
UrtcanEVm014082t1	brown	16.1538730593986	0.59	0.61	0.49	0.28	0.28	0.62	0.78	0.25	0.17	1048	B3
UrtcanEVm021787t1	brown	487.546713112141	5.24	5.63	5.27	3.24	3.39	3.38	3.27	3.93	5.24	1838	B3
UrtcanEVm030973t1	brown	172.421381087803	2.95	3.9	3.57	1.52	3.04	1.53	2.75	3.3	3.11	1290	B3
UrtcanEVm001290t1	brown	623.037987195473	12.68	12.26	12.93	8.01	7.01	7.19	8.29	7.5	9.43	2988	B3-ARF
UrtcanEVm001795t1	brown	624.350621700262	24.39	25.98	25.55	18.19	18.6	19.42	21.5	19.14	23.15	3488	B3-ARF
UrtcanEVm002021t1	brown	208.945179422874	8.78	8.79	9.24	6.83	7.77	7.82	8.55	10.2	9.24	2951	B3-ARF
UrtcanEVm002416t1	brown	228.725584497443	99.01	101.76	95.77	94.22	88.55	90.12	90.97	95.68	102.85	2595	B3-ARF
UrtcanEVm002466t1	brown	321.142076123891	40.5	43.69	44.15	38.31	38.4	37.19	44.53	40.71	47.09	2968	B3-ARF
UrtcanEVm013196t1	brown	281.501709007398	13.39	11.41	13.5	9.54	10.93	9.34	10.9	9.87	11.21	1836	BBR-BPC
UrtcanEVm003521t1	brown	434.467977703292	1.64	1.5	1.4	0.79	0.99	0.98	0.97	0.88	1.21	2452	bHLH
UrtcanEVm007216t1	brown	620.449623086819	28.32	27.47	28.48	19.07	20.91	17.44	21.62	20.37	22.99	2135	bHLH
UrtcanEVm007377t1	brown	617.337745324021	21.43	20.54	21.54	15.15	16.79	16.36	18.24	17.03	19.91	2189	bHLH
UrtcanEVm007746t1	brown	317.556666024485	11.42	10.21	10.42	8.43	8.77	8.22	10.68	12.16	14.04	1660	bHLH
UrtcanEVm008327t1	brown	376.185778080783	2.51	3.53	3.4	1.29	1.39	0.85	1.98	1.21	1.3	1746	bHLH
UrtcanEVm008784t1	brown	675.836824548373	237.43	243.44	242.1	197.27	192.03	184.23	198.8	202.26	219.2	1801	bHLH
UrtcanEVm010138t1	brown	244.297986651346	0.94	0.54	0.71	0.22	0.11	0.25	0.34	0.2	1.08	1245	bHLH
UrtcanEVm010463t1	brown	28.5239025608616	8.12	7.77	8.02	6.74	7.68	7.88	7.61	6.35	8.62	1592	bHLH
UrtcanEVm011669t1	brown	425.951507381467	11.47	13.2	14.3	8.39	8.91	8.71	13.66	15.01	15.54	1278	bHLH
UrtcanEVm011800t1	brown	359.830457359502	1.97	2.89	2.63	0.27	1.06	0.51	0.57	1.41	0.9	1087	bHLH
UrtcanEVm012390t1	brown	304.854157565993	0.36	0.73	0.39	0	0.11	0	0.14	0	0.2	1235	bHLH
UrtcanEVm012531t1	brown	240.412941499773	15.38	15.83	15.6	11.65	12.9	14.13	12.24	13.14	14.19	1135	bHLH
UrtcanEVm012534t1	brown	170.227387726719	33.81	36.78	33.71	29.5	32.82	29.04	34.15	33.16	31.38	1195	bHLH
UrtcanEVm012960t1	brown	53.0418865661017	5.88	5.12	4	4.49	3.27	4.5	3.83	4.03	4.77	1542	bHLH
UrtcanEVm013235t1	brown	457.760758959338	16.23	18.75	16.36	12.79	10.55	12.63	17.63	18.7	19.85	1544	bHLH
UrtcanEVm013967t1	brown	251.473	2.53	2.75	1.55	0.6	1.39	0.51	1.07	1.18	1.14	1086	bHLH
UrtcanEVm017390t1	brown	26.3871552072771	5.72	5.82	4.57	4.84	5.28	4.75	4.18	6.4	6.61	1152	bHLH
UrtcanEVm017820t1	brown	164.796593977672	8.72	6.47	6.1	3.07	4.65	5.24	6.73	5.87	4.94	1352	bHLH
UrtcanEVm020542t1	brown	416.455482308631	7.77	7.39	7.88	3.15	4.49	4.87	4.85	3.63	5.76	732	bHLH
UrtcanEVm026906t1	brown	65.3747215622336	0.68	0.28	0.6	0.4	0.13	0.14	0	0.46	0.52	695	bHLH
UrtcanEVm037275t1	brown	320.260631182136	1.95	3.28	2.02	0.82	1.15	0.64	1.43	1.22	1.36	745	bHLH
UrtcanEVm008373t1	brown	56.6639377988859	60.65	61.92	58.51	59.42	53.88	59.41	58.11	60.1	60.67	1846	bZIP
UrtcanEVm009434t1	brown	508.921815222363	17.01	17.95	16.83	11.49	10.48	9.61	18.21	20.26	20.14	1859	bZIP
UrtcanEVm011109t1	brown	851.049742187882	58.3	56.84	57.46	24.86	23.84	24.34	38.95	41.42	45.22	1284	bZIP
UrtcanEVm014053t1	brown	256.302873781492	57.37	54.04	56.55	46.15	45.97	44.7	51.64	59.56	48.52	1978	bZIP
UrtcanEVm014358t1	brown	211.876660859486	9.34	9.94	9.22	8.88	8.54	8.94	9.2	9.77	10.8	1744	bZIP
UrtcanEVm014465t1	brown	458.347674662842	26.35	27.5	29.57	18.6	19.64	21.75	28.52	25.51	26.21	1308	bZIP
UrtcanEVm014883t1	brown	85.4441136863603	41.53	39.78	39.32	40.24	39.24	36.93	40.45	40.76	42.26	1291	bZIP
UrtcanEVm016283t1	brown	50.0117472078805	5.37	3.86	1.87	2.97	2.27	2.07	2.73	3.56	3.21	1082	bZIP
UrtcanEVm020260t1	brown	479.594687402052	1.19	0.78	1.32	0	0.1	0	0	0.24	0.66	802	bZIP
UrtcanEVm022057t1	brown	360.179470865377	0.66	0.68	1.09	0.16	0	0.35	0.39	0.55	0.43	623	bZIP
UrtcanEVm026757t1	brown	154.901419172568	3.32	4.31	3.25	2.07	2.38	3.01	3.2	2.42	2.69	1066	bZIP
UrtcanEVm008094t1	brown	90.1107002669974	6.25	7.51	7.15	4.27	4.68	6.09	8.28	6.87	5.01	1630	C2C2-CO-like
UrtcanEVm011392t1	brown	546.721974860565	1547.86	1601.47	1598.53	1316	1208.81	1333.4	1490.08	1423.55	1684.83	1886	C2C2-CO-like
UrtcanEVm012765t1	brown	636.154	113.76	123.38	121.71	82.12	82.39	74	89.51	85.12	92.68	926	C2C2-CO-like
UrtcanEVm013060t1	brown	48.0192675426639	1.46	1.98	2.05	1.56	1.27	2.13	2.25	1.9	2.54	1251	C2C2-Dof
UrtcanEVm013324t1	brown	573.294376811829	25.63	23.91	28.77	12.23	13.26	11.02	13.54	16.34	15.31	1423	C2C2-Dof
UrtcanEVm004101t1	brown	36.5403838486416	42.83	42.68	46.92	44.88	41.06	41.85	44.15	46.36	45.57	1889	C2C2-GATA
UrtcanEVm010985t1	brown	155.004350152188	15.6	17.44	14.34	14.02	13.93	14.14	16.08	14.38	17.94	1526	C2C2-GATA
UrtcanEVm011884t1	brown	391.954427060023	45.25	44.38	43.17	39.06	40.89	39.83	44.66	42.71	48.05	1506	C2C2-GATA
UrtcanEVm033922t1	brown	92.1421614503597	0	3.38	1.2	0	0	0	0	1.11	2.27	320	C2C2-GATA
UrtcanEVm017620t1	brown	337.885966323564	1.49	1.61	1.39	1.07	0.56	0.08	1.65	1.42	2.09	1041	C2C2-YABBY
UrtcanEVm000214t1	brown	671.277136554083	4.31	4.4	4.66	2.58	2.49	3.18	3.5	3.62	3.9	4992	C2H2
UrtcanEVm004096t1	brown	723.836095569309	14.75	14.88	14.09	8.81	9.19	8.98	12.57	13.4	12.7	3026	C2H2
UrtcanEVm005021t1	brown	226.045984348899	27.36	27.39	27.76	23.56	25.22	26.41	27.54	27.5	31.85	2024	C2H2
UrtcanEVm007953t1	brown	607.666999438085	4.33	4.68	4.84	2.83	3.2	2.55	4.08	3.89	3.84	1785	C2H2
UrtcanEVm008657t1	brown	612.748358801526	19.65	19.82	19.16	9.59	11.51	12.26	17.25	18.26	16.56	1327	C2H2
UrtcanEVm009688t1	brown	479.537766645513	32.42	30.79	31.39	26.18	26.3	23.79	29.9	30.27	28.25	1609	C2H2
UrtcanEVm014404t1	brown	100.275447008916	10.84	10.2	11.41	9.95	8.87	9.5	10.28	11.43	9.36	1252	C2H2
UrtcanEVm015938t1	brown	638.027301563843	109.56	98.9	105.13	74.85	69.45	79.1	84.86	92.73	93.77	927	C2H2
UrtcanEVm028623t1	brown	171.503826376105	1.13	1.02	2.49	0.27	0.4	0.15	1.32	1.57	0.71	682	C2H2
UrtcanEVm033219t1	brown	214.94516320365	6.46	4.67	5.97	2.48	2.97	4.27	5.47	3.51	4.24	657	C2H2
UrtcanEVm001215t1	brown	101.801105076439	8.56	11	9.9	9.03	8.1	8.9	9.44	9.29	10.12	3344	C3H
UrtcanEVm003076t1	brown	124.477012629691	29.05	28.15	27.61	27.77	27.5	27.1	27.78	27.93	29.75	3091	C3H
UrtcanEVm003564t1	brown	186.744267837899	5.17	5.15	4.73	4.25	3.96	4.04	6.36	5.58	5.25	3067	C3H
UrtcanEVm006634t1	brown	489.08013472876	46.57	46.83	46.26	40.55	39.25	40	41.59	39.03	45.25	2037	C3H
UrtcanEVm007567t1	brown	260.064017583512	45.08	43.6	40.81	39.73	40.04	39.87	43.81	43.66	43.9	1694	C3H
UrtcanEVm009705t1	brown	260.088302467949	15.08	13.06	14.57	11.3	10.57	13.02	13.78	15.1	16.29	1298	C3H
UrtcanEVm011116t1	brown	332.17709109755	46.68	47.84	50.75	39.86	42.57	40.95	42.45	47.6	44.11	1523	C3H
UrtcanEVm014551t1	brown	50.0212281072421	4.51	3.57	1.86	2.08	2.05	2.19	3.86	3.06	1.71	984	C3H
UrtcanEVm020128t1	brown	85.6202837979806	0.59	0.6	1.03	0.37	0.47	0.5	1.16	0.57	0.87	2100	C3H
UrtcanEVm000900t1	brown	722.216683394684	47.98	47.47	49.55	36.8	38.52	38.58	44.47	43.88	47.98	3483	CAMTA
UrtcanEVm001172t1	brown	126.881914151016	3.4	3.34	2.76	2.34	2.7	2.85	2.89	2.69	4.08	3117	CPP
UrtcanEVm003540t1	brown	136.25899219444	5.9	6.9	7.26	5.57	4.94	6.06	8.04	7.62	6.89	2277	CPP
UrtcanEVm020035t1	brown	64.544935501466	52.29	52.71	50.65	48.09	45.86	45.78	55.52	51.78	43.33	3229	CSD
UrtcanEVm020123t1	brown	354.396047258981	200.9	207.9	194.8	168.98	164.58	182.63	185.4	170.55	180.93	1283	CSD
UrtcanEVm008865t1	brown	152.788317236548	4.04	5.7	4.61	4.03	3.12	3.19	4.04	4.85	4.13	1670	E2F-DP
UrtcanEVm001513t1	brown	305.696035492046	8.7	9.45	9.74	8.06	8.15	8.31	8.94	8.62	10.09	3154	FAR1
UrtcanEVm001868t1	brown	72.2020682781342	3.98	4.44	4.07	3.75	4.09	3.91	3.9	3.91	4.54	2784	FAR1
UrtcanEVm001965t1	brown	137.500432070738	3.43	2.76	2.22	2.22	1.91	2.3	2.67	2.33	3.27	2410	FAR1
UrtcanEVm002011t1	brown	59.7543524590539	2.42	2.26	1.66	1.91	1.65	1.87	1.95	1.83	2.11	2647	FAR1
UrtcanEVm015049t1	brown	199.508633926792	21.22	27.13	28.43	18.44	16.62	22.37	25.69	23.46	25.8	969	FAR1
UrtcanEVm016757t1	brown	50.4796041908302	5.17	5.9	5.6	4.11	5.78	3.74	4.09	4.98	5.89	993	FAR1
UrtcanEVm003125t1	brown	807.42874070615	23.3	23.16	22.3	14.45	14.98	15.17	17.96	17.32	19.88	2673	GARP-ARR-B
UrtcanEVm004659t1	brown	276.750177408871	23.55	24.2	23.48	22.32	21.51	23.14	23.68	23.11	24.26	2400	GARP-ARR-B
UrtcanEVm004414t1	brown	71.9495330156848	0.75	0.32	0.49	0.18	0.27	0.33	0.43	0.09	0.34	3214	GARP-G2-like
UrtcanEVm004828t1	brown	234.689504198127	5.49	4.43	4.51	3.62	3.02	2.59	2.77	2.91	4.65	2448	GARP-G2-like
UrtcanEVm011558t1	brown	475.861817475114	33.12	33.27	31.65	28.68	27.59	24.94	32.3	32.39	34.08	1392	GARP-G2-like
UrtcanEVm013625t1	brown	304.992179484727	0.54	0.35	0.82	0.13	0.13	0	0.24	0.08	0.32	1114	GARP-G2-like
UrtcanEVm013749t1	brown	83.8445450426151	72.48	72.57	74.2	64.07	72.05	61.89	65.2	72.53	66.81	1705	GARP-G2-like
UrtcanEVm008948t1	brown	326.632651142024	5.86	6.77	6.11	5.41	4.9	4.56	5.35	5.96	6.12	1614	GeBP
UrtcanEVm003072t1	brown	553.449701231591	40.95	42.24	37.87	30.58	30.62	32.28	37.54	39.86	38.74	3079	GRAS
UrtcanEVm003578t1	brown	288.538194083222	18.41	18.3	18.58	16.8	17.36	15.02	18.67	18.85	20.43	2336	GRAS
UrtcanEVm006738t1	brown	67.282883170672	15.38	15.64	13.88	14.07	14.02	13.04	13.91	14.88	13.16	2118	GRAS
UrtcanEVm007358t1	brown	126.352763622452	12.18	12.62	10.03	8.1	10.7	8.92	10.21	9.91	9.8	1466	GRAS
UrtcanEVm017896t1	brown	97.7560867447674	4.21	4.81	5.55	4.74	3.54	3.35	5.46	4.11	5.52	1109	GRAS
UrtcanEVm025435t1	brown	68.7699725543062	1.08	2.27	0	0	0	0	1.29	0	0	435	GRAS
UrtcanEVm028633t1	brown	423.287814263452	1.27	0.95	0.89	0.11	0.43	0	0.27	0.39	0.42	772	GRAS
UrtcanEVm032122t1	brown	141.521329621933	3.23	5.2	2.75	0	1.51	0.89	4.9	0	6.59	340	GRAS
UrtcanEVm010374t1	brown	202.198529630208	9	9.33	10.3	5.69	8.43	6.2	8.45	6.81	7.96	1634	GRF
UrtcanEVm010963t1	brown	355.459914033872	0.62	1.04	0.8	0.21	0.32	0.06	0.26	0.19	0.64	1293	GRF
UrtcanEVm012347t1	brown	553.030125693593	5.66	5.76	5	3.96	2.88	2.84	4.34	4.23	4.63	1302	GRF
UrtcanEVm001433t1	brown	38.8142047966447	3.02	3.86	3.4	3.21	3.02	3.55	3.47	3.7	3.9	3155	HB-HD-ZIP
UrtcanEVm010190t1	brown	595.92324935733	39.77	36.39	36.13	27.72	30.04	29.03	31.87	33.03	32.89	1380	HB-HD-ZIP
UrtcanEVm012403t1	brown	582.495020524618	39.66	43.37	34.49	19.49	17.23	17.31	20.74	20.44	27.95	1533	HB-HD-ZIP
UrtcanEVm017967t1	brown	710.05619342374	96.58	96.37	93.18	68.44	59.7	57.36	85.06	85.28	92.05	1413	HB-HD-ZIP
UrtcanEVm018641t1	brown	350.086993260576	1.44	1.09	1.06	0.09	0.45	0.1	0.11	0.64	0.35	869	HB-HD-ZIP
UrtcanEVm018649t1	brown	608.17325308056	549.12	544.1	565.53	475.29	467.67	475.66	541.16	561.87	566.15	950	HB-HD-ZIP
UrtcanEVm018729t1	brown	578.620928875017	291.48	294.89	285.2	252.77	252.16	243.96	288.83	288.91	316.66	1037	HB-HD-ZIP
UrtcanEVm000089t1	brown	438.251715802054	2.97	2.99	3.04	2.51	2.51	2.24	3.27	2.96	3.21	6128	HB-other
UrtcanEVm005135t1	brown	111.989420968266	22.88	20.39	22.92	19.3	21.3	20.37	21.47	21.48	23.93	1736	HB-other
UrtcanEVm015015t1	brown	275.751109744083	207.05	211.97	211.27	200.63	199.38	187.49	201.25	203.78	214.84	798	HB-other
UrtcanEVm020180t1	brown	114.977225199757	0.73	1.63	0.27	0	0.11	0	0.57	0.95	0.15	748	HB-other
UrtcanEVm016288t1	brown	42.6551709297412	1.26	1.05	1.71	1.08	0.85	0.94	0.56	1.41	1.17	1227	HB-WOX
UrtcanEVm005903t1	brown	386.591002033267	127.05	131.2	132.48	111.07	120.78	112.02	134.06	136.22	144.32	1527	HSF
UrtcanEVm006352t1	brown	38.2376494233077	18.04	20.79	18.19	18.06	18.6	17.42	17.83	19.85	19.68	2158	HSF
UrtcanEVm009924t1	brown	251.512032127327	1.03	1.11	1.66	0.67	0.46	0.4	1.33	1.09	0.86	1328	HSF
UrtcanEVm012745t1	brown	493.374258014557	157.1	155.15	158.22	143.02	143.49	145.41	161.71	162.01	164.81	1462	HSF
UrtcanEVm014381t1	brown	362.465409001167	27.56	29.3	29.77	25.1	23.82	25.75	31.8	29.21	31.74	1053	HSF
UrtcanEVm022292t1	brown	125.335763975155	81.56	69.77	85.11	62.07	67.54	64.7	69.7	76.25	60	641	HSF
UrtcanEVm015306t1	brown	727.14672667117	60.68	64.77	60.88	29.6	30.31	24.52	51.45	51.89	49.49	986	LIM
UrtcanEVm019136t1	brown	238.365798797644	0.85	1.88	2.01	0.23	0.69	0.51	1.28	0.68	1.35	747	LOB
UrtcanEVm022512t1	brown	59.0273686518503	5.26	6.29	2.64	1.55	1.8	4.2	4.88	2.48	2.69	635	LOB
UrtcanEVm015936t1	brown	170.32888352552	1.02	1.55	0.88	0.85	0.57	0.19	0.83	0.89	1.05	921	MADS-MIKC
UrtcanEVm020647t1	brown	135.143	1.35	1.14	0.94	0.12	0.58	0	1.15	3	1.97	743	MADS-MIKC
UrtcanEVm001304t1	brown	418.22467112414	6.33	5.87	5.74	4.82	4.87	4.85	5.36	5.98	6.59	3814	MADS-M-type
UrtcanEVm010569t1	brown	248.218051234844	2.71	2.88	1.76	1.66	1.16	1.31	3.16	2.25	2.93	2750	MADS-M-type
UrtcanEVm015593t1	brown	93.8524088483787	1.11	2.17	2.13	0.54	1.28	0.98	1.75	2.14	1.18	2826	MADS-M-type
UrtcanEVm021052t1	brown	39.8694796800726	0.65	1.01	1.08	0.52	0.92	0.11	0.38	1.21	1.06	801	MADS-M-type
UrtcanEVm023432t1	brown	34.1775378685207	1.96	1.76	1.13	1.37	0.96	1.88	1.92	1.43	2.23	1381	MADS-M-type
UrtcanEVm024593t1	brown	27.7048124992206	2.6	2.72	2.89	1.44	1.9	3.07	2.74	2.23	2.17	475	MADS-M-type
UrtcanEVm000934t1	brown	166.511667353278	33.19	33.24	32.1	31.87	31.3	30.72	30.9	31.12	33.27	3316	MYB-related
UrtcanEVm013970t1	brown	151.688372716019	1.64	1.69	2.41	1.31	0.9	0.93	1.36	0.54	1.67	1109	MYB-related
UrtcanEVm014450t1	brown	473.838803417758	442.96	451.64	441.13	401.07	389.75	399.6	426.26	397.32	447.74	1058	MYB-related
UrtcanEVm014824t1	brown	432.593504412197	72.09	78.31	77.74	64.13	61.22	56.97	83.73	80.66	87.45	1305	MYB-related
UrtcanEVm015854t1	brown	148.377722610448	0.62	0.85	0.57	0.2	0.39	0.22	0.24	0.69	0.25	828	MYB-related
UrtcanEVm002577t1	brown	601.791029774026	40.99	37.94	41.03	28.53	30.85	30.97	36.62	37.8	41.14	2651	MYB-related
UrtcanEVm003589t1	brown	47.5612721870399	9.69	9.55	10.85	7.34	9.32	9.47	9.73	9.9	8.7	2344	MYB-related
UrtcanEVm008659t1	brown	504.081748351684	86.14	84.22	88.88	69.37	72.32	66.17	88.14	92.05	94.76	1797	MYB-related
UrtcanEVm010232t1	brown	485.602440697279	4.24	5.16	5.09	2.92	3.13	2.64	3.92	3.39	3.32	1443	MYB-related
UrtcanEVm012163t1	brown	333.852582433535	14.33	13.76	13.9	10.92	10.86	12.77	14.25	14.35	17.34	1451	MYB-related
UrtcanEVm013412t1	brown	234.562985116351	101.89	95.25	99.29	92.93	93.45	91	103.96	99.57	111.75	1157	MYB-related
UrtcanEVm031716t1	brown	89.8220816868906	2.25	2.08	2.74	1.71	1.34	0.99	1.39	0.26	2.62	759	MYB-related
UrtcanEVm032543t1	brown	629.454538565454	19.05	19.36	13.33	3.63	3.19	2.49	7.42	8.65	8.4	496	MYB-related
UrtcanEVm003488t1	brown	570.646364637843	214.87	215.94	212.49	190.3	184.65	184.15	207.46	213.57	232.17	2707	NAC
UrtcanEVm005742t1	brown	49.6405320963738	48.07	44.95	44.39	45.84	44.21	42.09	48.35	43.53	49.4	2224	NAC
UrtcanEVm006974t1	brown	503.419594468407	45.19	42.35	45.97	33.99	33.87	35.21	36.29	35.97	34.81	1648	NAC
UrtcanEVm010515t1	brown	340.532828060403	2.17	2.11	1.81	0.85	0.87	0.63	2.93	2.76	2.31	2241	NAC
UrtcanEVm011077t1	brown	68.8383540439717	15.6	14.15	13.9	13.69	11.29	13.88	14.71	14.42	13.86	1642	NAC
UrtcanEVm013409t1	brown	413.854393705766	1.26	1.3	1.46	0.57	0.63	0.07	0.62	0.45	1	1135	NAC
UrtcanEVm018898t1	brown	631.021888914336	2.35	1.81	2.12	0.88	0.47	0.53	1.47	1.12	1.29	956	NAC
UrtcanEVm022921t1	brown	40.3764984020381	22	22.22	22.47	22.76	21.8	19.62	22.36	22.7	23.38	1068	NF-YB
UrtcanEVm024815t1	brown	433.52507208323	9.13	8.11	8.17	5.61	5.47	6.21	7.38	8.56	7.2	1043	NF-YB
UrtcanEVm014873t1	brown	206.545170052829	18.27	19.36	21.7	16.57	16.51	17.3	20.43	23.79	23.13	1139	NF-YC
UrtcanEVm018056t1	brown	473.658216951385	44.21	43.42	48.51	34.68	36.69	37.54	45.23	44.01	45.01	645	NF-YC
UrtcanEVm019805t1	brown	210.375854687852	5.97	3.65	3.72	0.59	1.44	0.8	6.3	3.41	2.95	650	NF-YC
UrtcanEVm021375t1	brown	108.306108200365	13.42	12.51	11.88	12.41	11.4	11.6	12.8	11.99	14.29	1036	NF-YC
UrtcanEVm024373t1	brown	25.2314580125409	0.75	1.04	1.09	0.33	0.41	1.27	1.84	1.26	0.84	1239	OFP
UrtcanEVm017114t1	brown	224.872077861231	3.62	3.33	3.44	2.52	2.91	1.8	3.78	3.57	3.27	1329	PLATZ
UrtcanEVm000779t1	brown	619.537327864787	24.46	25.5	25.9	21.65	21.31	21.2	23.08	22.1	24.7	3917	RWP-RK
UrtcanEVm001423t1	brown	395.142755127868	30.83	31.4	31.6	24.42	23.82	20.67	37.44	34.87	40.5	3057	RWP-RK
UrtcanEVm036919t1	brown	27.5327402343027	1.53	1.63	0.57	1.06	0	0	2.46	0	0	386	S1Fa-like
UrtcanEVm010867t1	brown	20.0593956442859	5.26	5.28	6.22	4.58	3.73	5.56	6.61	5.15	3.12	1142	SBP
UrtcanEVm013648t1	brown	549.486000772676	4.94	4.79	5.91	2.05	3.17	2.24	3.69	3.26	4.08	1566	SBP
UrtcanEVm021842t1	brown	125.606382845078	0.86	0.3	0.79	0.56	0.14	0	0.51	0.48	1.1	674	SBP
UrtcanEVm014056t1	brown	501.00737456635	8.54	7.97	7.97	6.46	6.93	6.42	7.13	7.21	8.22	3751	SRS
UrtcanEVm016203t1	brown	46.1991915599749	2.85	1.87	2.28	2.15	1.22	1.99	2.12	2.8	2.25	937	TCP
UrtcanEVm012548t1	brown	484.568982714741	209.17	205.34	207.03	183.65	188.21	183.64	212.46	216.55	226.36	1521	Tify
UrtcanEVm003702t1	brown	418.580916825691	8.06	8.04	7.63	5.07	6.14	4.07	6.15	6.35	5.94	2515	Trihelix
UrtcanEVm005110t1	brown	125.893190869212	1.15	1.22	0.88	0.93	0.56	0.44	0.49	0.86	0.94	1900	Trihelix
UrtcanEVm008693t1	brown	685.848928488151	120.56	119.18	127.36	93.52	92.61	95.87	117.73	115.22	119.48	3039	Trihelix
UrtcanEVm009048t1	brown	702.160218999505	51.95	50.82	50.99	40.6	37.86	35.77	46.24	46.93	49.98	1182	Trihelix
UrtcanEVm014042t1	brown	66.4411017015312	65	63.48	65.49	58.35	64.31	61.04	64.42	60.57	64.17	1259	Trihelix
UrtcanEVm014753t1	brown	108.602538554099	1.36	0.91	0.71	0.62	0.33	0.74	0.62	0.46	0.88	1241	Trihelix
UrtcanEVm017824t1	brown	25.7182880168851	5.22	5.24	5.52	4.48	5.67	4.02	5.56	5.48	4.6	1149	Trihelix
UrtcanEVm032012t1	brown	142.921078342074	2.15	1.71	0.97	0.56	1.11	0.51	0.92	1.09	2.57	860	Trihelix
UrtcanEVm006976t1	brown	199.345326991001	23.96	23.59	23.76	21.93	19.53	23.02	22.88	24.04	25.52	1687	VOZ
UrtcanEVm008415t1	brown	701.522370029834	83.16	82.54	85.66	70.23	69.96	67.96	73.81	72.77	79.91	2207	VOZ
UrtcanEVm016501t1	brown	443.756034676425	0.73	1.12	1.26	0.25	0.43	0.26	0.63	0.63	1	1807	Whirly
UrtcanEVm002311t1	brown	783.528730100424	41.57	41.87	42.73	30.6	31.77	30.07	35.26	36.4	35.9	2986	WRKY
UrtcanEVm005512t1	brown	475.281504825799	107.61	107.14	105.73	89.88	92.4	86.94	98.68	98.14	115.93	1954	WRKY
UrtcanEVm005920t1	brown	281.967863758251	21.56	23.87	23.57	20.07	21.48	19.39	23.3	23.99	24.78	2086	WRKY
UrtcanEVm010880t1	brown	691.762890878075	17.62	19.07	18.66	12.51	11.84	12.11	16.21	17.68	18.76	1325	WRKY
UrtcanEVm014985t1	brown	106.383267609018	14.4	16.4	16.56	15.04	13.14	12.33	13.98	15.33	13.87	1307	WRKY
UrtcanEVm016086t1	brown	597.324673215669	7.47	6.93	7.48	4.05	3.94	2.32	6.21	6.33	7.25	1122	WRKY
UrtcanEVm018721t1	brown	97.1522658813681	2.24	3.23	1.58	1.8	1.01	1.22	0.94	1.6	2.13	913	WRKY
UrtcanEVm021063t1	brown	226.006446815557	14.46	13.28	14.53	11.14	10.32	8.63	13.05	12.05	9.41	1001	WRKY
UrtcanEVm029182t1	brown	72.8459930280269	0	0	0.6	0	0	0	0	0.58	0.97	381	WRKY
UrtcanEVm012883t1	brown	410.703512901029	93.32	95.36	94.18	82.23	84.39	75.95	87.01	91.36	86.07	1271	zf-HD
UrtcanEVm015743t1	brown	262.732470343404	2.17	2.01	0.92	0.53	0.46	0.58	0.82	1.33	1.06	1091	zf-HD
UrtcanEVm005185t1	blue	803.006377594361	8.44	6.9	7.59	6.79	7.11	7.06	10.09	9.35	10	2369	AP2/ERF-AP2
UrtcanEVm006004t1	blue	388.996849432886	11.81	10.34	10.06	9.64	9.67	11.2	12.09	12.96	12.7	2126	AP2/ERF-AP2
UrtcanEVm006711t1	blue	1242.91650928258	5.04	4.48	5.4	5.86	6.39	6.84	9.69	8.78	10.08	2033	AP2/ERF-AP2
UrtcanEVm008018t1	blue	723.57689303443	1.9	1.3	2.64	2.03	2.14	2.18	3.7	3.15	3.79	1530	AP2/ERF-AP2
UrtcanEVm010327t1	blue	279.19641230197	3.12	2.89	2.57	3.21	2.7	4.97	4.85	3.69	5.27	1589	AP2/ERF-ERF
UrtcanEVm012197t1	blue	1155.66065254675	587.59	608.36	613.08	767.72	777.01	749.47	922.78	928.95	933.61	1083	AP2/ERF-ERF
UrtcanEVm012402t1	blue	904.821736682691	286.38	281.82	287.43	321.28	317.91	310.97	332.13	324.02	364.51	1524	AP2/ERF-ERF
UrtcanEVm013048t1	blue	1445.18203322151	3.68	7.21	4.2	18.53	16.9	20.48	67.4	66.12	73.68	1081	AP2/ERF-ERF
UrtcanEVm013076t1	blue	1310.63818221415	250.56	253.56	253.75	303.28	302.91	303.35	389.79	387.49	391.32	1520	AP2/ERF-ERF
UrtcanEVm014600t1	blue	544.084963505271	17.14	15.44	16.06	13.2	13.79	17.56	19.58	18.89	25.02	3656	AP2/ERF-ERF
UrtcanEVm016824t1	blue	1103.10288807026	315.38	315.3	313.1	349.63	343.82	338.43	370.82	359.92	401.7	994	AP2/ERF-ERF
UrtcanEVm017305t1	blue	1378.63421663824	1.31	1.67	1.78	16.87	17.41	17.43	75.69	69.26	73.07	842	AP2/ERF-ERF
UrtcanEVm017764t1	blue	1170.26744418152	11.38	13.29	10.43	8.67	9.38	9.65	20.63	21.99	23.45	1450	AP2/ERF-ERF
UrtcanEVm018045t1	blue	346.192604796019	11.36	9.73	9.27	9.46	9.41	10.65	11.7	14.85	12.5	1817	AP2/ERF-ERF
UrtcanEVm018074t1	blue	1336.57265569619	6.94	9.1	7.11	45.15	37.41	42.03	107.9	96.9	107.95	737	AP2/ERF-ERF
UrtcanEVm018219t1	blue	1297.41253374881	26.72	25.37	26.81	41.41	38.13	50.1	103.13	80.33	104.28	687	AP2/ERF-ERF
UrtcanEVm018824t1	blue	98.0123927910591	2.86	1.74	2.71	1.85	2.33	3.75	3.54	4.32	3.17	1589	AP2/ERF-ERF
UrtcanEVm019139t1	blue	85.3024493611172	2.37	1.96	0.78	2.4	2.01	1.12	2.64	2.64	2.48	758	AP2/ERF-ERF
UrtcanEVm020364t1	blue	1431.15622185292	3.39	4.77	3.82	7.38	5.46	7.5	15.33	15.18	18.35	1015	AP2/ERF-ERF
UrtcanEVm021660t1	blue	1008.38839293145	0.43	0.35	0.38	1.56	0.97	1.07	2.8	4.98	4.26	942	AP2/ERF-ERF
UrtcanEVm022055t1	blue	55.5637588386687	2.96	1.27	0.77	2.21	1.64	2.57	3.89	2.9	2.07	605	AP2/ERF-ERF
UrtcanEVm025112t1	blue	819.040007870006	3.67	3.91	3.96	5.25	5.02	5.81	6.35	6.23	6.2	1176	AP2/ERF-ERF
UrtcanEVm025527t1	blue	1226.22895447896	0	0	0.35	0	0	0.17	1.29	1.57	1.63	640	AP2/ERF-ERF
UrtcanEVm014048t1	blue	694.284692238816	5.38	5.82	5.07	4.54	3.99	4.36	6.23	6.8	8.21	1691	AP2/ERF-RAV
UrtcanEVm001175t1	blue	635.509568270997	16.76	16.7	17.11	19.31	19.49	18.16	21.43	20.86	19.78	3902	B3
UrtcanEVm003368t1	blue	474.298216706288	17.21	19.4	18.48	20.98	20.6	22.45	22.51	21.26	23.14	2687	B3
UrtcanEVm007101t1	blue	327.338751041267	16.7	18.66	17.07	11.99	15.79	15.52	20.13	22.11	20.31	1833	B3
UrtcanEVm007914t1	blue	344.62608693356	2.31	2.6	2.58	2.53	3.6	3.1	3.78	2.93	4.3	1558	B3
UrtcanEVm015004t1	blue	314.940489227787	7.01	6.98	7.45	4.92	6.47	6.74	8.39	8.94	8.26	975	B3
UrtcanEVm030222t1	blue	1033.95126575769	0	0	0.17	0.14	0	0.29	0.83	0.67	0.74	770	B3
UrtcanEVm001224t1	blue	714.264132865227	117.52	116.59	114.87	123.77	121.69	120.7	123	123.32	129.09	5866	B3-ARF
UrtcanEVm004079t1	blue	381.506624289743	7.31	7.12	8.89	10.14	10.72	11.56	11.74	12.49	10.97	1940	B3-ARF
UrtcanEVm004663t1	blue	481.345090741119	9.02	7.45	6.85	9.94	10.16	9.43	11.59	12.1	10.58	2178	B3-ARF
UrtcanEVm002528t1	blue	80.0018351586285	2.91	3.29	3.5	3.23	2.85	2.17	2.98	3.15	4.51	4643	BES1
UrtcanEVm011307t1	blue	1161.03778758319	28.53	29.52	30.38	52.82	51.96	49.1	70.86	68.24	73.55	2169	BES1
UrtcanEVm004140t1	blue	1022.39909016984	0.68	0.72	0.81	0.32	0.84	0.54	1.83	1.48	2.29	2126	bHLH
UrtcanEVm005960t1	blue	379.961688531995	74.64	75.08	74.8	77.49	69.41	82.27	84.2	80.41	87.48	2033	bHLH
UrtcanEVm007161t1	blue	206.812516675441	2.97	3.81	4.31	2.27	3.57	2.72	4.97	4.9	4.27	1824	bHLH
UrtcanEVm007455t1	blue	198.352528954382	3.49	2.8	4.06	3.52	3.62	2.17	5.11	4.2	4.41	1613	bHLH
UrtcanEVm007921t1	blue	589.539040470821	9.3	9.49	8.61	4.75	4.98	5.02	13.28	13.91	12.86	2022	bHLH
UrtcanEVm010115t1	blue	957.490225632106	22.17	24.52	22.32	28	26.33	31.86	34.24	32.98	37.3	1747	bHLH
UrtcanEVm010289t1	blue	467.032813116462	30.06	29.04	29.3	38.12	39.22	37.07	38.01	41.53	38.81	1937	bHLH
UrtcanEVm010807t1	blue	285.653556859488	0.79	1.31	1.61	0.89	0.67	0.74	1.71	1.31	2.1	1788	bHLH
UrtcanEVm012613t1	blue	128.567846947727	5.53	7.75	6.28	4.76	4.65	5.73	8.44	6.27	7.65	2567	bHLH
UrtcanEVm015456t1	blue	1015.54125546772	2.64	1.81	2.66	1.89	1.73	1.84	3.85	4.1	4.96	1054	bHLH
UrtcanEVm016127t1	blue	1040.94139000766	0.42	0.22	0.57	0.3	0.39	0.22	1.34	2.33	2.77	824	bHLH
UrtcanEVm018229t1	blue	196.343269279175	0	0.25	0	0.58	0.34	0.88	1.69	0.4	0.89	751	bHLH
UrtcanEVm001996t1	blue	1404.16969126642	100.82	98.82	97.87	102.48	100.25	102.79	131.51	126.03	144.71	2598	bZIP
UrtcanEVm005037t1	blue	361.408620816305	97.94	105.16	104.1	100.6	97.37	94.83	107.38	103.85	116.06	1874	bZIP
UrtcanEVm006356t1	blue	1208.86914393437	52.11	52.05	52.71	56.06	54.68	55.61	59.08	59.87	64.96	2296	bZIP
UrtcanEVm006769t1	blue	653.975517929718	3.25	3.75	3.67	5.53	5.81	5.39	6.5	5.7	6.31	2078	bZIP
UrtcanEVm008673t1	blue	925.363672399783	26.09	25.55	25.63	30.43	30.32	27.31	32.46	32.72	33.23	1529	bZIP
UrtcanEVm008702t1	blue	266.504905538153	12.58	12.02	14.32	12.52	15.04	15.34	15.6	16.28	16.04	1298	bZIP
UrtcanEVm009283t1	blue	1254.43075864267	108.78	111.67	110.09	104.5	103.36	106.43	132.48	130.43	139.81	2485	bZIP
UrtcanEVm009593t1	blue	788.317001979495	135.88	141.43	136.2	150.84	148.25	149.5	154.43	150.41	164.02	1509	bZIP
UrtcanEVm009864t1	blue	130.674530353657	29.81	29.78	31.12	31.57	30.44	28.47	30.3	31.52	33.54	1894	bZIP
UrtcanEVm010530t1	blue	974.576267342768	114.13	113.53	120.5	139.02	135.7	135.38	149.15	148.42	152.33	1132	bZIP
UrtcanEVm021069t1	blue	318.500991639169	0.53	0.61	0.58	1.07	0.75	0.96	0.77	1.63	1.37	1139	bZIP
UrtcanEVm022190t1	blue	217.557519419046	4.53	5.24	6.21	4.08	6.11	4.94	6.17	9.3	7.28	893	bZIP
UrtcanEVm022192t1	blue	397.462415546476	70.74	69.2	64.83	70.36	78.16	68.89	79.16	80.19	77.92	900	bZIP
UrtcanEVm022341t1	blue	1054.17774350831	2.34	1.81	1.66	1.64	2.04	1.54	7.31	6.03	5.77	2151	bZIP
UrtcanEVm025255t1	blue	527.001017878339	131.85	129.77	129.42	138.09	132.2	135.12	135.99	137.8	139.88	1856	bZIP
UrtcanEVm027108t1	blue	549.221306732278	0.11	0.8	1.22	1.38	0.83	2.2	4.4	1.97	3.77	793	bZIP
UrtcanEVm010235t1	blue	965.760874598021	73.93	73.03	72.22	72.38	76.35	74.48	80.33	81.3	90	1606	C2C2-CO-like
UrtcanEVm014116t1	blue	1116.25524940637	43.05	43.01	44.02	51.9	49.78	52.94	55.88	58.96	63.76	1820	C2C2-CO-like
UrtcanEVm013933t1	blue	203.851022324285	8.36	8.42	9.26	10.49	11.22	9.77	11.7	10.77	10.09	2632	C2C2-Dof
UrtcanEVm017252t1	blue	335.665335122934	7.56	5.48	3.95	8.04	10.3	8.67	10.78	9.36	10.49	1195	C2C2-Dof
UrtcanEVm019879t1	blue	697.885492935486	21.97	28.16	25.73	35.08	31.9	32.05	36.45	36.6	38.39	589	C2C2-Dof
UrtcanEVm020780t1	blue	592.373347712652	19.54	22.48	22.57	24.06	27.65	32.12	33.08	35.03	33.12	1095	C2C2-Dof
UrtcanEVm030719t1	blue	19.9743495931542	0.84	0	0.62	0.68	0.53	0.15	0.33	0.78	0.89	684	C2C2-Dof
UrtcanEVm012115t1	blue	819.582851602991	5.79	5.62	6.21	6.99	7.08	8.4	8.41	8.98	9.33	1483	C2C2-GATA
UrtcanEVm013096t1	blue	207.27936911448	4.54	3.71	4.24	6.48	5.25	5.46	6.71	5.65	5.57	942	C2C2-GATA
UrtcanEVm015509t1	blue	521.024267446239	0	0.25	0	0	0.08	0	0.58	1.01	0.49	969	C2C2-GATA
UrtcanEVm022703t1	blue	778.751053209735	4.72	3.37	4.63	3.61	4.18	4.89	7.62	6.91	6.83	2766	C2C2-LSD
UrtcanEVm025234t1	blue	391.242002498227	3.5	3.4	2.11	4.19	4.41	1.78	5.35	7.35	5.67	814	C2C2-LSD
UrtcanEVm000204t1	blue	980.758034343588	13.09	12.83	12.5	12.02	12.1	11.13	14.87	15.02	16.16	4683	C2H2
UrtcanEVm003785t1	blue	371.438105741305	12.19	11.74	11.64	11.28	9.64	7.81	13.86	14.39	14.27	2381	C2H2
UrtcanEVm005791t1	blue	741.547355645847	52.68	53.11	51.26	56.28	58.16	52.66	62.86	59.1	61.51	1987	C2H2
UrtcanEVm006371t1	blue	521.829661023339	0.71	0.37	0.83	0.45	0.34	0.87	1.16	1.07	1.47	1708	C2H2
UrtcanEVm006592t1	blue	539.897721496211	54.26	52.69	52.55	62.54	61.63	58.06	59.92	62.03	66	1789	C2H2
UrtcanEVm007119t1	blue	400.129011622704	7.91	8.89	7.99	11.64	10.86	11.22	11.69	9.74	14.66	1434	C2H2
UrtcanEVm009508t1	blue	388.120187298315	19.43	19.74	19.77	14.19	17.57	13.66	23.28	22	23.79	1496	C2H2
UrtcanEVm010093t1	blue	54.8395581629981	0.34	0.86	0.55	0.48	0.32	0.29	0.52	0.88	0.7	1294	C2H2
UrtcanEVm010208t1	blue	462.778786073381	15.01	13.24	14.74	16.57	17.71	15.27	16.33	18.17	20.32	2020	C2H2
UrtcanEVm013751t1	blue	252.147643950903	3.02	3.3	2.64	2.54	2.57	2.89	3.64	3.54	3.25	3324	C2H2
UrtcanEVm013987t1	blue	1062.37608957347	4.82	6.18	4.92	6.26	5.83	6.47	8.08	8.74	8.81	1786	C2H2
UrtcanEVm015383t1	blue	637.858619983461	114.81	115.99	111.2	122.05	124.79	114.35	149.67	142.26	132.05	1122	C2H2
UrtcanEVm021113t1	blue	167.756573760255	3.93	3.45	2.29	1.83	3.31	2.41	6.84	5.74	3.42	553	C2H2
UrtcanEVm022422t1	blue	345.968633715091	12.97	13.16	9.28	11.83	10.14	8.46	18.76	13.29	16.81	765	C2H2
UrtcanEVm023004t1	blue	1300.35275870976	46.05	42.81	54.92	77.32	79.92	69.51	129.3	134.14	135.77	623	C2H2
UrtcanEVm032544t1	blue	320.115998917448	3.86	6.72	4.86	8.17	7.74	5.19	7.92	10.52	9	499	C2H2
UrtcanEVm036542t1	blue	13.4453363966455	3.31	1.44	2.76	0.82	3.9	2.09	3.6	2.74	2.87	484	C2H2
UrtcanEVm000413t1	blue	888.304928633456	34.12	35.38	33.96	33.93	33.5	32.97	38.7	36.88	42.69	4156	C3H
UrtcanEVm002087t1	blue	291.586511653242	1.15	0.97	1.29	1.25	1.03	0.79	1.42	1.6	1.45	3031	C3H
UrtcanEVm002298t1	blue	1032.88844124074	55.58	54.58	53.7	61.72	59.6	61.43	64.08	64.82	67.3	3145	C3H
UrtcanEVm002539t1	blue	470.751555409912	8.01	7.01	8.96	10.58	10.38	11.01	10.27	11.86	12.26	2190	C3H
UrtcanEVm003176t1	blue	879.709312688664	334.72	334.71	338.19	458.31	460.51	452.59	504.79	494.41	521.63	2277	C3H
UrtcanEVm003362t1	blue	387.118199561326	8.84	8.82	7.96	8.7	8.36	8.31	10.86	9.28	9.7	2858	C3H
UrtcanEVm005434t1	blue	935.42862479903	15.83	15.43	15.9	15.56	17.58	16.55	18.82	18.43	20.92	2417	C3H
UrtcanEVm005949t1	blue	234.728763650153	4.92	4.7	4.75	6.06	5.21	6.5	5.84	6.4	6.03	2089	C3H
UrtcanEVm009581t1	blue	564.362642728181	68.44	78.65	69.66	80.68	73.86	77.4	83.47	86.55	87.08	1305	C3H
UrtcanEVm010906t1	blue	472.897533546142	20.78	22.4	20.81	21.31	23.2	21.05	24.31	24.32	23.81	2546	C3H
UrtcanEVm011808t1	blue	186.879162241975	50.05	46.59	49.25	52.25	52.38	57.13	59.04	53.35	54.11	1190	C3H
UrtcanEVm014398t1	blue	79.1077391491354	29.79	33.35	32.04	29.29	28.67	36.66	32.77	35	36.83	1099	C3H
UrtcanEVm026377t1	blue	148.997849786719	9.99	8.16	8.56	10.81	10.78	9.11	10.49	11.28	10.53	711	C3H
UrtcanEVm030184t1	blue	109.61628663459	0.88	0	0	1.51	1.24	0.23	1.03	0.97	1.53	538	C3H
UrtcanEVm033294t1	blue	822.440825390417	7.42	7.87	5	0.51	4.17	3.21	14.26	16.18	15.8	390	C3H
UrtcanEVm001812t1	blue	96.1106082887517	1.19	1.85	1.36	1.29	1.15	1.34	1.59	1.42	1.94	2607	CPP
UrtcanEVm003432t1	blue	78.2969554514821	8.64	11.24	9.74	10.99	11.72	10.6	9.96	12.35	12.31	2712	CPP
UrtcanEVm013191t1	blue	721.958031130657	32.1	32.51	34.57	43.51	40.69	49.22	50.67	46.2	54.06	1620	DBB
UrtcanEVm016431t1	blue	1081.22088046841	3.24	2.79	2.4	7.63	8.1	6.53	12.32	13.05	12.06	1033	DBB
UrtcanEVm020210t1	blue	276.471529288333	3	2.12	2	2.44	2.18	1.8	3.22	2.81	3.24	1432	DBB
UrtcanEVm009515t1	blue	1383.13897870923	18.07	19.24	17.28	20.49	19.45	21.37	33.05	33.9	34.36	1660	DBP
UrtcanEVm009806t1	blue	456.65023218883	18.94	19.09	19.68	22.85	21.66	19.68	24.36	21.01	24.94	1508	DBP
UrtcanEVm011676t1	blue	794.53340454202	26.05	27.89	26.58	26.3	25.87	26.11	31.38	30.25	29.79	1435	E2F-DP
UrtcanEVm004360t1	blue	307.021377000822	28.92	29.82	32.32	32.07	30.18	30.3	34.18	31.5	34.65	2359	EIL
UrtcanEVm000740t1	blue	1064.92859928919	4.61	4.46	4.31	4.08	4.27	4.78	5.96	6.85	6.71	3327	FAR1
UrtcanEVm001179t1	blue	326.092821696421	9.9	9.99	10.08	9.55	9.75	10.42	10.14	10.57	11.98	3508	FAR1
UrtcanEVm001301t1	blue	162.134033460263	5.56	6.39	5.4	5.7	5.07	5.15	6.72	5.73	6.53	3111	FAR1
UrtcanEVm001372t1	blue	890.836389785394	26.61	27	25.6	33.87	31.65	33.39	35.82	34.08	41.28	3148	FAR1
UrtcanEVm001451t1	blue	661.81478464952	18.7	18.78	18.06	19.91	20.28	17.94	21.02	21.31	25.96	2849	FAR1
UrtcanEVm001656t1	blue	342.271080787494	15.8	16.98	15.51	19.57	16.75	16.89	19.1	17.96	19.82	3131	FAR1
UrtcanEVm007192t1	blue	129.25717678613	3.58	4.35	5.31	5.27	6.1	4.76	4.69	6.87	6.56	1325	FAR1
UrtcanEVm037927t1	blue	478.202	0.46	0.18	0.26	1.39	1.67	2.27	2.51	2.09	1.99	1403	FAR1
UrtcanEVm013327t1	blue	218.080612875737	8.74	9.53	8.65	7.63	9.21	9.32	10.99	10.88	9.69	1454	GARP-ARR-B
UrtcanEVm006381t1	blue	506.808934546437	41.27	43.67	45.77	46.48	49.04	46.17	48.93	48.1	54.58	2072	GARP-G2-like
UrtcanEVm007751t1	blue	842.516515934879	1.26	1.53	0.94	0.99	1.37	0.89	1.95	2.21	2.95	1805	GARP-G2-like
UrtcanEVm011424t1	blue	97.1073714392186	1.81	0.74	0.74	1.72	1.86	1.62	2.11	1.56	1.94	1376	GARP-G2-like
UrtcanEVm016040t1	blue	579.318608790464	1.6	0.92	1.24	3.98	5.02	3.34	4.5	4.75	5.27	1485	GARP-G2-like
UrtcanEVm002052t1	blue	1284.58378262019	7.96	7.75	7.58	8.24	8.16	8.51	9.6	10.26	10.4	2749	GRAS
UrtcanEVm003613t1	blue	1311.78232748601	30.57	31.16	30.66	33.93	33.23	33.79	47.13	41.93	46.42	2052	GRAS
UrtcanEVm004475t1	blue	1222.39359490526	45.67	46.86	48.68	63.87	59.14	61.65	85.91	80.75	83.35	2141	GRAS
UrtcanEVm004477t1	blue	881.697118309683	512.24	524.45	522.2	683.11	688.18	668.87	723.74	731.67	777.3	2198	GRAS
UrtcanEVm004645t1	blue	897.979095591815	33.94	38.88	38.62	46.21	46.62	47.08	55.16	53.31	53.47	2649	GRAS
UrtcanEVm007022t1	blue	494.063561039296	22.17	24.49	23.58	23.96	26.76	27.11	27.18	26.74	31.75	2064	GRAS
UrtcanEVm010528t1	blue	926.159712782474	0.48	0.28	0.6	0.13	0.52	0.79	2.09	2.46	1.91	1105	GRF
UrtcanEVm001320t1	blue	156.286214055384	1.47	0.97	1.04	0.93	0.73	1.11	1.34	1.51	1.41	2982	HB-HD-ZIP
UrtcanEVm001385t1	blue	371.323729159679	82.36	86.39	80.8	92.59	89.26	92.98	88.97	91.99	98.31	3494	HB-HD-ZIP
UrtcanEVm001537t1	blue	1127.89599461005	1.24	1.15	1.21	1.87	2.03	1.29	2.55	2.79	3.32	3152	HB-HD-ZIP
UrtcanEVm008737t1	blue	1230.69283757597	6.35	7.11	7.41	9.84	9.95	9.06	13.12	13.47	13.73	2430	HB-KNOX
UrtcanEVm011113t1	blue	171.244144290229	2.1	2.42	1.92	3.14	1.84	1.72	2.86	3.92	2.9	1413	HB-KNOX
UrtcanEVm010144t1	blue	1104.24787791817	56.01	49.46	52.33	66.55	67.6	69.27	79.3	79.52	85.37	1412	HB-other
UrtcanEVm012227t1	blue	88.2941026100559	0.52	0.87	0.21	0.43	0.67	0.74	1.16	0.48	1.07	2193	HB-other
UrtcanEVm019748t1	blue	34.9225191454651	0.59	1.12	1.28	1.52	0.91	0.68	1.35	1.76	1.09	988	HB-other
UrtcanEVm021141t1	blue	149.721228293493	0.59	0	0.33	0.58	0.28	0.31	0.17	0.83	1.33	661	HB-other
UrtcanEVm001475t1	blue	1167.76971241816	16.13	16.83	16	18.8	17.48	18.53	20.48	20.08	22.27	3772	HB-PHD
UrtcanEVm002979t1	blue	548.922281894686	17.08	17.54	17.94	17.82	17.08	18.78	21.84	18.23	22.85	4553	HSF
UrtcanEVm007382t1	blue	1417.80312008572	0	0	0	0	0.21	0	6.68	7.7	10.45	1326	HSF
UrtcanEVm010888t1	blue	614.97279713182	28.06	28.63	30.48	29.87	26.45	28.28	33.14	31.09	35.58	1726	HSF
UrtcanEVm014623t1	blue	429.190270299453	3.99	1.57	2.93	4.84	6.01	5.28	6.9	7.86	6.03	876	HSF
UrtcanEVm015630t1	blue	679.635932733298	27.35	24.94	28.29	38.09	31.68	30.07	39.04	37.78	39.93	1113	HSF
UrtcanEVm010645t1	blue	147.230845898679	2.73	2.52	2.94	3.2	2.47	1.84	2.86	4.14	3.52	1276	LOB
UrtcanEVm017386t1	blue	16.5069703171235	3.16	2.3	3.9	4.2	2.11	2.25	3.06	3.88	3.52	1016	LOB
UrtcanEVm019534t1	blue	55.0274579898148	10.1	11.73	10.4	8.2	9.78	11.9	14.74	11.4	11.01	695	LOB
UrtcanEVm023901t1	blue	1217.33147060072	0.3	1.13	0.44	1.05	0.47	1.04	4.88	3.33	4.9	851	LOB
UrtcanEVm017019t1	blue	47.7389405712311	2.92	1.79	1.61	2.02	1.04	1.53	1.28	2.35	3.6	900	MADS-MIKC
UrtcanEVm017389t1	blue	706.249491173716	0.39	0.53	0.57	0.37	0.91	0.67	1.35	1.01	1.34	1162	MADS-MIKC
UrtcanEVm017516t1	blue	33.7866552404852	1.14	2.24	3.02	1.43	0.86	1.2	2.14	3.57	1.82	776	MADS-MIKC
UrtcanEVm019576t1	blue	945.700289794859	33.63	30.98	29.61	36.19	35.95	35.69	47.14	46.88	43.07	2853	MADS-MIKC
UrtcanEVm005899t1	blue	584.014467386758	5.5	5.76	5.42	5.16	5.3	5.55	6.57	7.19	6.31	3033	MADS-M-type
UrtcanEVm014379t1	blue	1039.60218405319	16.4	18	16.7	16.88	14	16.53	24.31	21.79	25.37	826	MADS-M-type
UrtcanEVm015115t1	blue	474.045762108778	7.77	7.39	8.64	12.23	12.64	14.07	13.72	16.4	13.63	1038	MADS-M-type
UrtcanEVm000135t1	blue	1037.19997844976	27.37	27.18	27.18	28.48	27.62	28.79	30.35	30.43	34.12	6073	MYB-related
UrtcanEVm000889t1	blue	519.731168065478	4.04	3.6	4.49	3.95	3.84	4.11	4.5	5.02	5.2	3577	MYB-related
UrtcanEVm001369t1	blue	592.418877198694	4.18	4.24	3.9	5.6	5.24	4.9	5.21	5.41	6.19	3991	MYB-related
UrtcanEVm002753t1	blue	1017.16480102426	104.09	107.55	107.2	115.03	117.4	118.53	128.41	123.17	143.79	3258	MYB-related
UrtcanEVm003478t1	blue	589.177022514416	27.12	26.5	27.45	33.82	30.9	30.17	32.91	32.18	34.51	3151	MYB-related
UrtcanEVm011822t1	blue	938.49254978551	1.03	0.48	0.85	1.77	1.9	1.4	3.92	2.43	3.65	1377	MYB-related
UrtcanEVm013559t1	blue	54.7783257480892	1.07	1.65	1.76	1.31	0.94	1.2	1.78	0.94	2.32	1023	MYB-related
UrtcanEVm015981t1	blue	1314.31143650146	5.09	4.47	3.86	5.59	4.42	5.5	27.21	28.32	26.64	1505	MYB-related
UrtcanEVm016192t1	blue	244.599149124562	1.1	2.68	1.65	0.86	1.79	1.15	4.1	2.79	2.65	847	MYB-related
UrtcanEVm018090t1	blue	868.270460580275	1.89	1.3	1.19	3.38	2.73	3.02	4.44	6.25	5.05	908	MYB-related
UrtcanEVm000398t1	blue	673.403312570052	7.91	9.05	8.22	10.69	11.32	10.73	10.69	12.12	13.67	4107	MYB-related
UrtcanEVm000508t1	blue	833.476701427408	14.11	14.2	13.46	15.91	18.12	16.1	18.01	18.32	20.66	3809	MYB-related
UrtcanEVm001353t1	blue	685.916425183718	11.96	12.17	11.97	13.65	13.95	13.2	13.53	14.07	15.32	4626	MYB-related
UrtcanEVm002067t1	blue	518.426402756088	5.8	5.88	6.44	8.03	7.26	6.19	7.91	7.89	8.39	2693	MYB-related
UrtcanEVm003542t1	blue	437.958399434131	28.1	25.59	30.91	32.71	35.79	34.12	33.11	36.44	41.58	2421	MYB-related
UrtcanEVm003915t1	blue	289.867785279128	1.83	1.31	1.27	1.47	1.49	1.62	1.51	2.06	2.58	2727	MYB-related
UrtcanEVm004492t1	blue	305.004945400643	4.1	3.63	3.63	2.63	3.91	3.65	5.41	4.46	4.73	1978	MYB-related
UrtcanEVm008135t1	blue	282.872027918191	2.06	1.43	2.4	1.55	1.62	1.25	2.39	2.24	2.88	3991	MYB-related
UrtcanEVm008520t1	blue	1400.97167208694	75.13	78.1	79.62	77.72	81.44	81.22	101.81	102.51	109.59	1735	MYB-related
UrtcanEVm009101t1	blue	1129.33181823845	32.66	29.84	30.66	34.04	31.75	27.45	42.83	41.83	47.12	1675	MYB-related
UrtcanEVm010994t1	blue	937.456946650454	67.84	68.39	66.82	69.03	63.9	67.28	75.77	73.44	82.88	2117	MYB-related
UrtcanEVm012165t1	blue	937.408870378474	11.43	12.38	13.6	12.46	13.18	12.96	15.16	15.63	17.78	1475	MYB-related
UrtcanEVm013480t1	blue	769.605545256155	61.98	65.44	61.23	75.92	73.89	71.75	82.9	74.01	85.21	1696	MYB-related
UrtcanEVm013836t1	blue	615.848185995444	22.71	23.3	21.67	21.49	22.65	21.94	24.73	26.37	24.94	1318	MYB-related
UrtcanEVm014039t1	blue	861.371817349651	85.89	89.49	89.13	82.06	84.09	83.4	95.45	97.37	108.18	1228	MYB-related
UrtcanEVm017445t1	blue	476.08158553377	6.98	5.58	7.31	5.53	6.68	4.93	10.93	8.79	8.91	929	MYB-related
UrtcanEVm002105t1	blue	495.621410502767	31.31	32.38	32.36	30.38	29.91	28.02	35.62	32.46	39.63	3301	NAC
UrtcanEVm003200t1	blue	260.013166524632	41.68	41.21	43.73	45.01	45.16	47.49	45.49	44.35	49.71	3207	NAC
UrtcanEVm007150t1	blue	847.548544307557	23.89	25.44	24.92	25.59	22.34	21.5	30.44	29.22	31.6	1594	NAC
UrtcanEVm009596t1	blue	1187.70284664161	6.18	5.22	4.62	5.04	4.35	5.03	10.38	10.27	10.48	1573	NAC
UrtcanEVm010606t1	blue	730.80438225739	2.06	2.28	1.85	1.72	2.41	2.32	2.83	4.52	5.46	1657	NAC
UrtcanEVm011130t1	blue	1185.35063793618	4.59	4.28	3.66	5.59	3.46	4.15	8.22	7.99	10.37	2032	NAC
UrtcanEVm011992t1	blue	516.835245538768	40.23	40.79	45.62	46.69	49.02	43.02	51.6	52.36	50.93	1518	NAC
UrtcanEVm012093t1	blue	1050.18893194809	2.08	2.01	1.93	1.86	2.21	3.06	4.1	3.71	4.66	1152	NAC
UrtcanEVm013286t1	blue	1130.79578124503	43.52	45.57	46.8	43.38	45.26	44.5	56.6	57.88	56.5	1763	NAC
UrtcanEVm013801t1	blue	905.140464387701	21.62	22.28	21.89	23.88	25.68	21.02	27.96	28.38	29.28	1918	NAC
UrtcanEVm016865t1	blue	538.714588053525	0.4	0.84	0.45	0	0	0.14	3.32	4.65	2.03	701	NAC
UrtcanEVm011784t1	blue	759.267987974969	72.4	79.15	78.24	102.64	100.62	103.3	107.43	105.5	116.92	1988	NF-YA
UrtcanEVm014594t1	blue	747.349166350972	0.28	0.08	0	1.8	1.63	0.49	1.77	2.38	2.84	1936	NF-YA
UrtcanEVm030006t1	blue	92.0552042532846	6.36	8.76	8.64	8.28	9.37	7.96	10.43	10.06	8.75	2496	NF-YA
UrtcanEVm016330t1	blue	470.242178500847	41.39	45.37	46.06	59.86	52.64	50.7	58.75	57.57	58.07	856	NF-YB
UrtcanEVm021172t1	blue	608.344755285732	74.53	74.52	75.48	74.63	72.42	61.17	92.06	96.2	88.44	1441	NF-YB
UrtcanEVm010872t1	blue	567.860361340868	1.66	2.02	1.7	2.95	2.02	1.86	2.78	3.79	3.41	1234	NF-YC
UrtcanEVm014534t1	blue	1170.16482025927	894.15	889.26	889.08	940.79	942.76	934.41	1036.87	1037.37	1017.43	2473	NF-YC
UrtcanEVm011071t1	blue	226.973923760221	0.33	0.19	0.47	0.13	0.18	0.2	0.5	0.26	0.85	1482	OFP
UrtcanEVm017155t1	blue	88.6928778069693	0	0	0.12	0	0.31	0.81	0.13	0.62	0.68	791	OFP
UrtcanEVm012299t1	blue	844.392878106013	222.46	218.44	220.49	253.85	257.78	252.19	264.37	258.82	284.03	1293	PLATZ
UrtcanEVm000937t1	blue	814.260585312952	169.74	171.28	169.12	197.06	186.46	195.98	198.71	197.57	214.69	3764	SBP
UrtcanEVm001552t1	blue	907.482649249577	24.93	21.93	23.92	25.14	25.81	23.64	28.51	28.01	30.91	2714	SBP
UrtcanEVm009429t1	blue	874.42268317084	7.24	7.52	6.87	7.75	6.88	7.76	10.02	8.48	9.95	1712	SRS
UrtcanEVm006653t1	blue	379.147682665945	1.58	1.31	1.95	1.9	2.15	1.81	1.93	2.59	2.76	1751	TCP
UrtcanEVm007986t1	blue	72.8763	1.79	2.39	1.73	1.18	1.96	2.47	2.52	2	2.85	1645	TCP
UrtcanEVm010471t1	blue	941.156273035018	3.6	3.32	3.8	2.73	3.19	3.61	5.35	5.21	5.35	1035	TCP
UrtcanEVm026786t1	blue	106.391472183707	0	0	0.96	0.88	0.8	0.46	0.51	0.94	1.45	409	TCP
UrtcanEVm038011t1	blue	1303.21664799101	0.29	0.15	0.48	0	0	0	2.04	2.1	2.95	671	TCP
UrtcanEVm009184t1	blue	825.444108772575	55.44	54.75	54.55	53.84	60.36	49.57	67.1	67.07	69.49	1620	Tify
UrtcanEVm010840t1	blue	680.359346060746	7.08	5.91	5.96	7	7.17	6.47	8.47	8.66	8.11	1513	Tify
UrtcanEVm021987t1	blue	1132.43446654289	7.52	7.26	8.55	22.43	21.86	22.31	46.43	49.66	42.39	1380	Tify
UrtcanEVm023165t1	blue	326.844927430737	55.55	53.04	52.99	62.16	65.11	60.1	60.86	71	64.72	1093	Tify
UrtcanEVm001112t1	blue	628.946958647504	7.83	7.57	9.19	9.63	8.39	7.84	10	11.72	11.62	3198	Trihelix
UrtcanEVm005542t1	blue	84.934733591051	6.13	6.26	5.91	5.86	6.68	5.22	6.54	6.11	7.11	2269	Trihelix
UrtcanEVm007248t1	blue	532.705318525886	14.53	14.09	14.28	13.63	14.38	14.43	14.83	16.57	16.28	3488	Trihelix
UrtcanEVm010013t1	blue	699.783108025221	4.54	3.94	4.79	7.75	8.37	8	8.62	8.23	10.19	1477	Trihelix
UrtcanEVm010277t1	blue	223.790062172296	3.74	3	3.21	3.3	4.35	3	4.36	4.24	4.33	1523	Trihelix
UrtcanEVm011944t1	blue	591.080480081647	35.28	35.26	38.36	31.79	33.53	33.88	42.06	42.63	40.77	1091	Trihelix
UrtcanEVm013862t1	blue	248.686105378246	46.89	42.97	40.44	55.16	51.6	52.41	54.22	57.52	51.33	1034	Trihelix
UrtcanEVm016967t1	blue	155.907067403102	25.34	21.84	23.92	21.48	22.87	20.71	26.89	24.8	24.87	1132	Trihelix
UrtcanEVm021771t1	blue	1112.22897538922	0	0.09	0.1	1.28	1.6	1.12	2.29	2.89	2.86	916	Trihelix
UrtcanEVm007402t1	blue	878.753397312226	121.88	118.5	119.01	122.82	119.09	119.35	129.58	124.82	134.21	2004	TUB
UrtcanEVm010280t1	blue	674.591371809546	22.98	22.71	22.54	21.57	20.35	20.29	27.13	24.39	26.49	1562	ULT
UrtcanEVm004599t1	blue	1381.28025823869	8.98	11.77	9.68	9.98	11.4	11.03	28.11	30.5	31.91	2015	WRKY
UrtcanEVm006215t1	blue	572.231991662867	77.79	79.78	78.31	77.26	77.69	73.89	81.33	82.81	91.85	1922	WRKY
UrtcanEVm009351t1	blue	1018.84115161641	11.32	11.77	10.79	9.21	10.26	9.39	15.58	17.29	16.79	1596	WRKY
UrtcanEVm010067t1	blue	46.5997755499084	7.36	6.03	7.24	7.04	9.73	7.58	9.22	7.6	8.21	1535	WRKY
UrtcanEVm010610t1	blue	1061.66291857196	26.55	25.97	26.83	39.65	37.56	38.58	52.11	52.81	49.53	1802	WRKY
UrtcanEVm010748t1	blue	1397.70154721178	0.54	0.72	0.06	1.39	0.61	1.41	6.82	7.21	7.53	1328	WRKY
UrtcanEVm011135t1	blue	33.0556012021548	0.68	2.03	1.17	0.66	1.05	0	2.91	1.25	1.05	1399	WRKY
UrtcanEVm011273t1	blue	915.280473410696	10.62	10.87	11.69	18.08	18.6	15.99	21.78	21.01	21.76	1080	WRKY
UrtcanEVm016562t1	blue	1407.26801320563	1.84	3.04	3.55	4.07	3.74	4.24	36.56	33.78	37.82	895	WRKY
UrtcanEVm021748t1	blue	405.297949029193	0.87	0	0.64	0.56	0	0.31	1.02	1.13	1.48	670	WRKY
UrtcanEVm032265t1	blue	88.8770820709935	0.41	2.57	0	0.4	0.39	0.43	0.73	1.82	2.82	555	zf-HD
