# Supplementary material for: The short-term effect of nitrogen and phosphorus fertilizers on cold resistance in Urtica cannabina based on transcriptomics and metabolomics analysis
Source: Front Plant Sci. 2025 May 14;16:1598628. doi: 10.3389/fpls.2025.1598628 (PMC12116482; doi:10.3389/fpls.2025.1598628)
Supplement: Supplementary Table 8 — The table of differentially expressed genes. [file Table8.xlsx]

## Sheet: Table S8
Supplementary Table S8. Unigene.count
ID	CK1_fpkm	CK2_fpkm	CK3_fpkm	N1_fpkm	N2_fpkm	N3_fpkm	P1_fpkm	P2_fpkm	P3_fpkm	CK1_count	CK2_count	CK3_count	N1_count	N2_count	N3_count	P1_count	P2_count	P3_count	Length	KEGG	KEGG pathway	NR	Swissprot	TrEMBL	KOG	GO	Pfam	TF-Family	TF-Category	TF-Classification
UrtcanEVm000001t1	13.51	13.03	13.29	13.94	13.4	13.67	14.72	14.47	16.36	3402	3202	3051	3720	3566	3310	3185	3240	3816	14551	K10691 E3 ubiquitin-protein ligase UBR4 [EC:2.3.2.27] | (RefSeq) auxin transport protein BIG (A)	--	auxin transport protein BIG [Morus notabilis]	BIG_ARATH RecName: Full=Auxin transport protein BIG; AltName: Full=Protein ATTENUATED SHADE AVOIDANCE 1; AltName: Full=Protein CORYMBOSA1; AltName: Full=Protein DARK OVER-EXPRESSION OF CAB 1; AltName: Full=Protein LOW PHOSPHATE-RESISTANT ROOT 1; AltName: Full=Protein TRANSPORT INHIBITOR RESPONSE 3; AltName: Full=Protein UMBRELLA 1;	W9RHS2_9ROSA SubName: Full=Auxin transport protein BIG {ECO:0000313|EMBL:EXB77644.1};	Zn-binding protein Push	GO:0005829,cytosol; GO:0016021,integral component of membrane; GO:0009506,plasmodesma; GO:0008270,zinc ion binding; GO:0009926,auxin polar transport; GO:0009734,auxin-activated signaling pathway; GO:0048281,inflorescence morphogenesis; GO:0010311,lateral root formation; GO:0009640,photomorphogenesis; GO:0009733,response to auxin; GO:0009620,response to fungus; GO:0048364,root development; GO:0009…	E3 ubiquitin-protein ligase UBR4	--	--	--
UrtcanEVm000002t1	12.87	12.83	12.88	12.74	12.97	13.21	14.12	13.93	15.08	2986	2906	2726	3131	3180	2947	2816	2873	3241	13430	K19525 vacuolar protein sorting-associated protein 13A/C | (RefSeq) uncharacterized protein LOC21406130 (A)	--	uncharacterized protein LOC21406130 [Morus notabilis]	--	A0A803PN23_CANSA RecName: Full=PH domain-containing protein {ECO:0000259|PROSITE:PS50003};	Vacuolar protein sorting-associated protein	--	Vacuolar sorting-associated protein 13, N-terminal	--	--	--
UrtcanEVm000003t1	10.25	9.76	10.53	13.15	12.98	12.58	13.71	13.45	14.66	2236	2079	2096	3041	2994	2639	2570	2610	2962	12646	K08874 transformation/transcription domain-associated protein | (RefSeq) transformation/transcription domain-associated protein isoform X1 (A)	ko03082: ATP-dependent chromatin remodeling	ATPase, V1 complex, subunit H [Trema orientale]	TOR_ARATH RecName: Full=Serine/threonine-protein kinase TOR {ECO:0000250|UniProtKB:Q9Y7K2}; EC=2.7.11.1 {ECO:0000250|UniProtKB:Q9Y7K2}; AltName: Full=Protein TARGET OF RAPAMYCIN {ECO:0000303|PubMed:11983923}; Short=AtTOR {ECO:0000303|PubMed:11983923};	A0A2P5FNU3_TREOI SubName: Full=ATPase, V1 complex, subunit H {ECO:0000313|EMBL:PON99464.1};	Histone acetyltransferase SAGA, TRRAP/TRA1 component, PI-3 kinase superfamily	GO:0005737,cytoplasm; GO:0005634,nucleus; GO:0005844,polysome; GO:0031931,TORC1 complex; GO:0031932,TORC2 complex; GO:0016303,1-phosphatidylinositol-3-kinase activity; GO:0005524,ATP binding; GO:0042802,identical protein binding; GO:0004672,protein kinase activity; GO:0043621,protein self-association; GO:0106310,protein serine kinase activity; GO:0004674,protein serine/threonine kinase activity; …	Tra1 HEAT repeat ring region	--	--	--
UrtcanEVm000004t1	3.68	3.89	3.51	4.77	4.99	5.2	4.19	4.3	4.79	754	778	656	1037	1082	1026	739	785	909	11903	K19525 vacuolar protein sorting-associated protein 13A/C | (RefSeq) uncharacterized protein LOC21408809 (A)	--	Phosphatidylinositol-4, 5-bisphosphate phosphodiesterase gamma [Trema orientale]	--	A0A2P5F5P2_TREOI SubName: Full=Phosphatidylinositol-4, 5-bisphosphate phosphodiesterase gamma {ECO:0000313|EMBL:PON93108.1};	Vacuolar protein sorting-associated protein	GO:0005737,cytoplasm; GO:0016021,integral component of membrane; GO:0043231,intracellular membrane-bounded organelle; GO:0016043,cellular component organization; GO:0008150,biological_process; GO:0009987,cellular process; GO:0071840,cellular component organization or biogenesis; GO:0005575,cellular_component; GO:0005622,intracellular anatomical structure; GO:0110165,cellular anatomical entity; GO…	Repeating coiled region of VPS13	--	--	--
UrtcanEVm000005t1	29.93	30.03	28.56	37.27	37.17	36.53	38.77	39.69	40.96	6179	6051	5378	8150	8111	7252	6877	7286	7827	11981	K10592 E3 ubiquitin-protein ligase HUWE1 [EC:2.3.2.26] | (RefSeq) LOW QUALITY PROTEIN: E3 ubiquitin-protein ligase UPL1 (A)	ko04120: Ubiquitin mediated proteolysis	Coatomer beta subunit [Trema orientale]	UPL1_ARATH RecName: Full=E3 ubiquitin-protein ligase UPL1; Short=Ubiquitin-protein ligase 1; EC=2.3.2.26; AltName: Full=HECT-type E3 ubiquitin transferase UPL1;	A0A2P5F875_TREOI RecName: Full=HECT-type E3 ubiquitin transferase {ECO:0000256|ARBA:ARBA00012485}; EC=2.3.2.26 {ECO:0000256|ARBA:ARBA00012485};	E3 ubiquitin-protein ligase/Putative upstream regulatory element binding protein	GO:0005737,cytoplasm; GO:0005829,cytosol; GO:0005739,mitochondrion; GO:0005634,nucleus; GO:0009506,plasmodesma; GO:0000151,ubiquitin ligase complex; GO:0061630,ubiquitin protein ligase activity; GO:0004842,ubiquitin-protein transferase activity; GO:0043161,proteasome-mediated ubiquitin-dependent protein catabolic process; GO:0000209,protein polyubiquitination; GO:0016567,protein ubiquitination; G…	HECT-domain (ubiquitin-transferase)	--	--	--
UrtcanEVm000006t1	5.3	4.94	5.15	6.17	6.11	6.89	6.3	6	6.66	1107	1007	980	1365	1349	1384	1130	1114	1287	12117	K22262 WD repeat and FYVE domain-containing protein 3 | (RefSeq) protein SPIRRIG isoform X1 (A)	--	Regulatory associated protein of TOR [Trema orientale]	BCHA1_ARATH RecName: Full=Protein SPIRRIG {ECO:0000303|PubMed:19392685}; AltName: Full=BEACH domain-containing protein A1 {ECO:0000303|PubMed:25618824}; AltName: Full=BEACH-domain homolog A1 {ECO:0000305};	A0A2P5FB16_TREOI SubName: Full=Regulatory associated protein of TOR {ECO:0000313|EMBL:PON94980.1};	Uncharacterized conserved protein	GO:0005737,cytoplasm; GO:0000932,P-body; GO:0035619,root hair tip; GO:0071472,cellular response to salt stress; GO:0080001,mucilage extrusion from seed coat; GO:0009825,multidimensional cell growth; GO:0033962,P-body assembly; GO:1902892,positive regulation of root hair elongation; GO:1904580,regulation of intracellular mRNA localization; GO:1903335,regulation of vacuolar transport; GO:0010090,tr…	Beige/BEACH domain	--	--	--
UrtcanEVm000007t1	15.26	15.9	15.63	15.1	14.34	14.86	19.01	19.07	21.21	2947	2997	2753	3088	2926	2760	3154	3274	3790	11224	K10592 E3 ubiquitin-protein ligase HUWE1 [EC:2.3.2.26] | (RefSeq) E3 ubiquitin-protein ligase UPL2 (A)	ko04120: Ubiquitin mediated proteolysis	E3 ubiquitin-protein ligase UPL2 [Morus notabilis]	UPL1_ARATH RecName: Full=E3 ubiquitin-protein ligase UPL1; Short=Ubiquitin-protein ligase 1; EC=2.3.2.26; AltName: Full=HECT-type E3 ubiquitin transferase UPL1;	W9RQ49_9ROSA RecName: Full=HECT-type E3 ubiquitin transferase {ECO:0000256|ARBA:ARBA00012485}; EC=2.3.2.26 {ECO:0000256|ARBA:ARBA00012485};	E3 ubiquitin-protein ligase/Putative upstream regulatory element binding protein	GO:0005737,cytoplasm; GO:0005829,cytosol; GO:0005739,mitochondrion; GO:0005634,nucleus; GO:0009506,plasmodesma; GO:0000151,ubiquitin ligase complex; GO:0061630,ubiquitin protein ligase activity; GO:0004842,ubiquitin-protein transferase activity; GO:0043161,proteasome-mediated ubiquitin-dependent protein catabolic process; GO:0000209,protein polyubiquitination; GO:0016567,protein ubiquitination; G…	Domain of unknown function (DUF4271)	--	--	--
UrtcanEVm000008t1	14.45	13.92	14.17	15.54	15.22	15.43	17.32	17.28	18.12	2660	2500	2378	3031	2962	2732	2740	2829	3085	10712	K11786 ATP-dependent helicase STH1/SNF2 [EC:5.6.2.-] | (RefSeq) chromatin remodeling complex / DNA-dep ATPase (A)	--	chromatin structure-remodeling complex protein SYD isoform X1 [Morus notabilis]	SYD_ARATH RecName: Full=Chromatin structure-remodeling complex protein SYD; EC=3.6.4.-; AltName: Full=ATP-dependent helicase SYD; AltName: Full=Protein CHROMATIN REMODELING 3; AltName: Full=Protein SPLAYED;	A0A2P5E420_PARAD SubName: Full=Uncharacterized protein {ECO:0000313|EMBL:PON80283.1};	Chromatin remodeling complex SWI/SNF, component SWI2 and related ATPases (DNA/RNA helicase superfamily)	GO:0005829,cytosol; GO:0005634,nucleus; GO:0005524,ATP binding; GO:0016887,ATP hydrolysis activity; GO:0008094,ATP-dependent activity, acting on DNA; GO:0140658,ATP-dependent chromatin remodeler activity; GO:0003682,chromatin binding; GO:0003677,DNA binding; GO:0004386,helicase activity; GO:0042393,histone binding; GO:0006952,defense response; GO:0009873,ethylene-activated signaling pathway; GO:0…	SNF2-related domain	SNF2	TR	SNF2
UrtcanEVm000009t1	6.7	6.83	6.6	7.05	7.42	7.38	7.27	7	8.48	1257	1251	1128	1400	1470	1331	1171	1167	1472	10909	K17592 sacsin | (RefSeq) sacsin (A)	--	sacsin [Morus notabilis]	GUN14_ARATH RecName: Full=Endoglucanase 14; EC=3.2.1.4; AltName: Full=Endo-1,4-beta glucanase 14; Flags: Precursor;	W9QVI6_9ROSA RecName: Full=RING-type domain-containing protein {ECO:0000259|PROSITE:PS50089};	--	GO:0005576,extracellular region; GO:0008810,cellulase activity; GO:0071555,cell wall organization; GO:0030245,cellulose catabolic process; GO:0003674,molecular_function; GO:0003824,catalytic activity; GO:0004553,hydrolase activity, hydrolyzing O-glycosyl compounds; GO:0016787,hydrolase activity; GO:0016798,hydrolase activity, acting on glycosyl bonds; GO:0008150,biological_process; GO:0009987,cel…	Zinc finger, C3HC4 type (RING finger)	--	--	--
UrtcanEVm000010t1	6.81	7.31	7.04	8.24	7.44	7.89	9.35	8.87	9.92	1217	1274	1147	1560	1405	1355	1435	1410	1640	10406	K23286 neurobeachin-like protein 1/2 | (RefSeq) predicted protein (A)	--	LOW QUALITY PROTEIN: BEACH domain-containing protein B [Morus notabilis]	BCHB_ARATH RecName: Full=BEACH domain-containing protein B {ECO:0000303|PubMed:25618824}; AltName: Full=BEACH-domain homolog B {ECO:0000305};	A0A8K0MIN0_9ROSA SubName: Full=Uncharacterized protein {ECO:0000313|EMBL:KAF3447262.1};	Kinase A-anchor protein Neurobeachin and related BEACH and WD40 repeat proteins	GO:0005739,mitochondrion; GO:0005575,cellular_component; GO:0005622,intracellular anatomical structure; GO:0005737,cytoplasm; GO:0043226,organelle; GO:0043227,membrane-bounded organelle; GO:0043229,intracellular organelle; GO:0043231,intracellular membrane-bounded organelle; GO:0110165,cellular anatomical entity	Neurobeachin alpha solenoid region	--	--	--
UrtcanEVm000011t1	1.6	1.48	1.51	2.16	2.42	2.56	3.05	2.92	3.2	276	248	237	394	441	424	452	448	510	10043	K02955 small subunit ribosomal protein S14e | (RefSeq) uncharacterized protein LOC130785261 (A)	ko03010: Ribosome	uncharacterized protein LOC21393752 [Morus notabilis]	--	W9QCI9_9ROSA SubName: Full=Putative vacuolar protein sorting-associated protein 13C {ECO:0000313|EMBL:EXB26144.1};	Vacuolar protein sorting-associated protein	--	Vacuolar-sorting-associated 13 protein C-terminal	--	--	--
UrtcanEVm000012t1	2.7	2.48	2.36	2.36	2.17	2.33	2.82	2.84	3.16	468	419	372	433	397	387	419	437	505	10089	K09489 heat shock 70kDa protein 4 | (RefSeq) uncharacterized protein LOC118473444 (A)	--	Vacuolar protein sorting-associated protein [Trema orientale]	--	A0A2P5FXY9_TREOI SubName: Full=Vacuolar protein sorting-associated protein {ECO:0000313|EMBL:POO02650.1};	Vacuolar protein sorting-associated protein	--	SHR-binding domain of vacuolar-sorting associated protein 13	--	--	--
UrtcanEVm000013t1	8.62	8.69	8.47	8.97	9.24	8.43	10.05	10.08	10.62	1475	1451	1322	1625	1671	1386	1477	1533	1680	9975	K19026 spatacsin | (RefSeq) uncharacterized protein LOC21400717 isoform X1 (A)	--	uncharacterized protein LOC21400717 isoform X1 [Morus notabilis]	--	A0A2P5ADV7_TREOI SubName: Full=Spatacsin {ECO:0000313|EMBL:PON34727.1};	Uncharacterized conserved protein	--	Spatacsin C-terminus	--	--	--
UrtcanEVm000014t1	7.69	7.18	7.55	9.18	9.37	8.71	8.58	8.75	10.16	1273	1160	1140	1610	1639	1387	1221	1288	1555	9666	K23286 neurobeachin-like protein 1/2 | (RefSeq) predicted protein (A)	--	WD repeat containing protein [Trema orientale]	BCHC2_ARATH RecName: Full=BEACH domain-containing protein C2 {ECO:0000303|PubMed:25618824}; AltName: Full=BEACH-domain homolog C2 {ECO:0000305};	A0A2P5BXC2_TREOI SubName: Full=WD repeat containing protein {ECO:0000313|EMBL:PON53436.1};	Kinase A-anchor protein Neurobeachin and related BEACH and WD40 repeat proteins	--	Beige/BEACH domain	--	--	--
UrtcanEVm000015t1	2.8	2.82	2.74	3.68	3.29	3.45	3.64	3.9	3.89	465	457	415	648	577	552	520	576	597	9697	K08873 serine/threonine-protein kinase SMG1 [EC:2.7.11.1] | (RefSeq) serine/threonine-protein kinase SMG1 (A)	ko03015: mRNA surveillance pathway	serine/threonine-protein kinase SMG1 [Morus notabilis]	TOR_ORYSJ RecName: Full=Serine/threonine-protein kinase TOR {ECO:0000305}; EC=2.7.11.1 {ECO:0000305|PubMed:28230163}; AltName: Full=Protein TARGET OF RAPAMYCIN {ECO:0000303|PubMed:25956502}; Short=OsTOR {ECO:0000303|PubMed:25956502};	A0A2P5BW69_TREOI RecName: Full=Non-specific serine/threonine protein kinase {ECO:0000256|ARBA:ARBA00012513}; EC=2.7.11.1 {ECO:0000256|ARBA:ARBA00012513};	DNA-dependent protein kinase	GO:0005737,cytoplasm; GO:0005634,nucleus; GO:0005844,polysome; GO:0031931,TORC1 complex; GO:0031932,TORC2 complex; GO:0005524,ATP binding; GO:0042802,identical protein binding; GO:0043621,protein self-association; GO:0106310,protein serine kinase activity; GO:0004674,protein serine/threonine kinase activity; GO:0044877,protein-containing complex binding; GO:0000976,transcription cis-regulatory re…	Pgp3 C-terminal domain	--	--	--
UrtcanEVm000016t1	0.1	0.09	0.08	0.09	0.08	0.06	0.1	0.04	0.09	15	13	11	14	12	8	13	6	12	8813	K10400 kinesin family member 15 | (RefSeq) kinesin-like protein KIN-12D isoform X1 (A)	ko04814: Motor proteins	Kinesin-like protein [Parasponia andersonii]	KN12D_ARATH RecName: Full=Kinesin-like protein KIN-12D {ECO:0000305}; AltName: Full=Phragmoplast orienting kinesin 2 {ECO:0000303|PubMed:16682350};	A0A2P5BK76_PARAD SubName: Full=Kinesin-like protein {ECO:0000313|EMBL:PON49199.1};	Kinesin-like protein	GO:0032153,cell division site; GO:0005871,kinesin complex; GO:0005874,microtubule; GO:0009524,phragmoplast; GO:0005524,ATP binding; GO:0016887,ATP hydrolysis activity; GO:0008017,microtubule binding; GO:0003777,microtubule motor activity; GO:0000911,cytokinesis by cell plate formation; GO:0007018,microtubule-based movement; GO:0000281,mitotic cytokinesis; GO:0080175,phragmoplast microtubule organ…	Kinesin motor domain	--	--	--
UrtcanEVm000017t1	4.52	4.31	4.2	5.16	4.82	5.13	5.24	5.69	5.75	713	664	605	863	804	778	711	798	838	9222	K19355 mannan endo-1,4-beta-mannosidase [EC:3.2.1.78] | (RefSeq) mannan endo-1,4-beta-mannosidase 2-like (A)	ko00051: Fructose and mannose metabolism; ko01100: Metabolic pathways	protein SABRE isoform X1 [Morus notabilis]	SAB_ARATH RecName: Full=Protein SABRE {ECO:0000303|PubMed:8275864}; AltName: Full=Protein HYPERSENSITIVE TO PI STARVATION 4 {ECO:0000303|PubMed:22615140}; Flags: Precursor;	A0A2P5EWB1_TREOI SubName: Full=FMP {ECO:0000313|EMBL:PON89822.1};	Uncharacterized conserved protein	GO:0005576,extracellular region; GO:0005794,Golgi apparatus; GO:0016036,cellular response to phosphate starvation; GO:0010105,negative regulation of ethylene-activated signaling pathway; GO:0030307,positive regulation of cell growth; GO:0006950,response to stress; GO:0007154,cell communication; GO:0008150,biological_process; GO:0009267,cellular response to starvation; GO:0009605,response to exter…	Golgi-body localisation protein domain	--	--	--
UrtcanEVm000018t1	7.03	6.89	7.99	8.31	8.67	8.61	9.1	8.92	9.46	1023	978	1060	1281	1334	1204	1138	1154	1271	8526	K19323 ataxin-10 | (RefSeq) uncharacterized protein LOC131616180 isoform X1 (A)	--	Histidine kinase-like ATPase, C-terminal domain containing protein [Trema orientale]	NOV_ARATH RecName: Full=Protein NO VEIN {ECO:0000303|PubMed:19880797}; AltName: Full=Protein EMBRYO DEFECTIVE 2597 {ECO:0000303|PubMed:15266054};	A0A2P5FAL6_TREOI SubName: Full=Histidine kinase-like ATPase, C-terminal domain containing protein {ECO:0000313|EMBL:PON94827.1};	--	GO:0005634,nucleus; GO:0009926,auxin polar transport; GO:0001708,cell fate specification; GO:0009793,embryo development ending in seed dormancy; GO:0010305,leaf vascular tissue pattern formation; GO:0048364,root development; GO:0019827,stem cell population maintenance; GO:0006810,transport; GO:0008150,biological_process; GO:0009914,hormone transport; GO:0010817,regulation of hormone levels; GO:00…	Protein NO VEIN, C-terminal	--	--	--
UrtcanEVm000019t1	8.22	8.51	8.17	8.98	8.74	8.64	11.37	11.37	13.32	1161	1173	1052	1343	1305	1174	1380	1429	1737	8287	K14772 U3 small nucleolar RNA-associated protein 20 | (RefSeq) small subunit processome component 20 homolog isoform X1 (A)	--	small subunit processome component 20 homolog isoform X1 [Morus notabilis]	--	A0A7J6FV57_CANSA RecName: Full=DRIM domain-containing protein {ECO:0000259|Pfam:PF07539};	DRIM (Down-regulated in metastasis)-like proteins	--	Down-regulated in metastasis	--	--	--
UrtcanEVm000020t1	11.58	11.96	11.44	14.44	13.7	14.67	13.45	13.08	15.02	1652	1665	1488	2182	2066	2012	1649	1660	1979	8366	K03235 elongation factor 3 | (RefSeq) ABC transporter, conserved site (A)	--	protein ILITYHIA [Cannabis sativa]	ILA_ARATH RecName: Full=Protein ILITYHIA {ECO:0000312|EMBL:AEE34290.1};	A0A803PYB3_CANSA SubName: Full=Uncharacterized protein {ECO:0000313|EnsemblPlants:cds.evm.model.06.418};	Protein containing adaptin N-terminal region	GO:0005829,cytosol; GO:0005634,nucleus; GO:0019901,protein kinase binding; GO:0019887,protein kinase regulator activity; GO:0043022,ribosome binding; GO:0034198,cellular response to amino acid starvation; GO:0042742,defense response to bacterium; GO:0009682,induced systemic resistance; GO:0045087,innate immune response; GO:0033674,positive regulation of kinase activity; GO:0006417,regulation of t…	HEAT repeat	--	--	--
UrtcanEVm000021t1	16.27	16	15.97	21.08	21.12	20.99	20.34	20.17	21.84	2406	2309	2153	3301	3301	2984	2584	2652	2983	8661	K09533 DnaJ homolog subfamily C member 13 | (RefSeq) dnaJ homolog subfamily C GRV2 isoform X1 (A)	--	Coatomer beta subunit, partial [Trema orientale]	GRV2_ARATH RecName: Full=DnaJ homolog subfamily C GRV2; AltName: Full=Protein GRAVITROPISM DEFECTIVE 2; AltName: Full=Protein GREEN FLUORESCENT SEED 2; AltName: Full=Protein KATAMARI2;	A0A2P5AI12_TREOI SubName: Full=Coatomer beta subunit {ECO:0000313|EMBL:PON36189.1}; Flags: Fragment;	Endocytosis protein RME-8, contains DnaJ domain	GO:0005783,endoplasmic reticulum; GO:0010008,endosome membrane; GO:0005794,Golgi apparatus; GO:0043231,intracellular membrane-bounded organelle; GO:0005770,late endosome; GO:0031902,late endosome membrane; GO:0005777,peroxisome; GO:0005802,trans-Golgi network; GO:0005774,vacuolar membrane; GO:0005773,vacuole; GO:0009660,amyloplast organization; GO:0051301,cell division; GO:0009793,embryo developm…	Uncharacterized conserved protein (DUF2280)	--	--	--
UrtcanEVm000022t1	3.76	3.87	3.73	2.58	3	2.62	3.28	3.4	3.47	513	515	464	373	432	344	384	412	437	8005	K14572 midasin | (RefSeq) midasin (A)	ko03008: Ribosome biogenesis in eukaryotes	midasin [Morus notabilis]	MDN1_ARATH RecName: Full=Midasin {ECO:0000303|PubMed:23572950}; Short=AtMDN1 {ECO:0000303|PubMed:23572950}; AltName: Full=Dynein-related AAA-ATPase MDN1; AltName: Full=MIDAS-containing protein 1 {ECO:0000303|PubMed:23572950}; AltName: Full=Protein DWARF AND SHORT ROOT 1 {ECO:0000303|PubMed:27824150};	A0A2P5BE60_PARAD RecName: Full=Midasin {ECO:0000256|ARBA:ARBA00017143, ECO:0000256|PIRNR:PIRNR010340};	AAA ATPase containing von Willebrand factor type A (vWA) domain	GO:0009941,chloroplast envelope; GO:0005737,cytoplasm; GO:0005730,nucleolus; GO:0005654,nucleoplasm; GO:0005634,nucleus; GO:0009506,plasmodesma; GO:0030687,preribosome, large subunit precursor; GO:0005524,ATP binding; GO:0016887,ATP hydrolysis activity; GO:0009738,abscisic acid-activated signaling pathway; GO:0009553,embryo sac development; GO:0048638,regulation of developmental growth; GO:200020…	--	--	--	--
UrtcanEVm000023t1	4.73	4.72	4.8	6.3	5.97	5.15	5.11	5.26	5.22	643	626	595	908	858	674	597	636	655	7989	K24155 rabconnectin-3a | (RefSeq) uncharacterized protein LOC21406247 isoform X1 (A)	--	uncharacterized protein LOC21406247 isoform X1 [Morus notabilis]	--	A0A2P5FHM1_TREOI SubName: Full=WD repeat containing protein {ECO:0000313|EMBL:PON97276.1};	RAVE (regulator of V-ATPase assembly) complex subunit RAV1/DMX protein, WD repeat superfamily	--	RAVE protein 1 C terminal	--	--	--
UrtcanEVm000024t1	8.99	8.76	9.09	10.28	9.7	9.71	10.56	11.11	12.59	1254	1192	1156	1517	1429	1301	1265	1378	1621	8181	K19027 zinc finger FYVE domain-containing protein 26 | (RefSeq) uncharacterized protein LOC21398035 isoform X1 (A)	--	uncharacterized protein LOC21398035 isoform X1 [Morus notabilis]	--	W9R7A5_9ROSA SubName: Full=Uncharacterized protein {ECO:0000313|EMBL:EXB60464.1};	Predicted Zn2+-binding protein, contains FYVE domain	--	Tetratricopeptide repeat	--	--	--
UrtcanEVm000025t1	17.74	18.12	18.19	18.54	18.44	19.42	22.25	22.61	25.11	3519	3508	3291	3897	3866	3704	3792	3988	4610	11523	K07203 serine/threonine-protein kinase mTOR [EC:2.7.11.1] | (RefSeq) LOW QUALITY PROTEIN: serine/threonine-protein kinase TOR (A)	ko04136: Autophagy - other	Serine/threonine protein kinase [Trema orientale]	TOR_ARATH RecName: Full=Serine/threonine-protein kinase TOR {ECO:0000250|UniProtKB:Q9Y7K2}; EC=2.7.11.1 {ECO:0000250|UniProtKB:Q9Y7K2}; AltName: Full=Protein TARGET OF RAPAMYCIN {ECO:0000303|PubMed:11983923}; Short=AtTOR {ECO:0000303|PubMed:11983923};	A0A2P5EMN1_TREOI RecName: Full=Serine/threonine-protein kinase TOR {ECO:0000256|RuleBase:RU364109}; EC=2.7.11.1 {ECO:0000256|RuleBase:RU364109};	DNA-dependent protein kinase	GO:0005737,cytoplasm; GO:0005634,nucleus; GO:0005844,polysome; GO:0031931,TORC1 complex; GO:0031932,TORC2 complex; GO:0016303,1-phosphatidylinositol-3-kinase activity; GO:0005524,ATP binding; GO:0042802,identical protein binding; GO:0004672,protein kinase activity; GO:0043621,protein self-association; GO:0106310,protein serine kinase activity; GO:0004674,protein serine/threonine kinase activity; …	FAT domain	--	--	--
UrtcanEVm000026t1	11.46	11.3	10.94	14.89	14.13	13.87	15.83	15.37	18.07	1693	1628	1473	2329	2206	1969	2008	2019	2464	8649	K22128 piezo-type mechanosensitive ion channel component 1/2 | (RefSeq) piezo-type mechanosensitive ion channel homolog (A)	--	piezo-type mechanosensitive ion channel homolog [Morus notabilis]	PIEZO_ARATH RecName: Full=Piezo-type mechanosensitive ion channel homolog;	W9R6X6_9ROSA RecName: Full=Piezo_RRas_bdg domain-containing protein {ECO:0000259|Pfam:PF12166};	Uncharacterized conserved protein	GO:0016021,integral component of membrane; GO:0005634,nucleus; GO:0008381,mechanosensitive ion channel activity; GO:0050982,detection of mechanical stimulus; GO:0003674,molecular_function; GO:0005215,transporter activity; GO:0005216,ion channel activity; GO:0015075,ion transmembrane transporter activity; GO:0015267,channel activity; GO:0015318,inorganic molecular entity transmembrane transporter …	Piezo non-specific cation channel, R-Ras-binding domain	--	--	--
UrtcanEVm000027t1	8.29	8.86	9.13	7.3	6.95	8.14	9.8	8.59	11.42	1064	1110	1069	993	943	1005	1081	981	1353	7557	K20473 neuroblastoma-amplified sequence | (RefSeq) MAG2-interacting protein 2 (A)	--	MAG2-interacting protein 2 [Morus notabilis]	MIP2_ARATH RecName: Full=MAG2-interacting protein 2 {ECO:0000303|PubMed:24118572};	A0A2P5E6Q1_TREOI SubName: Full=Sec39 domain containing protein {ECO:0000313|EMBL:PON81221.1};	Uncharacterized conserved protein (Neuroblastoma-amplified protein)	GO:0070939,Dsl1/NZR complex; GO:0005789,endoplasmic reticulum membrane; GO:0005773,vacuole; GO:0000149,SNARE binding; GO:0051604,protein maturation; GO:0015031,protein transport; GO:0006890,retrograde vesicle-mediated transport, Golgi to endoplasmic reticulum; GO:0006624,vacuolar protein processing; GO:0003674,molecular_function; GO:0005488,binding; GO:0005515,protein binding; GO:0006807,nitrogen…	Secretory pathway protein Sec39	--	--	--
UrtcanEVm000028t1	28.02	29.04	29.55	39.95	40.56	39.93	34.63	34.4	39.3	3670	3712	3529	5541	5616	5029	3896	4007	4750	7704	K12856 pre-mRNA-processing factor 8 | (RefSeq) pre-mRNA-processing-splicing factor 8A (A)	ko03040: Spliceosome	pre-mRNA-processing-splicing factor 8A [Morus notabilis]	PRP8A_ARATH RecName: Full=Pre-mRNA-processing-splicing factor 8A {ECO:0000305}; AltName: Full=PRP8 homolog A {ECO:0000305}; Short=AtPRP8A {ECO:0000303|PubMed:19261069}; AltName: Full=Protein ABNORMAL SUSPENSOR 2 {ECO:0000303|Ref.3}; AltName: Full=Protein EMBRYO DEFECTIVE 14 {ECO:0000303|Ref.3}; AltName: Full=Protein EMBRYO DEFECTIVE 177 {ECO:0000303|Ref.3}; AltName: Full=Protein EMBRYO DEFECTIVE …	W9R414_9ROSA SubName: Full=Pre-mRNA-processing-splicing factor 8 {ECO:0000313|EMBL:EXB67278.1};	U5 snRNP spliceosome subunit	GO:0071013,catalytic step 2 spliceosome; GO:0005739,mitochondrion; GO:0005682,U5 snRNP; GO:0070122,NA; GO:0140492,metal-dependent deubiquitinase activity; GO:0097157,pre-mRNA intronic binding; GO:0030619,U1 snRNA binding; GO:0030620,U2 snRNA binding; GO:0030623,U5 snRNA binding; GO:0017070,U6 snRNA binding; GO:0000380,alternative mRNA splicing, via spliceosome; GO:0000398,mRNA splicing, via splic…	PROCN (NUC071) domain	--	--	--
UrtcanEVm000029t1	9.54	10.27	9.47	12.76	12.39	12.27	14.17	13.94	15.93	1138	1195	1030	1611	1562	1406	1451	1478	1751	7037	K12604 CCR4-NOT transcription complex subunit 1 | (RefSeq) CCR4-NOT transcription complex subunit 1 (A)	ko03018: RNA degradation	CCR4-NOT transcription complex subunit 1 [Morus notabilis]	--	W9QHU5_9ROSA SubName: Full=Uncharacterized protein {ECO:0000313|EMBL:EXB37575.1};	Negative regulator of transcription	GO:0030015,CCR4-NOT core complex; GO:0005634,nucleus; GO:0017148,negative regulation of translation; GO:0006412,translation; GO:0006417,regulation of translation; GO:0006518,peptide metabolic process; GO:0006807,nitrogen compound metabolic process; GO:0008150,biological_process; GO:0008152,metabolic process; GO:0009058,biosynthetic process; GO:0009059,macromolecule biosynthetic process; GO:000988…	CCR4-NOT transcription complex subunit 1 CAF1-binding domain	--	--	--
UrtcanEVm000030t1	0.22	0.13	0.25	0.29	0.26	0.21	0.41	0.42	0.32	26	15	27	37	32	24	42	44	35	7008	K10400 kinesin family member 15 | (RefSeq) kinesin-like protein KIN-12C (A)	ko04814: Motor proteins	kinesin-like protein KIN-12C [Morus notabilis]	KN12C_ARATH RecName: Full=Kinesin-like protein KIN-12C {ECO:0000305}; AltName: Full=Phragmoplast orienting kinesin 1 {ECO:0000303|PubMed:16682350};	A0A2P5F5K4_TREOI SubName: Full=Kinesin-like protein {ECO:0000313|EMBL:PON93065.1};	--	GO:0005871,kinesin complex; GO:0005874,microtubule; GO:0009524,phragmoplast; GO:0005524,ATP binding; GO:0016887,ATP hydrolysis activity; GO:0008017,microtubule binding; GO:0003777,microtubule motor activity; GO:0000911,cytokinesis by cell plate formation; GO:0007018,microtubule-based movement; GO:0000281,mitotic cytokinesis; GO:0000166,nucleotide binding; GO:0003674,molecular_function; GO:0005488…	Kinesin motor domain	--	--	--
UrtcanEVm000031t1	23.86	22.12	24.53	27.73	26.64	27.69	26.72	28	30.4	3202	2896	3002	3940	3779	3573	3081	3342	3765	7885	--	--	mediator of RNA polymerase II transcription subunit 12 [Morus notabilis]	MED12_ARATH RecName: Full=Mediator of RNA polymerase II transcription subunit 12; AltName: Full=Protein CENTER CITY; AltName: Full=Protein CRYPTIC PRECOCIOUS;	W9S0R5_9ROSA SubName: Full=Putative mediator of RNA polymerase II transcription subunit 12 {ECO:0000313|EMBL:EXC06808.1};	RNA polymerase II transcription mediator	GO:0016592,mediator complex; GO:0005634,nucleus; GO:0003712,transcription coregulator activity; GO:0040034,regulation of development, heterochronic; GO:0040008,regulation of growth; GO:0090213,regulation of radial pattern formation; GO:0006357,regulation of transcription by RNA polymerase II; GO:0003674,molecular_function; GO:0140110,transcription regulator activity; GO:0008150,biological_process…	Transcription mediator complex subunit Med12	--	--	--
UrtcanEVm000032t1	5.84	5.86	6.01	7.39	7.37	7.61	7.2	6.5	8.22	685	670	642	917	913	858	725	678	888	6925	K22768 methyl-CpG-binding domain-containing protein 9 [EC:2.3.1.48] | (RefSeq) methyl-CpG-binding domain-containing protein 9 (A)	--	methyl-CpG-binding domain-containing protein 9 [Morus notabilis]	MBD9_ARATH RecName: Full=Methyl-CpG-binding domain-containing protein 9; Short=AtMBD9; Short=MBD09; EC=2.3.1.48; AltName: Full=Histone acetyl transferase MBD9; AltName: Full=Methyl-CpG-binding protein MBD9;	W9SJ90_9ROSA SubName: Full=Methyl-CpG-binding domain-containing protein 9 {ECO:0000313|EMBL:EXC31622.1};	--	GO:0005634,nucleus; GO:0009506,plasmodesma; GO:0000812,Swr1 complex; GO:0004402,histone acetyltransferase activity; GO:0042393,histone binding; GO:0046872,metal ion binding; GO:0008327,methyl-CpG binding; GO:0016573,histone acetylation; GO:0043966,histone H3 acetylation; GO:0043967,histone H4 acetylation; GO:0048573,photoperiodism, flowering; GO:0006355,regulation of DNA-templated transcription; …	PHD-finger	PHD	TR	PHD
UrtcanEVm000033t1	26.15	27.15	27.98	44.45	42.68	43.17	34.78	32.35	37.86	3208	3249	3129	5772	5533	5090	3665	3529	4283	7231	K00264 glutamate synthase (NADH) [EC:1.4.1.14] | (RefSeq) glutamate synthase [NADH], amyloplastic isoform X1 (A)	ko00250: Alanine, aspartate and glutamate metabolism; ko00910: Nitrogen metabolism; ko01100: Metabolic pathways; ko01110: Biosynthesis of secondary metabolites; ko01230: Biosynthesis of amino acids	glutamate synthase [NADH]	GLUT1_ARATH RecName: Full=Glutamate synthase 1 [NADH], chloroplastic; EC=1.4.1.14; AltName: Full=NADH-dependent glutamate synthase 1; Short=NADH-GOGAT 1; Flags: Precursor;	A0A2P5FGB7_TREOI RecName: Full=Glutamate synthase (NADH) {ECO:0000256|ARBA:ARBA00024383}; EC=1.4.1.14 {ECO:0000256|ARBA:ARBA00024383};	Glutamate synthase	GO:0009507,chloroplast; GO:0009570,chloroplast stroma; GO:0009536,plastid; GO:0051538,3 iron, 4 sulfur cluster binding; GO:0050660,flavin adenine dinucleotide binding; GO:0010181,FMN binding; GO:0016040,glutamate synthase (NADH) activity; GO:0015930,glutamate synthase activity; GO:0005506,iron ion binding; GO:0016491,oxidoreductase activity; GO:0019676,ammonia assimilation cycle; GO:0048589,devel…	Glutamine amidotransferases class-II	--	--	--
UrtcanEVm000034t1	3.08	3.2	3.07	2.69	3.15	3.04	3.74	3.78	3.99	517	524	470	479	559	491	540	564	619	9804	K11262 acetyl-CoA carboxylase / biotin carboxylase 1 [EC:6.4.1.2 6.3.4.14 2.1.3.15] | (RefSeq) acetyl-CoA carboxylase 1 isoform X1 (A)	ko00061: Fatty acid biosynthesis; ko00620: Pyruvate metabolism; ko00640: Propanoate metabolism; ko01100: Metabolic pathways; ko01110: Biosynthesis of secondary metabolites; ko01212: Fatty acid metabolism	acetyl-CoA carboxylase 1 isoform X1 [Morus notabilis]	ACC1_ARATH RecName: Full=Acetyl-CoA carboxylase 1; Short=AtACC1; EC=6.4.1.2 {ECO:0000269|PubMed:9008389}; AltName: Full=Protein EMBRYO DEFECTIVE 22; AltName: Full=Protein GURKE; AltName: Full=Protein PASTICCINO 3; Includes: RecName: Full=Biotin carboxylase; EC=6.3.4.14;	A0A2P5CML9_PARAD RecName: Full=Acetyl-CoA carboxylase {ECO:0000256|ARBA:ARBA00013058}; EC=6.4.1.2 {ECO:0000256|ARBA:ARBA00013058};	Acetyl-CoA carboxylase	GO:0005829,cytosol; GO:0005634,nucleus; GO:0003989,acetyl-CoA carboxylase activity; GO:0005524,ATP binding; GO:0004075,biotin carboxylase activity; GO:0046872,metal ion binding; GO:0009793,embryo development ending in seed dormancy; GO:0006633,fatty acid biosynthetic process; GO:0030497,fatty acid elongation; GO:2001295,malonyl-CoA biosynthetic process; GO:0009933,meristem structural organization…	GTP-binding protein TrmE N-terminus	--	--	--
UrtcanEVm000035t1	10.17	10.2	10.01	12.01	11.83	12.98	12.73	11.79	13.47	1165	1140	1045	1456	1433	1429	1253	1201	1422	6772	K24169 thyroid adenoma-associated protein | (RefSeq) thyroid adenoma-associated protein homolog (A)	--	thyroid adenoma-associated protein homolog [Morus notabilis]	--	W9SQA7_9ROSA RecName: Full=DUF2428 domain-containing protein {ECO:0000259|Pfam:PF10350};	Cell cycle-associated protein	--	THADA/TRM732, DUF2428	--	--	--
UrtcanEVm000036t1	2.47	2.98	2.73	2.86	3.1	2.41	4.43	3.76	4.04	283	333	285	346	375	265	436	383	426	6767	K11643 chromodomain-helicase-DNA-binding protein 4 [EC:5.6.2.-] | (RefSeq) helicase protein MOM1 isoform X3 (A)	ko03082: ATP-dependent chromatin remodeling	helicase protein MOM1 isoform X2 [Morus notabilis]	MOM1_ARATH RecName: Full=Helicase protein MOM1; EC=3.6.4.-; AltName: Full=Protein MAINTENANCE OF METHYLATION; AltName: Full=Protein MORPHEUS MOLECULE 1;	W9SPW2_9ROSA SubName: Full=Helicase protein MOM1 {ECO:0000313|EMBL:EXC53547.1};	Predicted helicase	GO:0005634,nucleus; GO:0051537,2 iron, 2 sulfur cluster binding; GO:0005524,ATP binding; GO:0004386,helicase activity; GO:0016787,hydrolase activity; GO:0046872,metal ion binding; GO:0042803,protein homodimerization activity; GO:0032183,SUMO binding; GO:0042742,defense response to bacterium; GO:0031047,gene silencing by RNA; GO:0031507,heterochromatin formation; GO:0045814,negative regulation of …	Chromo (CHRromatin Organisation MOdifier) domain	SNF2	TR	SNF2
UrtcanEVm000037t1	2.34	2.02	2.22	2.2	2.14	2.1	2.2	2.23	2.38	277	234	240	276	268	239	224	235	260	6997	K02365 separase [EC:3.4.22.49] | (RefSeq) separase isoform X1 (A)	--	Peptidase C50, separase [Trema orientale]	ESP1_ARATH RecName: Full=Separase; EC=3.4.22.49; AltName: Full=Protein EXTRA SPINDLE POLES; Short=AtESP; AltName: Full=Protein RADIALLY SWOLLEN 4;	A0A2P5FDK1_TREOI RecName: Full=Separase {ECO:0000256|ARBA:ARBA00012489}; EC=3.4.22.49 {ECO:0000256|ARBA:ARBA00012489};	Regulator of spindle pole body duplication	GO:0005737,cytoplasm; GO:0005874,microtubule; GO:0072686,mitotic spindle; GO:0005634,nucleus; GO:0004197,cysteine-type endopeptidase activity; GO:0008233,peptidase activity; GO:0051304,chromosome separation; GO:0000911,cytokinesis by cell plate formation; GO:0009793,embryo development ending in seed dormancy; GO:0009960,endosperm development; GO:0006887,exocytosis; GO:0051307,meiotic chromosome s…	Peptidase family C50	--	--	--
UrtcanEVm000038t1	11.2	10.93	10.75	10.16	9.99	10.34	11.48	10.5	11.69	1359	1293	1189	1305	1280	1206	1196	1132	1307	7153	K25378 calpain-type cysteine protease DEK1 [EC:3.4.22.-] | (RefSeq) calpain-type cysteine protease DEK1 isoform X1 (A)	--	Peptidase C2, calpain family [Trema orientale]	DEK1_ARATH RecName: Full=Calpain-type cysteine protease DEK1; EC=3.4.22.-; AltName: Full=Phytocalpain DEK1; AltName: Full=Protein DEFECTIVE KERNEL 1; Short=AtDEK1; AltName: Full=Protein EMBRYO DEFECTIVE 1275; AltName: Full=Protein EMBRYO DEFECTIVE 80; Flags: Precursor;	A0A2P5FJS4_TREOI SubName: Full=Peptidase C2, calpain family {ECO:0000313|EMBL:PON98045.1};	Cytosolic Ca2+-dependent cysteine protease (calpain), large subunit (EF-Hand protein superfamily)	GO:0005737,cytoplasm; GO:0005789,endoplasmic reticulum membrane; GO:0010008,endosome membrane; GO:0005887,integral component of plasma membrane; GO:0004198,calcium-dependent cysteine-type endopeptidase activity; GO:0008234,cysteine-type peptidase activity; GO:0009793,embryo development ending in seed dormancy; GO:0090628,plant epidermal cell fate specification; GO:0032877,positive regulation of D…	Calpain family cysteine protease	--	--	--
UrtcanEVm000039t1	5.14	5.8	4.96	7.36	7.23	7.03	5.81	6.88	7.09	593	653	522	899	882	780	576	706	755	6823	K14550 U3 small nucleolar RNA-associated protein 10 | (RefSeq) uncharacterized protein At3g06530 (A)	ko03008: Ribosome biogenesis in eukaryotes	uncharacterized protein At3g06530 [Morus notabilis]	HEAT1_ARATH RecName: Full=Uncharacterized protein At3g06530;	W9S1H3_9ROSA RecName: Full=BP28CT domain-containing protein {ECO:0000259|SMART:SM01036};	Uncharacterized conserved protein	GO:0030686,90S preribosome; GO:0032040,small-subunit processome; GO:0034455,t-UTP complex; GO:0030515,snoRNA binding; GO:0000462,maturation of SSU-rRNA from tricistronic rRNA transcript (SSU-rRNA, 5.8S rRNA, LSU-rRNA); GO:0045943,positive regulation of transcription by RNA polymerase I; GO:0003674,molecular_function; GO:0003676,nucleic acid binding; GO:0003723,RNA binding; GO:0005488,binding; GO:…	BP28CT (NUC211) domain	--	--	--
UrtcanEVm000040t1	4.26	4.19	4.17	3.88	3.77	3.2	4.43	4.55	5.21	510	489	455	492	476	368	455	484	575	7068	K02349 DNA polymerase theta [EC:2.7.7.7] | (RefSeq) helicase and polymerase-containing protein TEBICHI (A)	--	helicase and polymerase-containing protein TEBICHI [Morus notabilis]	TEB_ARATH RecName: Full=Helicase and polymerase-containing protein TEBICHI; EC=3.6.4.-;	A0A7J6FVE1_CANSA SubName: Full=Uncharacterized protein {ECO:0000313|EMBL:KAF4374665.1}; Flags: Fragment;	DNA polymerase theta/eta, DEAD-box superfamily	GO:0005524,ATP binding; GO:0003677,DNA binding; GO:0003887,DNA-directed DNA polymerase activity; GO:0004386,helicase activity; GO:0016787,hydrolase activity; GO:0007049,cell cycle; GO:0051301,cell division; GO:0006261,DNA-templated DNA replication; GO:0006302,double-strand break repair; GO:1990067,intrachromosomal DNA recombination; GO:0009933,meristem structural organization; GO:0009640,photomor…	DNA polymerase family A	--	--	--
UrtcanEVm000041t1	1.64	1.71	1.79	1.55	1.31	1.45	1.02	1.29	1.56	207	211	206	207	175	176	111	145	182	7445	K08737 DNA mismatch repair protein MSH6 | (RefSeq) DNA mismatch repair protein MSH7-like (A)	ko03430: Mismatch repair	protein CELLULOSE SYNTHASE INTERACTIVE 3 [Morus notabilis]	CSI3_ARATH RecName: Full=Protein CELLULOSE SYNTHASE INTERACTIVE 3 {ECO:0000303|PubMed:20616083};	W9R751_9ROSA SubName: Full=U-box domain-containing protein 13 {ECO:0000313|EMBL:EXB60107.1};	FOG: Armadillo/beta-catenin-like repeats	GO:0010330,cellulose synthase complex; GO:0055028,cortical microtubule; GO:0012505,endomembrane system; GO:0005886,plasma membrane; GO:0008017,microtubule binding; GO:0051211,anisotropic cell growth; GO:0052324,plant-type cell wall cellulose biosynthetic process; GO:0072699,protein localization to cortical microtubule cytoskeleton; GO:0008360,regulation of cell shape; GO:2001006,regulation of cel…	Armadillo/beta-catenin-like repeat	--	--	--
UrtcanEVm000042t1	0.77	0.9	0.91	0.93	0.95	1.1	1.22	1.2	1.37	88	100	95	112	114	121	119	122	144	6738	K04728 serine-protein kinase ATM [EC:2.7.11.1] | (RefSeq) LOW QUALITY PROTEIN: serine/threonine-protein kinase ATM (A)	ko03440: Homologous recombination	LOW QUALITY PROTEIN: serine/threonine-protein kinase ATM, partial [Morus notabilis]	ATM_ARATH RecName: Full=Serine/threonine-protein kinase ATM {ECO:0000303|PubMed:10734187}; EC=2.7.11.1; AltName: Full=Ataxia telangiectasia mutated homolog {ECO:0000303|PubMed:10734187}; Short=AtATM {ECO:0000303|PubMed:10734187};	A0A803PA48_CANSA RecName: Full=Non-specific serine/threonine protein kinase {ECO:0000256|ARBA:ARBA00012513, ECO:0000256|RuleBase:RU365027}; EC=2.7.11.1 {ECO:0000256|ARBA:ARBA00012513, ECO:0000256|RuleBase:RU365027};	Protein kinase ATM/Tel1, involved in telomere length regulation and DNA repair	GO:0005634,nucleus; GO:0005524,ATP binding; GO:0003677,DNA binding; GO:0106310,protein serine kinase activity; GO:0004674,protein serine/threonine kinase activity; GO:0006281,DNA repair; GO:0051321,meiotic cell cycle; GO:0016310,phosphorylation; GO:2001020,regulation of response to DNA damage stimulus; GO:0008380,RNA splicing; GO:0000166,nucleotide binding; GO:0003674,molecular_function; GO:00054…	Phosphatidylinositol 3- and 4-kinase	--	--	--
UrtcanEVm000043t1	7.28	7.27	7.06	8.33	7.97	8.03	8.04	8.03	8.2	873	851	772	1058	1011	926	828	857	907	7078	--	--	protein SWEETIE [Morus notabilis]	SWTIE_ARATH RecName: Full=Protein SWEETIE {ECO:0000303|PubMed:18452589};	A0A2P5F6U1_TREOI SubName: Full=Coatomer beta subunit {ECO:0000313|EMBL:PON93486.1};	Uncharacterized conserved protein	GO:0005975,carbohydrate metabolic process; GO:0009693,ethylene biosynthetic process; GO:0010364,regulation of ethylene biosynthetic process; GO:1900055,regulation of leaf senescence; GO:0005982,starch metabolic process; GO:0005991,trehalose metabolic process; GO:0008150,biological_process; GO:0008152,metabolic process; GO:0044238,primary metabolic process; GO:0071704,organic substance metabolic p…	Laa1/Sip1/HEATR5 HEAT repeat region	--	--	--
UrtcanEVm000044t1	10.59	11.21	10.65	10.48	10.21	10.03	12.19	12.07	13.04	1222	1262	1121	1281	1246	1113	1209	1239	1387	6821	--	--	protein furry homolog isoform X1 [Morus notabilis]	--	W9RK43_9ROSA SubName: Full=Uncharacterized protein {ECO:0000313|EMBL:EXB77625.1};	Fry-like conserved proteins	GO:0000902,cell morphogenesis; GO:0008150,biological_process; GO:0009653,anatomical structure morphogenesis; GO:0032502,developmental process; GO:0048856,anatomical structure development	Cell morphogenesis central region	--	--	--
UrtcanEVm000045t1	13.35	11.55	12.33	3.49	4.17	4.22	22.77	21.94	23.49	136	114	114	37	45	41	198	200	199	857	--	--	hypothetical protein EJD97_000005, partial [Solanum chilense]	TI236_ARATH RecName: Full=Protein TIC236, chloroplastic {ECO:0000305}; AltName: Full=236 kDa translocon at the inner-envelope-membrane of chloroplasts {ECO:0000305}; AltName: Full=Protein EMBRYO DEFECTIVE 2410 {ECO:0000303|PubMed:15266054}; Flags: Precursor;	A0A6N2CK89_SOLCI SubName: Full=Uncharacterized protein {ECO:0000313|EMBL:TMX05871.1}; Flags: Fragment;	--	GO:0009501,amyloplast; GO:0009706,chloroplast inner membrane; GO:0031972,chloroplast intermembrane space; GO:0005887,integral component of plasma membrane; GO:0009660,amyloplast organization; GO:0009306,protein secretion; GO:0006996,organelle organization; GO:0008150,biological_process; GO:0009657,plastid organization; GO:0009987,cellular process; GO:0016043,cellular component organization; GO:00…	--	--	--	--
UrtcanEVm000046t1	51.88	54.16	52.92	58.9	56.62	57.15	53.09	52.49	58.23	6324	6441	5881	7600	7294	6696	5559	5689	6545	7187	K08737 DNA mismatch repair protein MSH6 | (RefSeq) DNA mismatch repair protein MSH7-like (A)	ko03430: Mismatch repair	Coatomer beta subunit [Trema orientale]	CSI1_ARATH RecName: Full=Protein CELLULOSE SYNTHASE INTERACTIVE 1 {ECO:0000303|PubMed:20616083}; AltName: Full=Protein POM-POM 2 {ECO:0000303|PubMed:7743935};	A0A2P5DH39_TREOI SubName: Full=Coatomer beta subunit {ECO:0000313|EMBL:PON72573.1};	FOG: Armadillo/beta-catenin-like repeats	GO:0010330,cellulose synthase complex; GO:0055028,cortical microtubule; GO:0005737,cytoplasm; GO:0009898,cytoplasmic side of plasma membrane; GO:0005829,cytosol; GO:0005794,Golgi apparatus; GO:0036449,microtubule minus-end; GO:0005886,plasma membrane; GO:0009506,plasmodesma; GO:0008017,microtubule binding; GO:0051211,anisotropic cell growth; GO:0009901,anther dehiscence; GO:0030244,cellulose bios…	Armadillo/beta-catenin-like repeat	--	--	--
UrtcanEVm000047t1	11.36	10.85	10.47	12.5	11.45	11.09	11.39	12.22	13.47	1365	1272	1147	1589	1454	1281	1175	1305	1492	7087	--	--	Galactose-binding domain-like [Parasponia andersonii]	--	A0A2P5C6G6_PARAD SubName: Full=Galactose-binding domain-like {ECO:0000313|EMBL:PON56670.1};	--	--	F5/8 type C domain	--	--	--
UrtcanEVm000048t1	11.41	11.7	12.93	15.15	14.2	14.82	19.87	20.18	22.46	1704	1705	1760	2395	2240	2127	2549	2679	3097	8742	K00942 guanylate kinase [EC:2.7.4.8] | (RefSeq) guanylate kinase 2 (A)	ko00230: Purine metabolism; ko01100: Metabolic pathways; ko01232: Nucleotide metabolism	TFIIE transcription factor [Parasponia andersonii]	PRT6_ARATH RecName: Full=E3 ubiquitin-protein ligase PRT6 {ECO:0000305}; EC=2.3.2.27; AltName: Full=Protein GREENING AFTER EXTENDED DARKNESS 1 {ECO:0000303|PubMed:25667318}; AltName: Full=Protein PROTEOLYSIS 6 {ECO:0000303|PubMed:17572409}; AltName: Full=RING-type E3 ubiquitin transferase PRT6 {ECO:0000305};	A0A2P5APU0_PARAD RecName: Full=E3 ubiquitin-protein ligase {ECO:0000256|RuleBase:RU366018}; EC=2.3.2.27 {ECO:0000256|RuleBase:RU366018};	N-end rule pathway, recognition component UBR1	GO:0005737,cytoplasm; GO:0000151,ubiquitin ligase complex; GO:0061630,ubiquitin protein ligase activity; GO:0004842,ubiquitin-protein transferase activity; GO:0008270,zinc ion binding; GO:0042742,defense response to bacterium; GO:0050832,defense response to fungus; GO:0016567,protein ubiquitination; GO:0050994,regulation of lipid catabolic process; GO:0010029,regulation of seed germination; GO:00…	Guanylate kinase	--	--	--
UrtcanEVm000049t1	0.36	0.41	0.51	0.85	0.89	1.03	0.3	0.38	0.25	40	45	52	101	106	111	29	38	26	6655	K10706 senataxin [EC:5.6.2.-] | (RefSeq) uncharacterized LOC100855072 (A)	--	uncharacterized protein LOC21386026 [Morus notabilis]	MAA3_ARATH RecName: Full=Probable helicase MAGATAMA 3; EC=3.6.4.-; AltName: Full=SEN1-like protein;	A0A2P5CIP5_TREOI SubName: Full=Tetratricopeptide-like helical domain containing protein {ECO:0000313|EMBL:PON60918.1};	tRNA-splicing endonuclease positive effector (SEN1)	GO:0005634,nucleus; GO:0005524,ATP binding; GO:0004386,helicase activity; GO:0016787,hydrolase activity; GO:0003723,RNA binding; GO:0009553,embryo sac development; GO:0010183,pollen tube guidance; GO:0009875,pollen-pistil interaction; GO:0000166,nucleotide binding; GO:0003674,molecular_function; GO:0005488,binding; GO:0017076,purine nucleotide binding; GO:0030554,adenyl nucleotide binding; GO:003…	AAA domain	--	--	--
UrtcanEVm000050t1	1.34	1.47	1.32	1.06	1.25	1.12	1.68	1.68	1.62	108	116	97	91	107	87	117	121	120	4864	K16251 DNA-directed RNA polymerase V subunit 1 [EC:2.7.7.6] | (RefSeq) DNA-directed RNA polymerase V subunit 1 (A)	ko03020: RNA polymerase	DNA-directed RNA polymerase E subunit 1 [Morus notabilis]	NRPE1_ARATH RecName: Full=DNA-directed RNA polymerase V subunit 1; AltName: Full=DNA-directed RNA polymerase D subunit 1b; Short=AtNRPD1b; Short=Nuclear RNA polymerase D 1b; AltName: Full=DNA-directed RNA polymerase E subunit 1; Short=Nuclear RNA polymerase E 1; EC=2.7.7.6; AltName: Full=Protein DEFECTIVE IN MERISTEM SILENCING 5; AltName: Full=Protein DEFECTIVE IN RNA-DIRECTED DNA METHYLATION 3; …	W9RNW0_9ROSA RecName: Full=DNA-directed RNA polymerase subunit {ECO:0000256|RuleBase:RU004279}; EC=2.7.7.6 {ECO:0000256|RuleBase:RU004279};	RNA polymerase II, large subunit	GO:0016604,nuclear body; GO:0005730,nucleolus; GO:0005634,nucleus; GO:0030880,RNA polymerase complex; GO:0005666,RNA polymerase III complex; GO:0000418,RNA polymerase IV complex; GO:0000419,RNA polymerase V complex; GO:0003677,DNA binding; GO:0003899,DNA-directed 5'-3' RNA polymerase activity; GO:0046872,metal ion binding; GO:0050832,defense response to fungus; GO:0006306,DNA methylation; GO:0035…	RNA polymerase Rpb1, domain 2	--	--	--
UrtcanEVm000051t1	10.52	10.39	11.22	12.25	12.07	11.59	11.59	12.93	13.93	1257	1211	1223	1549	1524	1332	1189	1374	1534	7053	K11643 chromodomain-helicase-DNA-binding protein 4 [EC:5.6.2.-] | (Kazusa) Lj1g3v1820910.1; - (A)	ko03082: ATP-dependent chromatin remodeling	protein CHROMATIN REMODELING 4 isoform X1 [Morus notabilis]	CHR4_ARATH RecName: Full=Protein CHROMATIN REMODELING 4 {ECO:0000303|PubMed:16547115}; Short=AtCHR4; EC=3.6.4.-; AltName: Full=Protein PICKLE RELATED 1 {ECO:0000303|PubMed:10570159};	W9SBN1_9ROSA SubName: Full=Chromodomain-helicase-DNA-binding protein 5 {ECO:0000313|EMBL:EXC24800.1};	Predicted helicase	GO:0000785,chromatin; GO:0005634,nucleus; GO:0009506,plasmodesma; GO:0042735,protein body; GO:0005524,ATP binding; GO:0016887,ATP hydrolysis activity; GO:0140658,ATP-dependent chromatin remodeler activity; GO:0003682,chromatin binding; GO:0003677,DNA binding; GO:0004386,helicase activity; GO:0042393,histone binding; GO:0046872,metal ion binding; GO:0006338,chromatin remodeling; GO:0000166,nucleot…	SNF2-related domain	PHD	TR	PHD
UrtcanEVm000052t1	13.89	13.75	14.98	13.25	13.03	13.58	16.83	16.94	18.57	1592	1538	1566	1608	1579	1497	1657	1727	1962	6777	K18663 activating signal cointegrator complex subunit 3 [EC:5.6.2.4] | (RefSeq) DExH-box ATP-dependent RNA helicase DExH14 (A)	--	DExH-box ATP-dependent RNA helicase DExH14 [Morus notabilis]	DEXHE_ARATH RecName: Full=DExH-box ATP-dependent RNA helicase DExH14 {ECO:0000305}; EC=3.6.4.13 {ECO:0000305}; AltName: Full=BRR2 homolog C {ECO:0000305}; Short=AtBRR2C {ECO:0000305}; AltName: Full=Pre-mRNA-splicing helicase BRR2C {ECO:0000305};	A0A2P5DAL1_TREOI SubName: Full=Activating signal cointegrator 1 complex subunit {ECO:0000313|EMBL:PON70319.1};	DNA/RNA helicase MER3/SLH1, DEAD-box superfamily	GO:0005634,nucleus; GO:0005681,spliceosomal complex; GO:0043138,3'-5' DNA helicase activity; GO:0005524,ATP binding; GO:0016887,ATP hydrolysis activity; GO:0003729,mRNA binding; GO:0003724,RNA helicase activity; GO:0006397,mRNA processing; GO:0008380,RNA splicing; GO:0003674,molecular_function; GO:0003678,DNA helicase activity; GO:0003824,catalytic activity; GO:0004386,helicase activity; GO:00080…	Sec63 Brl domain	--	--	--
UrtcanEVm000053t1	3.43	2.99	3.07	4.39	3.64	3.83	3.45	3.64	3.85	394	335	321	533	441	423	340	371	407	6783	K00888 phosphatidylinositol 4-kinase A [EC:2.7.1.67] | (RefSeq) phosphatidylinositol 4-kinase alpha 1 (A)	ko00562: Inositol phosphate metabolism; ko01100: Metabolic pathways; ko04070: Phosphatidylinositol signaling system	Phosphatidylinositol Kinase [Parasponia andersonii]	P4KA1_ARATH RecName: Full=Phosphatidylinositol 4-kinase alpha 1 {ECO:0000303|PubMed:12805633}; Short=PI4-kinase alpha 1ao; Short=PtdIns-4-kinase alpha 1 {ECO:0000303|PubMed:12805633}; EC=2.7.1.67 {ECO:0000269|PubMed:12805633}; AltName: Full=Phosphatidylinositol 4-OH kinase alpha1 {ECO:0000305}; Short=AtPI4Kalpha1 {ECO:0000303|PubMed:12805633}; Short=PI-4Kalpha1 {ECO:0000305};	A0A2P5DUB7_PARAD RecName: Full=1-phosphatidylinositol 4-kinase {ECO:0000256|ARBA:ARBA00012169}; EC=2.7.1.67 {ECO:0000256|ARBA:ARBA00012169};	Phosphatidylinositol 4-kinase	GO:0005737,cytoplasm; GO:0031234,extrinsic component of cytoplasmic side of plasma membrane; GO:0016020,membrane; GO:0098857,membrane microdomain; GO:0005634,nucleus; GO:0048471,perinuclear region of cytoplasm; GO:0005886,plasma membrane; GO:0098797,plasma membrane protein complex; GO:0009506,plasmodesma; GO:0004430,1-phosphatidylinositol 4-kinase activity; GO:0051015,actin filament binding; GO:0…	PI4-kinase N-terminal region	--	--	--
UrtcanEVm000054t1	5.75	6.2	6.48	5.46	5.72	5.74	6.41	6.59	6.91	681	716	699	684	715	653	652	694	754	6986	K10523 speckle-type POZ protein | (RefSeq) uncharacterized protein LOC121811025 (A)	--	uncharacterized protein LOC21387350 isoform X1 [Morus notabilis]	C3H7_ARATH RecName: Full=Zinc finger CCCH domain-containing protein 7; Short=AtC3H7; EC=3.1.-.-; AltName: Full=AtSmicl;	A0A2P5F1A6_TREOI SubName: Full=Zinc finger, CCCH-type {ECO:0000313|EMBL:PON91568.1};	C3H1-type Zn-finger protein	GO:0005634,nucleus; GO:0003677,DNA binding; GO:0046872,metal ion binding; GO:0004518,nuclease activity; GO:0003723,RNA binding; GO:0003674,molecular_function; GO:0003676,nucleic acid binding; GO:0005488,binding; GO:0097159,organic cyclic compound binding; GO:1901363,heterocyclic compound binding; GO:0043167,ion binding; GO:0043169,cation binding; GO:0003824,catalytic activity; GO:0016787,hydrolas…	Zinc-finger containing family	--	--	--
UrtcanEVm000055t1	1.18	1.32	1.05	1.47	1.3	1.16	1.62	1.43	1.66	125	137	102	165	146	118	148	135	162	6295	--	--	nucleoporin [Trema orientale]	TNO1_ARATH RecName: Full=Trans-Golgi network-localized SYP41-interacting protein 1 {ECO:0000303|PubMed:21521696}; Short=TGN-localized SYP41-interacting protein 1 {ECO:0000303|PubMed:21521696};	A0A2P5G1B0_TREOI SubName: Full=Nucleoporin {ECO:0000313|EMBL:POO03848.1};	--	GO:0016021,integral component of membrane; GO:0032588,trans-Golgi network membrane; GO:0006886,intracellular protein transport; GO:0006623,protein targeting to vacuole; GO:0022604,regulation of cell morphogenesis; GO:0070507,regulation of microtubule cytoskeleton organization; GO:0010226,response to lithium ion; GO:0010555,response to mannitol; GO:0035864,response to potassium ion; GO:0009651,res…	Calcium binding and coiled-coil domain (CALCOCO1) like	--	--	--
UrtcanEVm000056t1	2.37	2.12	2.21	3.02	3.68	3.01	4.25	4.19	4.29	279	244	238	377	459	341	431	440	466	6964	--	--	EEIG1/EHBP1 N-terminal domain containing protein [Trema orientale]	--	A0A2P5G1X4_TREOI SubName: Full=EEIG1/EHBP1 N-terminal domain containing protein {ECO:0000313|EMBL:POO04064.1};	--	--	N-terminal C2 in EEIG1 and EHBP1 proteins	--	--	--
UrtcanEVm000057t1	13.04	13.25	13.57	14.31	14.25	13.84	15.63	16.33	16.99	1626	1612	1542	1889	1879	1659	1675	1810	1954	7348	K09291 nucleoprotein TPR | (RefSeq) nuclear-pore anchor isoform X1 (A)	ko03013: Nucleocytoplasmic transport	nuclear-pore anchor isoform X2 [Morus notabilis]	NUA_ARATH RecName: Full=Nuclear-pore anchor {ECO:0000303|PubMed:17513499, ECO:0000303|PubMed:21189294}; AltName: Full=Protein TRANSLOCATED PROMOTER REGION {ECO:0000303|PubMed:17535820}; Short=AtTPR;	W9QYR8_9ROSA SubName: Full=Nuclear-pore anchor {ECO:0000313|EMBL:EXB51220.1};	Uncharacterized conserved coiled-coil protein	GO:0005739,mitochondrion; GO:0005635,nuclear envelope; GO:0031965,nuclear membrane; GO:0005643,nuclear pore; GO:0005730,nucleolus; GO:0009506,plasmodesma; GO:0017056,structural constituent of nuclear pore; GO:0006406,mRNA export from nucleus; GO:0009910,negative regulation of flower development; GO:0033234,negative regulation of protein sumoylation; GO:0016973,poly(A)+ mRNA export from nucleus; G…	TPR/MLP1/MLP2-like protein	--	--	--
UrtcanEVm000058t1	6.71	6.73	7.11	10.39	11.53	10.39	7.2	6.04	6.98	688	673	664	1127	1249	1024	634	551	659	6088	K14314 nuclear pore complex protein Nup210 | (RefSeq) nuclear pore complex protein GP210 (A)	ko03013: Nucleocytoplasmic transport	nuclear pore complex protein GP210 [Morus notabilis]	GP210_ARATH RecName: Full=Nuclear pore complex protein GP210 {ECO:0000303|PubMed:21189294}; AltName: Full=Nuclear pore membrane glycoprotein 210 {ECO:0000250|UniProtKB:Q8TEM1}; AltName: Full=Nucleoporin GP210; AltName: Full=Protein EMBRYO DEFECTIVE 3012 {ECO:0000312|EMBL:AED94552.1}; Flags: Precursor;	W9S8T7_9ROSA SubName: Full=Uncharacterized protein {ECO:0000313|EMBL:EXC20346.1};	Nuclear pore complex, gp210 component	GO:0005783,endoplasmic reticulum; GO:0016021,integral component of membrane; GO:0005635,nuclear envelope; GO:0031965,nuclear membrane; GO:0005643,nuclear pore; GO:0051028,mRNA transport; GO:0015031,protein transport; GO:0006403,RNA localization; GO:0006810,transport; GO:0008150,biological_process; GO:0015931,nucleobase-containing compound transport; GO:0033036,macromolecule localization; GO:00506…	Bacterial Ig-like domain (group 2)	--	--	--
UrtcanEVm000059t1	4.9	5.13	4.95	5.87	5.32	4.82	7.04	6.9	7.58	463	473	426	587	531	438	571	580	659	5634	K02350 DNA polymerase zeta [EC:2.7.7.7] | (RefSeq) DNA polymerase zeta catalytic subunit (A)	--	DNA polymerase zeta catalytic subunit [Morus notabilis]	REV3_ARATH RecName: Full=DNA polymerase zeta catalytic subunit; EC=2.7.7.7; AltName: Full=Protein reversionless 3-like; Short=AtREV3;	A0A2P5AMR9_TREOI RecName: Full=DNA polymerase zeta catalytic subunit {ECO:0000256|ARBA:ARBA00021589}; EC=2.7.7.7 {ECO:0000256|ARBA:ARBA00012417};	DNA polymerase zeta, catalytic subunit	GO:0005634,nucleus; GO:0016035,zeta DNA polymerase complex; GO:0051539,4 iron, 4 sulfur cluster binding; GO:0003677,DNA binding; GO:0003887,DNA-directed DNA polymerase activity; GO:0046872,metal ion binding; GO:0000166,nucleotide binding; GO:0006974,cellular response to DNA damage stimulus; GO:0071494,cellular response to UV-C; GO:0006260,DNA replication; GO:0000724,double-strand break repair via…	DNA polymerase family B	--	--	--
UrtcanEVm000060t1	10.66	10.33	10.34	9.98	9.43	9.38	11.42	11.88	12.31	1452	1373	1284	1439	1357	1228	1336	1438	1547	7996	K11420 [histone H3]-lysine9 N-trimethyltransferase EHMT [EC:2.1.1.355] | (RefSeq) histone-lysine N-methyltransferase, H3 lysine-9 specific SUVH4 (A)	ko00310: Lysine degradation; ko01100: Metabolic pathways	histone-lysine N-methyltransferase ASHH2 [Morus notabilis]	ASHH2_ARATH RecName: Full=Histone-lysine N-methyltransferase ASHH2; EC=2.1.1.-; AltName: Full=ASH1 homolog 2 {ECO:0000303|PubMed:19915673}; AltName: Full=H3-K4-HMTase; AltName: Full=Histone H3-K36 methyltransferase 8; Short=H3-K36-HMTase 8; AltName: Full=Protein EARLY FLOWERING IN SHORT DAYS; AltName: Full=Protein LAZARUS 2 {ECO:0000303|PubMed:20949080}; AltName: Full=Protein SET DOMAIN GROUP 8;	W9QJR6_9ROSA SubName: Full=Histone-lysine N-methyltransferase ASHH2 {ECO:0000313|EMBL:EXB28440.1};	Clathrin coat binding protein/Huntingtin interacting protein HIP1, involved in regulation of endocytosis	GO:0000785,chromatin; GO:0000775,chromosome, centromeric region; GO:0005634,nucleus; GO:0042800,histone methyltransferase activity (H3-K4 specific); GO:0032183,SUMO binding; GO:0008270,zinc ion binding; GO:0048653,anther development; GO:0016116,carotenoid metabolic process; GO:0009553,embryo sac development; GO:0010452,histone H3-K36 methylation; GO:0009910,negative regulation of flower developme…	SET domain	SET	TR	SET
UrtcanEVm000061t1	12.79	12.73	12.58	14.08	13.75	12.82	14.53	14.17	15.63	1363	1324	1222	1588	1549	1313	1330	1343	1534	6320	K22748 [histone H3]-lysine4 N-trimethyltransferase ATXR3 [EC:2.1.1.354] | (RefSeq) histone-lysine N-methyltransferase ATXR3 isoform X2 (A)	ko00310: Lysine degradation; ko01100: Metabolic pathways	histone-lysine N-methyltransferase ATXR3 isoform X1 [Morus notabilis]	ATXR3_ARATH RecName: Full=Histone-lysine N-methyltransferase ATXR3 {ECO:0000305}; EC=2.1.1.354 {ECO:0000269|PubMed:20937886}; AltName: Full=Protein SET DOMAIN GROUP 2 {ECO:0000303|PubMed:11691919, ECO:0000303|PubMed:21037105, ECO:0000303|PubMed:31429787}; AltName: Full=Trithorax-related protein 3 {ECO:0000303|PubMed:11691919}; Short=TRX-related protein 3 {ECO:0000303|PubMed:11691919};	W9SAQ6_9ROSA SubName: Full=Putative histone-lysine N-methyltransferase {ECO:0000313|EMBL:EXC23165.1};	Histone H3 (Lys4) methyltransferase complex, subunit SET1 and related methyltransferases	GO:0005634,nucleus; GO:0042800,histone methyltransferase activity (H3-K4 specific); GO:0048440,carpel development; GO:0007623,circadian rhythm; GO:0080182,histone H3-K4 trimethylation; GO:0051571,positive regulation of histone H3-K4 methylation; GO:0009791,post-embryonic development; GO:0040029,epigenetic regulation of gene expression; GO:0048443,stamen development; GO:0010228,vegetative to repro…	Protein SET DOMAIN GROUP 2 C-terminal	SET	TR	SET
UrtcanEVm000062t1	38.92	39.34	39.52	37.26	34.71	33.6	31.87	31.78	34.65	4264	4205	3947	4320	4019	3538	2999	3096	3497	6488	K11000 callose synthase [EC:2.4.1.-] | (RefSeq) callose synthase 2 (A)	--	callose synthase 1 [Urtica dioica subsp. dioica]	CALS1_ARATH RecName: Full=Callose synthase 1; EC=2.4.1.34; AltName: Full=1,3-beta-glucan synthase; AltName: Full=Protein GLUCAN SYNTHASE-LIKE 6;	A0A6M9U027_URTDI RecName: Full=1,3-beta-glucan synthase {ECO:0000256|ARBA:ARBA00012589}; EC=2.4.1.34 {ECO:0000256|ARBA:ARBA00012589}; AltName: Full=1,3-beta-glucan synthase {ECO:0000256|ARBA:ARBA00032165};	1,3-beta-glucan synthase/callose synthase catalytic subunit	GO:0000148,1,3-beta-D-glucan synthase complex; GO:0009504,cell plate; GO:0016021,integral component of membrane; GO:0005886,plasma membrane; GO:0009506,plasmodesma; GO:0003843,1,3-beta-D-glucan synthase activity; GO:0046527,glucosyltransferase activity; GO:0006075,(1->3)-beta-D-glucan biosynthetic process; GO:0071555,cell wall organization; GO:0008360,regulation of cell shape; GO:0003674,molecula…	1,3-beta-glucan synthase component	--	--	--
UrtcanEVm000063t1	10.72	11.05	10.8	13.22	13.55	13.76	16.38	16.34	19.28	1186	1193	1089	1548	1585	1464	1557	1608	1965	6550	K11000 callose synthase [EC:2.4.1.-] | (RefSeq) callose synthase 3 (A)	--	callose synthase 3 [Urtica dioica subsp. dioica]	CALS3_ARATH RecName: Full=Callose synthase 3; EC=2.4.1.34; AltName: Full=1,3-beta-glucan synthase; AltName: Full=Protein GLUCAN SYNTHASE-LIKE 12;	A0A6M9U0C7_URTDI RecName: Full=1,3-beta-glucan synthase {ECO:0000256|ARBA:ARBA00012589}; EC=2.4.1.34 {ECO:0000256|ARBA:ARBA00012589}; AltName: Full=1,3-beta-glucan synthase {ECO:0000256|ARBA:ARBA00032165};	1,3-beta-glucan synthase/callose synthase catalytic subunit	GO:0000148,1,3-beta-D-glucan synthase complex; GO:0016021,integral component of membrane; GO:0005886,plasma membrane; GO:0003843,1,3-beta-D-glucan synthase activity; GO:0046527,glucosyltransferase activity; GO:0006075,(1->3)-beta-D-glucan biosynthetic process; GO:0071555,cell wall organization; GO:0008360,regulation of cell shape; GO:0003674,molecular_function; GO:0003824,catalytic activity; GO:0…	1,3-beta-glucan synthase component	--	--	--
UrtcanEVm000064t1	1.43	1.34	1.62	1.12	1.23	1.17	1.48	1.66	1.4	288	263	297	239	261	226	256	297	261	11704	K11000 callose synthase [EC:2.4.1.-] | (RefSeq) putative callose synthase 8 (A)	--	callose synthase 8 [Urtica dioica subsp. dioica]	CALS8_ARATH RecName: Full=Putative callose synthase 8; EC=2.4.1.34; AltName: Full=1,3-beta-glucan synthase; AltName: Full=Protein GLUCAN SYNTHASE-LIKE 4;	A0A6M9U044_URTDI RecName: Full=1,3-beta-glucan synthase {ECO:0000256|ARBA:ARBA00012589}; EC=2.4.1.34 {ECO:0000256|ARBA:ARBA00012589}; AltName: Full=1,3-beta-glucan synthase {ECO:0000256|ARBA:ARBA00032165};	1,3-beta-glucan synthase/callose synthase catalytic subunit	GO:0000148,1,3-beta-D-glucan synthase complex; GO:0016021,integral component of membrane; GO:0005886,plasma membrane; GO:0003843,1,3-beta-D-glucan synthase activity; GO:0046527,glucosyltransferase activity; GO:0006075,(1->3)-beta-D-glucan biosynthetic process; GO:0071555,cell wall organization; GO:0008360,regulation of cell shape; GO:0003674,molecular_function; GO:0003824,catalytic activity; GO:0…	PPR repeat family	--	--	--
UrtcanEVm000065t1	34.8	35.6	34.49	44.62	46.02	45.55	40.65	40.59	41.31	3912	3904	3535	5309	5468	4922	3925	4058	4279	6650	K11789 DDB1- and CUL4-associated factor 1 [EC:2.7.11.1] | (RefSeq) DDB1- and CUL4-associated factor homolog 1 (A)	--	DDB1- and CUL4-associated factor homolog 1 [Morus notabilis]	DCAF1_ARATH RecName: Full=DDB1- and CUL4-associated factor homolog 1; AltName: Full=Protein DDB1-CUL4 ASSOCIATED FACTOR 1; Short=Protein DCAF1;	W9QZD9_9ROSA SubName: Full=DDB1-and CUL4-associated factor-1-like protein {ECO:0000313|EMBL:EXB60457.1};	HIV-1 Vpr-binding protein	GO:0080008,Cul4-RING E3 ubiquitin ligase complex; GO:0005634,nucleus; GO:0009793,embryo development ending in seed dormancy; GO:0009908,flower development; GO:0010154,fruit development; GO:0048366,leaf development; GO:0048827,phyllome development; GO:0016567,protein ubiquitination; GO:0048367,shoot system development; GO:0000003,reproduction; GO:0003006,developmental process involved in reproduct…	LisH	--	--	--
UrtcanEVm000066t1	9.56	9.36	9.24	12.54	12.76	12.9	12.23	12.87	13.67	1061	1013	934	1472	1496	1376	1165	1270	1397	6566	K17906 autophagy-related protein 2 | (RefSeq) autophagy-related protein 2 (A)	ko04136: Autophagy - other	autophagy-related protein 2 [Morus notabilis]	ATG2_ARATH RecName: Full=Autophagy-related protein 2 {ECO:0000303|PubMed:21645148}; Short=AtAPG2 {ECO:0000303|PubMed:12114572}; AltName: Full=Protein PEROXISOME UNUSUAL POSITIONING 1 {ECO:0000303|PubMed:24368788};	W9SML8_9ROSA RecName: Full=Autophagy-related protein 2 {ECO:0000256|ARBA:ARBA00018070};	Cytoplasm to vacuole targeting protein	GO:0005789,endoplasmic reticulum membrane; GO:0019898,extrinsic component of membrane; GO:0000407,phagophore assembly site; GO:0034045,phagophore assembly site membrane; GO:0032266,phosphatidylinositol-3-phosphate binding; GO:0000045,autophagosome assembly; GO:0000422,autophagy of mitochondrion; GO:0030242,autophagy of peroxisome; GO:0042742,defense response to bacterium; GO:0050832,defense respo…	Autophagy-related protein C terminal domain	--	--	--
UrtcanEVm000067t1	2.91	3.28	2.95	5.1	5.18	5.33	4.66	4.16	4.9	304	334	281	563	571	535	418	386	471	6192	K14311 nuclear pore complex protein Nup188 | (RefSeq) nucleoporin NUP188 homolog (A)	ko03013: Nucleocytoplasmic transport	hypothetical protein L484_024956 [Morus notabilis]	--	W9R6T0_9ROSA SubName: Full=Uncharacterized protein {ECO:0000313|EMBL:EXB39261.1};	--	GO:0017056,structural constituent of nuclear pore; GO:0003674,molecular_function; GO:0005198,structural molecule activity	--	--	--	--
UrtcanEVm000068t1	1.88	1.84	1.9	2.72	3.01	2.98	1.94	1.93	2.47	189	180	174	289	319	287	167	172	228	5967	K14861 nucleolar pre-ribosomal-associated protein 1 | (RefSeq) uncharacterized protein LOC21400815 isoform X1 (A)	--	hypothetical protein L484_017832 [Morus notabilis]	--	W9R0E8_9ROSA SubName: Full=Uncharacterized protein {ECO:0000313|EMBL:EXB50294.1};	Uncharacterized conserved protein	--	Nucleolar pre-ribosomal-associated protein 1	--	--	--
UrtcanEVm000069t1	6.27	6.6	5.95	8.68	7.38	7.88	7.95	8	8.71	676	694	584	990	840	816	736	767	864	6386	K11661 helicase SRCAP/SWR1 [EC:5.6.2.-] | (RefSeq) CHR13-2; hypothetical protein (A)	ko03082: ATP-dependent chromatin remodeling	chromatin modification-related protein EAF1 B [Morus notabilis]	EAF1B_ARATH RecName: Full=Chromatin modification-related protein EAF1 B; AltName: Full=ESA1-associated factor 1 B;	W9S445_9ROSA SubName: Full=CAG repeat protein 32 {ECO:0000313|EMBL:EXC25120.1};	--	GO:0048046,apoplast; GO:0035267,NuA4 histone acetyltransferase complex; GO:0005634,nucleus; GO:0003677,DNA binding; GO:0006325,chromatin organization; GO:0043981,histone H4-K5 acetylation; GO:0009909,regulation of flower development; GO:2000028,regulation of photoperiodism, flowering; GO:0048510,regulation of timing of transition from vegetative to reproductive phase; GO:0003674,molecular_functio…	HSA domain	--	--	--
UrtcanEVm000070t1	3.28	3.06	2.91	2.66	2.22	2.71	3.15	3.13	4.07	342	311	277	294	245	272	282	290	391	6188	K11000 callose synthase [EC:2.4.1.-] | (RefSeq) callose synthase 7 (A)	--	callose synthase 7 [Urtica dioica subsp. dioica]	CALS7_ARATH RecName: Full=Callose synthase 7; EC=2.4.1.34; AltName: Full=1,3-beta-glucan synthase; AltName: Full=Protein GLUCAN SYNTHASE-LIKE 7;	A0A6M9U041_URTDI RecName: Full=1,3-beta-glucan synthase {ECO:0000256|ARBA:ARBA00012589}; EC=2.4.1.34 {ECO:0000256|ARBA:ARBA00012589}; AltName: Full=1,3-beta-glucan synthase {ECO:0000256|ARBA:ARBA00032165};	1,3-beta-glucan synthase/callose synthase catalytic subunit	GO:0000148,1,3-beta-D-glucan synthase complex; GO:0016021,integral component of membrane; GO:0005886,plasma membrane; GO:0003843,1,3-beta-D-glucan synthase activity; GO:0046527,glucosyltransferase activity; GO:0006075,(1->3)-beta-D-glucan biosynthetic process; GO:0080165,callose deposition in phloem sieve plate; GO:0071555,cell wall organization; GO:0010233,phloem transport; GO:0008360,regulation…	1,3-beta-glucan synthase component	--	--	--
UrtcanEVm000071t1	3.14	3.45	2.54	3.01	3.44	2.58	2.77	3.77	3.82	329	352	242	333	380	259	249	351	368	6208	--	--	myosin-3 [Morus notabilis]	TNO1_ARATH RecName: Full=Trans-Golgi network-localized SYP41-interacting protein 1 {ECO:0000303|PubMed:21521696}; Short=TGN-localized SYP41-interacting protein 1 {ECO:0000303|PubMed:21521696};	W9RKG9_9ROSA SubName: Full=Uncharacterized protein {ECO:0000313|EMBL:EXB82445.1};	--	GO:0016021,integral component of membrane; GO:0032588,trans-Golgi network membrane; GO:0006886,intracellular protein transport; GO:0006623,protein targeting to vacuole; GO:0022604,regulation of cell morphogenesis; GO:0070507,regulation of microtubule cytoskeleton organization; GO:0010226,response to lithium ion; GO:0010555,response to mannitol; GO:0035864,response to potassium ion; GO:0009651,res…	Crescentin protein	--	--	--
UrtcanEVm000072t1	3.95	3.67	3.95	3.67	4.3	3.66	4.39	3.94	4.69	438	397	399	431	504	390	418	388	479	6560	K20178 vacuolar protein sorting-associated protein 8 | (RefSeq) vacuolar protein sorting-associated protein 8 homolog (A)	ko04148: Efferocytosis	vacuolar protein sorting-associated protein 8 homolog [Morus notabilis]	--	W9RVY4_9ROSA SubName: Full=Vacuolar protein sorting-associated protein 8-like protein {ECO:0000313|EMBL:EXC13672.1};	Vacuolar assembly/sorting protein VPS8	GO:0110165,cellular anatomical entity; GO:0006623,protein targeting to vacuole; GO:0016192,vesicle-mediated transport; GO:0006605,protein targeting; GO:0006810,transport; GO:0006886,intracellular protein transport; GO:0007034,vacuolar transport; GO:0008104,protein localization; GO:0008150,biological_process; GO:0009987,cellular process; GO:0015031,protein transport; GO:0033036,macromolecule local…	Golgi CORVET complex core vacuolar protein 8	--	--	--
UrtcanEVm000073t1	2.22	2.41	2.17	3.82	3.03	3.31	2.92	3.28	3.02	281	298	251	513	406	404	318	370	353	7466	K10706 senataxin [EC:5.6.2.-] | (RefSeq) P-loop containing nucleoside triphosphate hydrolases superfamily protein (A)	--	uncharacterized protein LOC21396985 [Morus notabilis]	MAA3_ARATH RecName: Full=Probable helicase MAGATAMA 3; EC=3.6.4.-; AltName: Full=SEN1-like protein;	A0A2P5DZ57_PARAD SubName: Full=P-loop containing nucleoside triphosphate hydrolase {ECO:0000313|EMBL:PON78563.1};	tRNA-splicing endonuclease positive effector (SEN1)	GO:0005634,nucleus; GO:0005524,ATP binding; GO:0004386,helicase activity; GO:0016787,hydrolase activity; GO:0003723,RNA binding; GO:0009553,embryo sac development; GO:0010183,pollen tube guidance; GO:0009875,pollen-pistil interaction; GO:0000166,nucleotide binding; GO:0003674,molecular_function; GO:0005488,binding; GO:0017076,purine nucleotide binding; GO:0030554,adenyl nucleotide binding; GO:003…	SEN1 N terminal	--	--	--
UrtcanEVm000074t1	11.38	11.29	11.59	16.25	16.21	15.93	16.12	17.39	19.24	1224	1184	1136	1850	1843	1647	1489	1663	1906	6374	K11000 callose synthase [EC:2.4.1.-] | (RefSeq) callose synthase 10 isoform X1 (A)	--	callose synthase 10 [Urtica dioica subsp. dioica]	CALSA_ARATH RecName: Full=Callose synthase 10; EC=2.4.1.34; AltName: Full=1,3-beta-glucan synthase; AltName: Full=Protein CHORUS; AltName: Full=Protein GLUCAN SYNTHASE-LIKE 8;	A0A6M9U006_URTDI RecName: Full=1,3-beta-glucan synthase {ECO:0000256|ARBA:ARBA00012589}; EC=2.4.1.34 {ECO:0000256|ARBA:ARBA00012589}; AltName: Full=1,3-beta-glucan synthase {ECO:0000256|ARBA:ARBA00032165};	1,3-beta-glucan synthase/callose synthase catalytic subunit	GO:0000148,1,3-beta-D-glucan synthase complex; GO:0005794,Golgi apparatus; GO:0016021,integral component of membrane; GO:0005886,plasma membrane; GO:0009506,plasmodesma; GO:0003843,1,3-beta-D-glucan synthase activity; GO:0046527,glucosyltransferase activity; GO:0006075,(1->3)-beta-D-glucan biosynthetic process; GO:0071555,cell wall organization; GO:0048589,developmental growth; GO:0009556,microsp…	1,3-beta-glucan synthase component	--	--	--
UrtcanEVm000075t1	70.98	72.12	72.82	99.47	100.62	97.31	94.23	91.97	98.44	7415	7350	6935	10998	11110	9772	8455	8545	9469	6200	K13210 far upstream element-binding protein | (RefSeq) uncharacterized protein LOC120202727 (A)	--	hypothetical protein PanWU01x14_302320 [Parasponia andersonii]	--	A0A2P5ATC6_PARAD SubName: Full=Uncharacterized protein {ECO:0000313|EMBL:PON39803.1};	--	--	--	--	--	--
UrtcanEVm000076t1	24.49	24.23	24.07	28.74	27.18	29.85	31.03	31.39	38.07	2606	2516	2335	3237	3057	3054	2837	2971	3731	6311	K11000 callose synthase [EC:2.4.1.-] | (RefSeq) callose synthase 9 isoform X1 (A)	--	callose synthase 9 [Urtica dioica subsp. dioica]	CALS9_ARATH RecName: Full=Callose synthase 9; EC=2.4.1.34; AltName: Full=1,3-beta-glucan synthase; AltName: Full=Protein GLUCAN SYNTHASE-LIKE 10;	A0A6M9U008_URTDI RecName: Full=1,3-beta-glucan synthase {ECO:0000256|ARBA:ARBA00012589}; EC=2.4.1.34 {ECO:0000256|ARBA:ARBA00012589}; AltName: Full=1,3-beta-glucan synthase {ECO:0000256|ARBA:ARBA00032165};	1,3-beta-glucan synthase/callose synthase catalytic subunit	GO:0000148,1,3-beta-D-glucan synthase complex; GO:0005829,cytosol; GO:0005794,Golgi apparatus; GO:0016021,integral component of membrane; GO:0005886,plasma membrane; GO:0003843,1,3-beta-D-glucan synthase activity; GO:0046527,glucosyltransferase activity; GO:0006075,(1->3)-beta-D-glucan biosynthetic process; GO:0052543,callose deposition in cell wall; GO:0048589,developmental growth; GO:0055047,ge…	1,3-beta-glucan synthase component	--	--	--
UrtcanEVm000077t1	14.02	13.07	13.89	17.85	17.93	18.6	18.47	17.83	19.3	1796	1633	1622	2420	2427	2290	2032	2031	2280	7539	K14792 rRNA biogenesis protein RRP5 | (RefSeq) rRNA biogenesis protein RRP5 isoform X1 (A)	--	rRNA biogenesis protein RRP5 isoform X1 [Morus notabilis]	RRP5_ARATH RecName: Full=rRNA biogenesis protein RRP5 {ECO:0000303|PubMed:23382868}; Short=AtRrp5 {ECO:0000303|PubMed:23382868}; AltName: Full=Ribosomal RNA-processing protein 5 {ECO:0000303|PubMed:23382868};	W9QKL3_9ROSA SubName: Full=Protein RRP5-like protein {ECO:0000313|EMBL:EXB29321.1};	rRNA processing protein Rrp5	GO:0005730,nucleolus; GO:0005886,plasma membrane; GO:0032040,small-subunit processome; GO:0003723,RNA binding; GO:0009553,embryo sac development; GO:0006364,rRNA processing; GO:0003674,molecular_function; GO:0003676,nucleic acid binding; GO:0005488,binding; GO:0097159,organic cyclic compound binding; GO:1901363,heterocyclic compound binding; GO:0007275,multicellular organism development; GO:00081…	Protein of unknown function (DUF620)	--	--	--
UrtcanEVm000078t1	4.38	4.76	4.4	5.62	5.28	5.5	5.96	6.33	6.58	455	483	417	618	580	549	532	585	630	6169	K17613 calcineurin-binding protein cabin-1 | (RefSeq) uncharacterized protein LOC21389324 (A)	--	uncharacterized protein LOC21389324 [Morus notabilis]	CABIN_ARATH RecName: Full=Calcineurin-binding protein 1 {ECO:0000303|PubMed:25086063, ECO:0000303|PubMed:25600486}; Short=AtCABIN1 {ECO:0000303|PubMed:25086063};	A0A7J6G750_CANSA SubName: Full=Uncharacterized protein {ECO:0000313|EMBL:KAF4378815.1};	--	GO:0005634,nucleus; GO:0006336,NA; GO:0005575,cellular_component; GO:0005622,intracellular anatomical structure; GO:0043226,organelle; GO:0043227,membrane-bounded organelle; GO:0043229,intracellular organelle; GO:0043231,intracellular membrane-bounded organelle; GO:0110165,cellular anatomical entity	Tetratricopeptide repeat	--	--	--
UrtcanEVm000079t1	7.45	8.06	7.17	10.09	9.75	10.83	9.49	9.76	10.56	791	835	694	1135	1095	1106	866	922	1033	6300	K15164 mediator of RNA polymerase II transcription subunit 13 | (RefSeq) mediator of RNA polymerase II transcription subunit 13 (A)	--	mediator of RNA polymerase II transcription subunit 13 [Morus notabilis]	MED13_ARATH RecName: Full=Mediator of RNA polymerase II transcription subunit 13; AltName: Full=Protein GRAND CENTRAL; AltName: Full=Protein MACCHI-BOU 2;	A0A7J6F0A4_CANSA RecName: Full=Mediator of RNA polymerase II transcription subunit 13 {ECO:0000256|RuleBase:RU364134};	Acyl-CoA synthetase	GO:0016592,mediator complex; GO:0003712,transcription coregulator activity; GO:0040034,regulation of development, heterochronic; GO:0040008,regulation of growth; GO:0090213,regulation of radial pattern formation; GO:0006357,regulation of transcription by RNA polymerase II; GO:0003674,molecular_function; GO:0140110,transcription regulator activity; GO:0008150,biological_process; GO:0032502,develop…	MID domain of medPIWI	--	--	--
UrtcanEVm000080t1	4.32	5.33	4.49	5.02	4.94	5	5.92	5.32	5.78	427	514	404	525	516	475	502	467	525	5877	K03125 transcription initiation factor TFIID subunit 1 [EC:2.3.1.48 2.7.11.1] | (RefSeq) transcription initiation factor TFIID subunit 1 (A)	ko03022: Basal transcription factors	transcription initiation factor TFIID subunit 1 [Morus notabilis]	TAF1_ARATH RecName: Full=Transcription initiation factor TFIID subunit 1; AltName: Full=TAFII250-A; AltName: Full=TBP-associated factor 1; Short=AtTAF1; AltName: Full=Transcription initiation factor TFIID subunit 1-A;	W9QXK0_9ROSA SubName: Full=Transcription initiation factor TFIID subunit 1-A {ECO:0000313|EMBL:EXB57308.1};	Transcription initiation factor TFIID, subunit TAF1	GO:0005669,transcription factor TFIID complex; GO:0004402,histone acetyltransferase activity; GO:0016251,RNA polymerase II general transcription initiation factor activity; GO:0001091,RNA polymerase II general transcription initiation factor binding; GO:0017025,TBP-class protein binding; GO:0006325,chromatin organization; GO:0009294,DNA-mediated transformation; GO:0051123,RNA polymerase II preini…	Protein of unknown function (DUF3591)	--	--	--
UrtcanEVm000081t1	33.94	35.6	34.82	37.44	35.07	36.38	38.52	38.37	43.9	3534	3616	3305	4126	3859	3641	3445	3553	4208	6180	K22377 E3 ubiquitin-protein ligase listerin [EC:2.3.2.27] | (RefSeq) E3 ubiquitin-protein ligase listerin isoform X1 (A)	--	E3 ubiquitin-protein ligase listerin isoform X1 [Morus notabilis]	LTN1_ARATH RecName: Full=E3 ubiquitin-protein ligase listerin; EC=2.3.2.27 {ECO:0000250|UniProtKB:Q04781}; AltName: Full=RING-type E3 ubiquitin transferase listerin {ECO:0000305};	A0A2P5AN22_TREOI RecName: Full=E3 ubiquitin-protein ligase listerin {ECO:0000256|ARBA:ARBA00017157, ECO:0000256|RuleBase:RU367090}; EC=2.3.2.27 {ECO:0000256|ARBA:ARBA00012483, ECO:0000256|RuleBase:RU367090}; AltName: Full=RING-type E3 ubiquitin transferase listerin {ECO:0000256|ARBA:ARBA00032366, ECO:0000256|RuleBase:RU367090};	Predicted E3 ubiquitin ligase	GO:0005829,cytosol; GO:1990112,RQC complex; GO:0043023,ribosomal large subunit binding; GO:0061630,ubiquitin protein ligase activity; GO:0008270,zinc ion binding; GO:0072344,rescue of stalled ribosome; GO:1990116,ribosome-associated ubiquitin-dependent protein catabolic process; GO:0003674,molecular_function; GO:0005488,binding; GO:0043021,ribonucleoprotein complex binding; GO:0044877,protein-con…	Ring finger domain	--	--	--
UrtcanEVm000082t1	14.73	14.63	13.52	13.19	12.72	13.08	14.72	15.62	16.69	1505	1459	1260	1426	1374	1285	1292	1420	1570	6071	K11446 [histone H3]-trimethyl-L-lysine4 demethylase [EC:1.14.11.67] | (RefSeq) lysine-specific demethylase rbr-2 (A)	--	lysine-specific demethylase rbr-2 [Morus notabilis]	JMJ17_ARATH RecName: Full=Lysine-specific demethylase JMJ17 {ECO:0000303|PubMed:18713399}; EC=1.14.11.67 {ECO:0000269|PubMed:31038749}; AltName: Full=Jumonji domain-containing protein 17 {ECO:0000303|PubMed:18713399}; Short=AtJMJ17 {ECO:0000303|PubMed:18713399}; Short=Protein JUMONJI 17 {ECO:0000303|PubMed:18713399}; AltName: Full=Lysine-specific histone demethylase JMJ17 {ECO:0000303|PubMed:1871…	W9QH60_9ROSA SubName: Full=Lysine-specific demethylase 5A {ECO:0000313|EMBL:EXB37360.1};	DNA-binding protein jumonji/RBP2/SMCY, contains JmjC domain	GO:0005634,nucleus; GO:0031490,chromatin DNA binding; GO:0032453,histone H3-methyl-lysine-4 demethylase activity; GO:0046872,metal ion binding; GO:0043565,sequence-specific DNA binding; GO:0009738,abscisic acid-activated signaling pathway; GO:0048589,developmental growth; GO:0034721,histone H3-K4 demethylation, trimethyl-H3-K4-specific; GO:0031061,negative regulation of histone methylation; GO:00…	PLU-1-like protein	ARID	TR	ARID
UrtcanEVm000083t1	14.81	15.77	15.02	8.86	10.12	9.19	10.58	10.1	10.79	1561	1621	1443	988	1127	931	958	947	1047	6252	--	--	COP1-interactive protein 1 [Cannabis sativa]	CIP1_ARATH RecName: Full=COP1-interactive protein 1 {ECO:0000303|PubMed:7753789};	A0A803PNV3_CANSA RecName: Full=NAB domain-containing protein {ECO:0000259|PROSITE:PS51774};	--	GO:0005856,cytoskeleton; GO:0005829,cytosol; GO:0000325,plant-type vacuole; GO:0005886,plasma membrane; GO:0009536,plastid; GO:0003779,actin binding; GO:0009738,abscisic acid-activated signaling pathway; GO:0071215,cellular response to abscisic acid stimulus; GO:0009789,positive regulation of abscisic acid-activated signaling pathway; GO:0042306,regulation of protein import into nucleus; GO:00097…	Autophagy protein 16 (ATG16)	--	--	--
UrtcanEVm000084t1	11.98	11.72	12.48	14.2	13.92	12.81	13.89	12.83	14.27	1501	1433	1425	1883	1842	1543	1495	1429	1649	7379	K11647 SWI/SNF-related matrix-associated actin-dependent regulator of chromatin subfamily A member 2/4 [EC:5.6.2.-] | (RefSeq) ATP-dependent helicase BRM (A)	ko03082: ATP-dependent chromatin remodeling	ATP-dependent helicase BRM [Morus notabilis]	BRM_ARATH RecName: Full=ATP-dependent helicase BRM {ECO:0000303|PubMed:15371304}; EC=3.6.4.12; AltName: Full=Protein BRAHMA {ECO:0000303|PubMed:15371304}; Short=AtBRM {ECO:0000303|PubMed:15371304}; AltName: Full=Protein CHROMATIN REMODELING 2 {ECO:0000303|PubMed:16547115}; Short=AtCHR2 {ECO:0000303|PubMed:16547115};	W9QEL4_9ROSA SubName: Full=ATP-dependent helicase BRM {ECO:0000313|EMBL:EXB30861.1};	Chromatin remodeling complex SWI/SNF, component SWI2 and related ATPases (DNA/RNA helicase superfamily)	GO:0005634,nucleus; GO:0005524,ATP binding; GO:0016887,ATP hydrolysis activity; GO:0008094,ATP-dependent activity, acting on DNA; GO:0140658,ATP-dependent chromatin remodeler activity; GO:0003682,chromatin binding; GO:0003677,DNA binding; GO:0003678,DNA helicase activity; GO:0090691,formation of plant organ boundary; GO:0010199,organ boundary specification between lateral organs and the meristem;…	SNF2-related domain	SNF2	TR	SNF2
UrtcanEVm000085t1	16.12	16.8	15.64	19.28	19.5	19.6	19.79	20.55	23.51	2255	2294	1994	2856	2883	2637	2379	2557	3036	8209	K15192 TATA-binding protein-associated factor [EC:5.6.2.-] | (RefSeq) TATA-binding protein-associated factor BTAF1 isoform X1 (A)	--	Coatomer beta subunit [Trema orientale]	BTAF1_ARATH RecName: Full=TATA-binding protein-associated factor BTAF1; Short=AtBTAF1; EC=3.6.4.-; AltName: Full=Protein BTAF1 homolog; AltName: Full=Protein ROOT GROWTH DEFECTIVE 3;	A0A2P5BAZ6_TREOI SubName: Full=Coatomer beta subunit {ECO:0000313|EMBL:PON45946.1};	SNF2 family DNA-dependent ATPase domain-containing protein	GO:0005634,nucleus; GO:0005524,ATP binding; GO:0016887,ATP hydrolysis activity; GO:0008094,ATP-dependent activity, acting on DNA; GO:0140658,ATP-dependent chromatin remodeler activity; GO:0003677,DNA binding; GO:0004386,helicase activity; GO:0017025,TBP-class protein binding; GO:1902185,positive regulation of shoot apical meristem development; GO:0000166,nucleotide binding; GO:0003674,molecular_f…	Protein tyrosine and serine/threonine kinase	SNF2	TR	SNF2
UrtcanEVm000086t1	15.35	16.72	15.93	17.93	16.84	16.86	17.86	18.93	21.61	1730	1839	1637	2139	2006	1827	1729	1897	2244	6667	--	--	uncharacterized protein LOC21398582 isoform X1 [Morus notabilis]	--	W9RGN4_9ROSA SubName: Full=Uncharacterized protein {ECO:0000313|EMBL:EXB90193.1};	--	--	--	--	--	--
UrtcanEVm000087t1	14.81	14.74	14.72	18.42	17.32	16.89	20.14	19.5	22.86	1433	1392	1299	1886	1772	1571	1674	1678	2035	5764	K15199 general transcription factor 3C polypeptide 1 | (RefSeq) uncharacterized protein LOC21386178 (A)	--	uncharacterized protein LOC21386178 [Morus notabilis]	--	W9SG49_9ROSA RecName: Full=B-block_TFIIIC domain-containing protein {ECO:0000259|Pfam:PF04182};	--	GO:0005634,nucleus; GO:0000127,transcription factor TFIIIC complex; GO:0003677,DNA binding; GO:0006384,transcription initiation at RNA polymerase III promoter; GO:0003674,molecular_function; GO:0003676,nucleic acid binding; GO:0005488,binding; GO:0097159,organic cyclic compound binding; GO:1901363,heterocyclic compound binding; GO:0006139,nucleobase-containing compound metabolic process; GO:00063…	B-block binding subunit of TFIIIC	--	--	--
UrtcanEVm000088t1	34.05	33.68	34.22	45.05	45.75	46.48	40.38	40.5	47.66	3471	3349	3180	4860	4929	4554	3535	3671	4472	6056	K03006 DNA-directed RNA polymerase II subunit RPB1 [EC:2.7.7.6] | (RefSeq) DNA-directed RNA polymerase II subunit 1 (A)	ko03020: RNA polymerase; ko03420: Nucleotide excision repair	DNA-directed RNA polymerase II subunit 1 [Morus notabilis]	NRPB1_ARATH RecName: Full=DNA-directed RNA polymerase II subunit RPB1 {ECO:0000303|PubMed:19110459, ECO:0000303|PubMed:2103447}; Short=DNA polymerase II subunit B1 {ECO:0000303|PubMed:19110459, ECO:0000303|PubMed:2103447}; EC=2.7.7.6 {ECO:0000269|PubMed:19110459}; AltName: Full=DNA-directed RNA polymerase II largest subunit {ECO:0000303|PubMed:16497658}; AltName: Full=DNA-directed RNA polymerase …	A0A6P4AUJ1_ZIZJJ RecName: Full=DNA-directed RNA polymerase subunit {ECO:0000256|RuleBase:RU004279}; EC=2.7.7.6 {ECO:0000256|RuleBase:RU004279};	RNA polymerase II, large subunit	GO:0000325,plant-type vacuole; GO:0009506,plasmodesma; GO:0005665,RNA polymerase II, core complex; GO:0003677,DNA binding; GO:0003899,DNA-directed 5'-3' RNA polymerase activity; GO:0046872,metal ion binding; GO:0006366,transcription by RNA polymerase II; GO:0003674,molecular_function; GO:0003676,nucleic acid binding; GO:0005488,binding; GO:0097159,organic cyclic compound binding; GO:1901363,heter…	RNA polymerase Rpb1, domain 1	--	--	--
UrtcanEVm000089t1	2.97	2.99	3.04	2.51	2.51	2.24	3.27	2.96	3.21	307	301	286	274	274	222	290	272	305	6128	--	--	Octamer-binding transcription factor [Trema orientale]	RLT1_ARATH RecName: Full=Homeobox-DDT domain protein RLT1 {ECO:0000305}; AltName: Full=Protein HOMEOBOX-1 {ECO:0000305}; AltName: Full=Protein RINGLET 1 {ECO:0000303|PubMed:22694359};	A0A2P5CI27_TREOI SubName: Full=Octamer-binding transcription factor {ECO:0000313|EMBL:PON60635.1};	--	GO:0031010,ISWI-type complex; GO:0003677,DNA binding; GO:0003700,DNA-binding transcription factor activity; GO:0009908,flower development; GO:0045892,negative regulation of DNA-templated transcription; GO:0048510,regulation of timing of transition from vegetative to reproductive phase; GO:0006357,regulation of transcription by RNA polymerase II; GO:0010228,vegetative to reproductive phase transit…	DDT domain	HB-other	TF	HB->HB-other
UrtcanEVm000090t1	1.72	1.54	1.47	1.56	1.41	1.49	1.5	1.7	1.47	184	160	143	176	159	153	138	161	145	6331	K15333 tRNA guanosine-2'-O-methyltransferase [EC:2.1.1.34] | (RefSeq) uncharacterized protein LOC21406163 (A)	--	uncharacterized protein LOC21406163 [Morus notabilis]	--	W9S5J3_9ROSA SubName: Full=Putative methyltransferase TARBP1 {ECO:0000313|EMBL:EXC26782.1};	RNA Methylase, SpoU family	GO:0003723,RNA binding; GO:0016423,tRNA (guanine) methyltransferase activity; GO:0003674,molecular_function; GO:0003676,nucleic acid binding; GO:0005488,binding; GO:0097159,organic cyclic compound binding; GO:1901363,heterocyclic compound binding; GO:0003824,catalytic activity; GO:0008168,methyltransferase activity; GO:0008173,RNA methyltransferase activity; GO:0008175,tRNA methyltransferase acti…	SpoU rRNA Methylase family	--	--	--
UrtcanEVm000091t1	7.94	7.47	7.35	10.43	10.35	10.51	9.47	9.95	10.72	845	775	713	1174	1164	1074	865	941	1050	6307	K06672 cohesin loading factor subunit SCC2 | (RefSeq) sister chromatid cohesion protein SCC2 (A)	--	sister chromatid cohesion protein SCC2 [Morus notabilis]	SCC2_ARATH RecName: Full=Sister chromatid cohesion protein SCC2 {ECO:0000303|PubMed:19228337}; AltName: Full=Protein EMBRYO DEFECTIVE 2773 {ECO:0000303|PubMed:15266054}; AltName: Full=Protein SISTER-CHROMATID COHESION 2 {ECO:0000303|PubMed:19228337}; Short=AtSCC2 {ECO:0000303|PubMed:19228337};	W9QQY4_9ROSA RecName: Full=Sister chromatid cohesion protein {ECO:0000256|RuleBase:RU364107};	Sister chromatid cohesion protein SCC2/Nipped-B	GO:0000775,chromosome, centromeric region; GO:0090694,Scc2-Scc4 cohesin loading complex; GO:0003682,chromatin binding; GO:0046872,metal ion binding; GO:0051301,cell division; GO:0034508,centromere complex assembly; GO:0009793,embryo development ending in seed dormancy; GO:0034087,establishment of mitotic sister chromatid cohesion; GO:0071169,establishment of protein localization to chromatin; GO:…	Sister chromatid cohesion C-terminus	--	--	--
UrtcanEVm000092t1	14.86	15.49	15.57	21.38	21.49	20.97	19.41	19.3	20.9	1587	1614	1516	2417	2426	2153	1781	1833	2056	6333	K00921 1-phosphatidylinositol-3-phosphate 5-kinase [EC:2.7.1.150] | (RefSeq) 1-phosphatidylinositol-3-phosphate 5-kinase FAB1A (A)	ko00562: Inositol phosphate metabolism; ko01100: Metabolic pathways; ko04070: Phosphatidylinositol signaling system; ko04145: Phagosome	1-phosphatidylinositol-3-phosphate 5-kinase FAB1A [Morus notabilis]	FAB1A_ARATH RecName: Full=1-phosphatidylinositol-3-phosphate 5-kinase FAB1A; Short=Phosphatidylinositol 3-phosphate 5-kinase; EC=2.7.1.150 {ECO:0000305|PubMed:21173023}; AltName: Full=FYVE finger-containing phosphoinositide kinase; AltName: Full=PIKfyve; AltName: Full=Phosphatidylinositol 3-phosphate 5-kinase type III; Short=PIPkin-III; Short=Type III PIP kinase; AltName: Full=Protein FORMS APLOI…	W9RVS2_9ROSA RecName: Full=1-phosphatidylinositol-3-phosphate 5-kinase {ECO:0000256|ARBA:ARBA00012009}; EC=2.7.1.150 {ECO:0000256|ARBA:ARBA00012009};	Phosphatidylinositol-4-phosphate 5-kinase and related FYVE finger-containing proteins	GO:0005768,endosome; GO:0010008,endosome membrane; GO:0000285,1-phosphatidylinositol-3-phosphate 5-kinase activity; GO:0005524,ATP binding; GO:0046872,metal ion binding; GO:0010256,endomembrane system organization; GO:0046854,phosphatidylinositol phosphate biosynthetic process; GO:0016310,phosphorylation; GO:0009555,pollen development; GO:0007033,vacuole organization; GO:0003674,molecular_functio…	Phosphatidylinositol-4-phosphate 5-Kinase	--	--	--
UrtcanEVm000093t1	11.52	12	11.18	14.67	12.94	14.86	14.69	15.19	17.55	1136	1154	1005	1530	1348	1408	1244	1332	1592	5866	K11886 proteasome component ECM29 | (RefSeq) proteasome-associated protein ECM29 homolog (A)	--	proteasome-associated protein ECM29 homolog [Morus notabilis]	--	A0A803Q0Q0_CANSA SubName: Full=Uncharacterized protein {ECO:0000313|EnsemblPlants:cds.evm.model.06.959};	Uncharacterized conserved protein	GO:0005737,cytoplasm; GO:0060090,molecular adaptor activity; GO:0043248,proteasome assembly; GO:0003674,molecular_function; GO:0008150,biological_process; GO:0009987,cellular process; GO:0016043,cellular component organization; GO:0022607,cellular component assembly; GO:0043933,protein-containing complex organization; GO:0044085,cellular component biogenesis; GO:0065003,protein-containing complex…	Proteasome stabiliser	--	--	--
UrtcanEVm000094t1	11.46	11.98	12.93	18.01	17.55	17.03	17.15	16.97	19.08	1123	1145	1155	1867	1817	1604	1443	1479	1720	5832	K21852 dedicator of cytokinesis protein 6/7/8 | (RefSeq) guanine nucleotide exchange factor SPIKE 1 (A)	--	guanine nucleotide exchange factor SPIKE 1 [Morus notabilis]	SPK1_ARATH RecName: Full=Guanine nucleotide exchange factor SPIKE 1 {ECO:0000303|PubMed:11826302};	A0A2P5CB63_TREOI SubName: Full=Dedicator of cytokinesis {ECO:0000313|EMBL:PON58272.1};	PH domain-containing protein	GO:0070971,endoplasmic reticulum exit site; GO:0005789,endoplasmic reticulum membrane; GO:0019898,extrinsic component of membrane; GO:0005634,nucleus; GO:0005085,guanyl-nucleotide exchange factor activity; GO:0009734,auxin-activated signaling pathway; GO:0009958,positive gravitropism; GO:0043547,positive regulation of GTPase activity; GO:0008064,regulation of actin polymerization or depolymerizat…	DHR-2, Lobe A	--	--	--
UrtcanEVm000095t1	24.63	24.7	25.11	36.64	35.46	37.49	27.5	27.61	32.24	2809	2749	2611	4423	4275	4110	2694	2800	3389	6743	K06699 proteasome activator subunit 4 | (RefSeq) proteasome activator subunit 4 (A)	ko03050: Proteasome	proteasome activator subunit 4 [Morus notabilis]	PSME4_ARATH RecName: Full=Proteasome activator subunit 4; AltName: Full=Proteasome activator PA200;	A0A2P5FYM2_TREOI SubName: Full=Coatomer beta subunit {ECO:0000313|EMBL:POO02895.1};	Uncharacterized conserved protein	GO:0005829,cytosol; GO:0005634,nucleus; GO:0000502,proteasome complex; GO:0070577,lysine-acetylated histone binding; GO:0016504,peptidase activator activity; GO:0070628,proteasome binding; GO:0006281,DNA repair; GO:0010499,proteasomal ubiquitin-independent protein catabolic process; GO:0003674,molecular_function; GO:0005488,binding; GO:0005515,protein binding; GO:0042393,histone binding; GO:01400…	Proteasome-substrate-size regulator, mid region	MYB-related	TF	MYB->MYB-related
UrtcanEVm000096t1	5.21	5.83	5.15	5.9	5.77	5.2	6.38	5.46	6.2	672	734	606	805	787	645	707	626	738	7597	K10773 endonuclease III [EC:3.2.2.- 4.2.99.18] | (RefSeq) predicted protein (A)	ko03410: Base excision repair	transcriptional activator DEMETER [Morus notabilis]	DME_ARATH RecName: Full=Transcriptional activator DEMETER; EC=3.2.2.-; AltName: Full=DNA glycosylase-related protein DME;	W9SF10_9ROSA SubName: Full=Transcriptional activator DEMETER {ECO:0000313|EMBL:EXC25418.1};	--	GO:0005634,nucleus; GO:0043078,polar nucleus; GO:0051539,4 iron, 4 sulfur cluster binding; GO:0003677,DNA binding; GO:0035514,DNA demethylase activity; GO:0019104,DNA N-glycosylase activity; GO:0003906,DNA-(apurinic or apyrimidinic site) endonuclease activity; GO:0046872,metal ion binding; GO:0032183,SUMO binding; GO:0006284,base-excision repair; GO:0080111,DNA demethylation; GO:0006306,DNA methy…	Methyltransferase domain	--	--	--
UrtcanEVm000097t1	4.11	3.89	4.65	6.46	5.71	6.77	4.85	4.33	4.41	407	375	419	676	597	644	412	381	401	5885	K11000 callose synthase [EC:2.4.1.-] | (RefSeq) callose synthase 11 (A)	--	callose synthase 11 [Urtica dioica subsp. dioica]	CALSB_ARATH RecName: Full=Callose synthase 11; EC=2.4.1.34; AltName: Full=1,3-beta-glucan synthase; AltName: Full=Protein GLUCAN SYNTHASE-LIKE 1;	A0A6M9U121_URTDI RecName: Full=1,3-beta-glucan synthase {ECO:0000256|ARBA:ARBA00012589}; EC=2.4.1.34 {ECO:0000256|ARBA:ARBA00012589}; AltName: Full=1,3-beta-glucan synthase {ECO:0000256|ARBA:ARBA00032165};	1,3-beta-glucan synthase/callose synthase catalytic subunit	GO:0000148,1,3-beta-D-glucan synthase complex; GO:0016021,integral component of membrane; GO:0005886,plasma membrane; GO:0003843,1,3-beta-D-glucan synthase activity; GO:0046527,glucosyltransferase activity; GO:0006075,(1->3)-beta-D-glucan biosynthetic process; GO:0071555,cell wall organization; GO:0007623,circadian rhythm; GO:0009555,pollen development; GO:0008360,regulation of cell shape; GO:000…	1,3-beta-glucan synthase component	--	--	--
UrtcanEVm000098t1	12.19	11.71	11.85	10.08	10.71	10.09	13.19	13.99	13.75	1271	1191	1126	1112	1180	1011	1181	1297	1320	6188	K12879 THO complex subunit 2 | (RefSeq) LOW QUALITY PROTEIN: THO complex subunit 2 (A)	ko03013: Nucleocytoplasmic transport; ko03040: Spliceosome	LOW QUALITY PROTEIN: THO complex subunit 2 [Morus notabilis]	THOC2_ARATH RecName: Full=THO complex subunit 2; Short=AtTHO2; AltName: Full=Protein EMBRYO DEFECTIVE 2793;	A0A2P5D240_PARAD RecName: Full=THO complex subunit 2 {ECO:0000256|ARBA:ARBA00019596};	KEKE-like motif-containing transcription regulator (Rlr1)/suppressor of sin4	GO:0016607,nuclear speck; GO:0005634,nucleus; GO:0000347,THO complex; GO:0000445,THO complex part of transcription export complex; GO:0003729,mRNA binding; GO:0003723,RNA binding; GO:0035196,miRNA processing; GO:1990428,miRNA transport; GO:0006406,mRNA export from nucleus; GO:0006397,mRNA processing; GO:0008380,RNA splicing; GO:0003674,molecular_function; GO:0003676,nucleic acid binding; GO:00054…	Transcription factor/nuclear export subunit protein 2	--	--	--
UrtcanEVm000099t1	27.03	28.01	27.08	28.34	28.2	28.86	24.21	26	28.46	2720	2750	2484	3018	2999	2791	2092	2327	2636	5982	K15156 mediator of RNA polymerase II transcription subunit 14 | (RefSeq) mediator of RNA polymerase II transcription subunit 14 isoform X1 (A)	--	mediator of RNA polymerase II transcription subunit 14 isoform X2 [Morus notabilis]	MED14_ARATH RecName: Full=Mediator of RNA polymerase II transcription subunit 14; AltName: Full=Protein STRUWWELPETER; Short=AtSWP;	W9RI64_9ROSA RecName: Full=Mediator of RNA polymerase II transcription subunit 14 {ECO:0000256|RuleBase:RU365082}; AltName: Full=Mediator complex subunit 14 {ECO:0000256|RuleBase:RU365082};	Thyroid hormone receptor-associated coactivator complex component (TRAP170)	GO:0070847,core mediator complex; GO:0016592,mediator complex; GO:0009506,plasmodesma; GO:0003712,transcription coregulator activity; GO:0009738,abscisic acid-activated signaling pathway; GO:0009631,cold acclimation; GO:0008284,positive regulation of cell population proliferation; GO:0045944,positive regulation of transcription by RNA polymerase II; GO:0040008,regulation of growth; GO:0006357,reg…	Mediator complex subunit MED14	--	--	--
UrtcanEVm000100t1	6.68	6.98	6.3	6.86	6.67	6.35	7.58	6.5	7.69	855	873	736	931	903	781	834	740	909	7544	K11450 [histone H3]-N6,N6-dimethyl-L-lysine4 FAD-dependent demethylase [EC:1.14.99.66] | (RefSeq) lysine-specific histone demethylase 1 homolog 2-like (A)	--	Histone lysine-specific demethylase [Parasponia andersonii]	LDL3_ARATH RecName: Full=Lysine-specific histone demethylase 1 homolog 3; EC=1.-.-.-; AltName: Full=Flavin-containing amine oxidase domain-containing protein 3; AltName: Full=Protein LSD1-like 3;	A0A2P5BT60_PARAD SubName: Full=Histone lysine-specific demethylase {ECO:0000313|EMBL:PON51978.1};	Amine oxidase	GO:0016491,oxidoreductase activity; GO:0046592,polyamine oxidase activity; GO:0006325,chromatin organization; GO:0016570,histone modification; GO:0006598,polyamine catabolic process; GO:0003674,molecular_function; GO:0003824,catalytic activity; GO:0016645,oxidoreductase activity, acting on the CH-NH group of donors; GO:0016647,oxidoreductase activity, acting on the CH-NH group of donors, oxygen a…	Flavin containing amine oxidoreductase	SWI/SNF-SWI3	TR	SWI/SNF-SWI3
UrtcanEVm000101t1	1.69	1.51	1.44	1.74	1.42	1.69	1.76	1.62	1.74	249	216	193	271	220	238	222	212	236	8620	K02324 DNA polymerase epsilon subunit 1 [EC:2.7.7.7] | (RefSeq) DNA polymerase epsilon catalytic subunit A (A)	ko03030: DNA replication; ko03410: Base excision repair; ko03420: Nucleotide excision repair	DNA polymerase epsilon catalytic subunit A [Morus notabilis]	DPOE1_ARATH RecName: Full=DNA polymerase epsilon catalytic subunit A; EC=2.7.7.7 {ECO:0000250|UniProtKB:P15436}; AltName: Full=DNA polymerase 2 a; Short=AtPOL2a; AltName: Full=DNA polymerase II subunit a; AltName: Full=Protein ABA OVERLY SENSITIVE a; AltName: Full=Protein EARLY IN SHORT DAYS 7; AltName: Full=Protein EMBRYO DEFECTIVE 142; AltName: Full=Protein EMBRYO DEFECTIVE 2284; AltName: Full=…	A0A2P5ANU9_PARAD RecName: Full=DNA polymerase epsilon catalytic subunit {ECO:0000256|RuleBase:RU365029}; EC=2.7.7.7 {ECO:0000256|RuleBase:RU365029};	DNA polymerase epsilon, catalytic subunit A	GO:0048046,apoplast; GO:0008622,epsilon DNA polymerase complex; GO:0051539,4 iron, 4 sulfur cluster binding; GO:0003677,DNA binding; GO:0003887,DNA-directed DNA polymerase activity; GO:0000166,nucleotide binding; GO:0008310,single-stranded DNA 3'-5' exodeoxyribonuclease activity; GO:0008270,zinc ion binding; GO:0006287,base-excision repair, gap-filling; GO:0045004,DNA replication proofreading; GO…	Domain of unknown function (DUF1744)	--	--	--
UrtcanEVm000102t1	44.83	48.05	47.84	51.39	51.27	49.46	50.11	49.07	55.92	4808	5027	4677	5833	5811	5099	4616	4680	5523	6357	K03260 translation initiation factor 4G | (RefSeq) eukaryotic translation initiation factor 4G (A)	--	eukaryotic translation initiation factor 4G [Morus notabilis]	IF4G_CUCME RecName: Full=Eukaryotic translation initiation factor 4G {ECO:0000305}; Short=eIF-4G {ECO:0000305}; Short=eIF4G {ECO:0000305}; AltName: Full=Protein synthesis initiation factor 4G {ECO:0000305};	A0A2P5FPQ5_TREOI SubName: Full=26S proteasome regulatory complex, non-ATPase subcomplex, Rpn1 subunit {ECO:0000313|EMBL:PON99785.1};	Translation initiation factor 4F, ribosome/mRNA-bridging subunit (eIF-4G)	GO:0003723,RNA binding; GO:0003743,translation initiation factor activity; GO:0003674,molecular_function; GO:0003676,nucleic acid binding; GO:0005488,binding; GO:0097159,organic cyclic compound binding; GO:1901363,heterocyclic compound binding; GO:0008135,translation factor activity, RNA binding; GO:0045182,translation regulator activity; GO:0090079,translation regulator activity, nucleic acid bi…	MA3 domain	--	--	--
UrtcanEVm000103t1	11.4	11.6	10.27	9.9	10.43	11.58	12.73	12.72	15.07	1102	1094	905	1013	1066	1076	1057	1094	1340	5758	K07052 CAAX protease family protein | (RefSeq) uncharacterized protein LOC115705482 isoform X1 (A)	--	CAAX amino terminal protease [Trema orientale]	EMB8_PICGL RecName: Full=Embryogenesis-associated protein EMB8; EC=3.1.1.-;	A0A2P5FH01_TREOI SubName: Full=CAAX amino terminal protease {ECO:0000313|EMBL:PON97046.1};	--	GO:0052689,carboxylic ester hydrolase activity; GO:0003674,molecular_function; GO:0003824,catalytic activity; GO:0016787,hydrolase activity; GO:0016788,hydrolase activity, acting on ester bonds	Type II CAAX prenyl endopeptidase Rce1-like	--	--	--
UrtcanEVm000104t1	14.72	14.89	14.81	16.58	17.03	17.38	17.47	17.96	19.9	1827	1803	1676	2179	2234	2074	1863	1982	2278	7314	K18442 brefeldin A-inhibited guanine nucleotide-exchange protein | (RefSeq) brefeldin A-inhibited guanine nucleotide-exchange protein 2 (A)	ko04144: Endocytosis	brefeldin A-inhibited guanine nucleotide-exchange protein 2 [Morus notabilis]	BIG2_ARATH RecName: Full=Brefeldin A-inhibited guanine nucleotide-exchange protein 2; Short=BIG2; AltName: Full=ARF guanine-nucleotide exchange factor BIG2;	W9RE82_9ROSA SubName: Full=Brefeldin A-inhibited guanine nucleotide-exchange protein 2 {ECO:0000313|EMBL:EXB52664.1};	Guanine nucleotide exchange factor	GO:0005829,cytosol; GO:0016020,membrane; GO:0005085,guanyl-nucleotide exchange factor activity; GO:0043001,Golgi to plasma membrane protein transport; GO:0032012,regulation of ARF protein signal transduction; GO:0003674,molecular_function; GO:0030234,enzyme regulator activity; GO:0030695,GTPase regulator activity; GO:0060589,nucleoside-triphosphatase regulator activity; GO:0098772,molecular funct…	EF hand	--	--	--
UrtcanEVm000105t1	18.08	18.81	17.97	19.12	20.54	21.21	21.16	21.17	24.65	1842	1869	1669	2061	2211	2077	1851	1918	2311	6052	K13462 guanine nucleotide-exchange factor | (RefSeq) brefeldin A-inhibited guanine nucleotide-exchange protein 5 (A)	--	brefeldin A-inhibited guanine nucleotide-exchange protein 5 [Morus notabilis]	BIG5_ARATH RecName: Full=Brefeldin A-inhibited guanine nucleotide-exchange protein 5 {ECO:0000303|PubMed:19230664}; Short=BIG5 {ECO:0000303|PubMed:19230664}; AltName: Full=ARF guanine-nucleotide exchange factor BIG5 {ECO:0000303|PubMed:19230664}; AltName: Full=Protein BFA-VISUALIZED ENDOCYTIC TRAFFICKING DEFECTIVE 1 {ECO:0000303|PubMed:19230664, ECO:0000303|PubMed:23737757}; Short=Protein BEN1 {E…	W9SKB4_9ROSA SubName: Full=Brefeldin A-inhibited guanine nucleotide-exchange protein 1 {ECO:0000313|EMBL:EXC13619.1};	Guanine nucleotide exchange factor	GO:0005829,cytosol; GO:0005769,early endosome; GO:0031901,early endosome membrane; GO:0005802,trans-Golgi network; GO:0005085,guanyl-nucleotide exchange factor activity; GO:0009734,auxin-activated signaling pathway; GO:0042742,defense response to bacterium; GO:0006897,endocytosis; GO:0006955,immune response; GO:0045087,innate immune response; GO:0006886,intracellular protein transport; GO:0032012…	Sec7 domain	--	--	--
UrtcanEVm000106t1	66.91	68.53	69.51	85.11	86.82	84.73	80.16	79.81	86.61	6087	6082	5764	8193	8349	7409	6263	6458	7244	5436	K12854 pre-mRNA-splicing helicase BRR2 [EC:3.6.4.13] | (RefSeq) DExH-box ATP-dependent RNA helicase DExH12 (A)	ko03040: Spliceosome	DExH-box ATP-dependent RNA helicase DExH12 [Morus notabilis]	DEXHC_ARATH RecName: Full=DExH-box ATP-dependent RNA helicase DExH12 {ECO:0000305}; EC=3.6.4.13 {ECO:0000305}; AltName: Full=BRR2 homolog A {ECO:0000305}; Short=AtBRR2A {ECO:0000303|PubMed:19261069}; AltName: Full=Pre-mRNA-splicing helicase BRR2A {ECO:0000305}; AltName: Full=Protein EMBRYO DEFECTIVE 1507 {ECO:0000303|PubMed:15266054};	W9QGM2_9ROSA SubName: Full=U5 small nuclear ribonucleoprotein 200 kDa helicase {ECO:0000313|EMBL:EXB36921.1};	RNA helicase BRR2, DEAD-box superfamily	GO:0005730,nucleolus; GO:0005634,nucleus; GO:0005681,spliceosomal complex; GO:0005524,ATP binding; GO:0016887,ATP hydrolysis activity; GO:0003723,RNA binding; GO:0003724,RNA helicase activity; GO:0006397,mRNA processing; GO:0000388,spliceosome conformational change to release U4 (or U4atac) and U1 (or U11); GO:0010228,vegetative to reproductive phase transition of meristem; GO:0000166,nucleotide …	Sec63 Brl domain	--	--	--
UrtcanEVm000107t1	49.39	49.88	47.94	57.63	59.06	59.35	61.85	63.3	65.83	4920	4847	4354	6075	6218	5683	5292	5608	6035	5925	K10590 E3 ubiquitin-protein ligase TRIP12 [EC:2.3.2.26] | (RefSeq) E3 ubiquitin-protein ligase UPL3 (A)	ko04120: Ubiquitin mediated proteolysis	E3 ubiquitin-protein ligase UPL3 [Morus notabilis]	UPL3_ARATH RecName: Full=E3 ubiquitin-protein ligase UPL3; Short=Ubiquitin-protein ligase 3; EC=2.3.2.26; AltName: Full=HECT ubiquitin-protein ligase 3; AltName: Full=HECT-type E3 ubiquitin transferase UPL3; AltName: Full=Protein KAKTUS;	W9QKG8_9ROSA RecName: Full=HECT-type E3 ubiquitin transferase {ECO:0000256|ARBA:ARBA00012485}; EC=2.3.2.26 {ECO:0000256|ARBA:ARBA00012485};	Putative ubiquitin fusion degradation protein	GO:0005886,plasma membrane; GO:0061630,ubiquitin protein ligase activity; GO:0004842,ubiquitin-protein transferase activity; GO:0042023,DNA endoreduplication; GO:0043161,proteasome-mediated ubiquitin-dependent protein catabolic process; GO:0000209,protein polyubiquitination; GO:0010091,trichome branching; GO:0003674,molecular_function; GO:0003824,catalytic activity; GO:0016740,transferase activit…	HECT-domain (ubiquitin-transferase)	--	--	--
UrtcanEVm000108t1	7.77	7.76	8.02	6.74	6.44	6.21	5.71	6.12	6.86	801	780	753	735	701	615	505	561	651	6118	--	--	protein NETWORKED 1A [Morus notabilis]	NET1A_ARATH RecName: Full=Protein NETWORKED 1A {ECO:0000303|PubMed:22840520};	A0A2P5FWE0_TREOI SubName: Full=Protein Networked (NET), actin-binding (NAB) domain containing protein {ECO:0000313|EMBL:POO02110.1};	--	GO:0005737,cytoplasm; GO:0005856,cytoskeleton; GO:0005886,plasma membrane; GO:0009506,plasmodesma; GO:0051015,actin filament binding; GO:0003674,molecular_function; GO:0003779,actin binding; GO:0005488,binding; GO:0005515,protein binding; GO:0008092,cytoskeletal protein binding; GO:0044877,protein-containing complex binding; GO:0005575,cellular_component; GO:0005622,intracellular anatomical struc…	KIP1-like protein	--	--	--
UrtcanEVm000109t1	3.08	2.95	3.33	3.1	3.52	3.29	3.8	3.51	4.29	308	288	304	328	372	316	326	312	395	5947	K22531 ATPase family AAA domain-containing protein 2 [EC:3.6.1.-] | (RefSeq) P-loop containing nucleoside triphosphate hydrolase (A)	--	Spastin [Trema orientale]	Y1591_ARATH RecName: Full=ATPase family AAA domain-containing protein At1g05910;	A0A2P5F4T0_TREOI SubName: Full=Spastin {ECO:0000313|EMBL:PON92774.1};	AAA+-type ATPase containing the bromodomain	GO:0005634,nucleus; GO:0005524,ATP binding; GO:0016887,ATP hydrolysis activity; GO:0003682,chromatin binding; GO:0042393,histone binding; GO:0080111,DNA demethylation; GO:0045944,positive regulation of transcription by RNA polymerase II; GO:0000166,nucleotide binding; GO:0003674,molecular_function; GO:0005488,binding; GO:0017076,purine nucleotide binding; GO:0030554,adenyl nucleotide binding; GO:…	ATPase family associated with various cellular activities (AAA)	--	--	--
UrtcanEVm000110t1	14.19	14.72	14.44	13.56	14.51	13.81	17.35	16.66	19.31	1550	1568	1438	1567	1675	1450	1628	1618	1943	6469	K11367 chromodomain-helicase-DNA-binding protein 1 [EC:5.6.2.-] | (RefSeq) protein CHROMATIN REMODELING 5 isoform X1 (A)	--	protein CHROMATIN REMODELING 5 isoform X1 [Cannabis sativa]	CHR5_ARATH RecName: Full=Protein CHROMATIN REMODELING 5 {ECO:0000303|PubMed:16547115}; Short=AtCHR5; EC=3.6.4.-;	A0A2P5DR72_PARAD SubName: Full=Histone H3-K9 methyltransferase {ECO:0000313|EMBL:PON75795.1};	Chromodomain-helicase DNA-binding protein	GO:0000785,chromatin; GO:0005634,nucleus; GO:0009506,plasmodesma; GO:0005524,ATP binding; GO:0016887,ATP hydrolysis activity; GO:0140658,ATP-dependent chromatin remodeler activity; GO:0003682,chromatin binding; GO:0003677,DNA binding; GO:0004386,helicase activity; GO:0042393,histone binding; GO:0006338,chromatin remodeling; GO:0034728,nucleosome organization; GO:0006357,regulation of transcriptio…	SNF2-related domain	SNF2	TR	SNF2
UrtcanEVm000111t1	4.57	4.31	5	4.61	4.53	4.45	5.58	6.86	7.53	452	416	451	482	473	423	474	603	685	5884	K24816 maestro heat-like repeat-containing protein family member 1 | (RefSeq) protein SHOOT GRAVITROPISM 6 isoform X1 (A)	--	protein SHOOT GRAVITROPISM 6 isoform X1 [Cannabis sativa]	SHGR6_ARATH RecName: Full=Protein SHOOT GRAVITROPISM 6;	A0A7J6GYY5_CANSA SubName: Full=Uncharacterized protein {ECO:0000313|EMBL:KAF4388133.1};	Uncharacterized conserved protein	GO:0005737,cytoplasm; GO:0009705,plant-type vacuole membrane; GO:0009660,amyloplast organization; GO:0009630,gravitropism; GO:0009959,negative gravitropism; GO:0006996,organelle organization; GO:0008150,biological_process; GO:0009657,plastid organization; GO:0009987,cellular process; GO:0016043,cellular component organization; GO:0071840,cellular component organization or biogenesis; GO:0009605,r…	HEAT repeat	--	--	--
UrtcanEVm000112t1	15.31	15.47	15.38	16.02	16.19	15.75	16.7	16.03	18.94	1506	1484	1379	1667	1683	1489	1411	1402	1714	5854	K12818 ATP-dependent RNA helicase DHX8/PRP22 [EC:3.6.4.13] | (RefSeq) ATP-dependent RNA helicase DEAH12, chloroplastic (A)	ko03040: Spliceosome	TNF receptor-associated factor [Trema orientale]	DEAHB_ARATH RecName: Full=ATP-dependent RNA helicase DEAH11, chloroplastic; EC=3.6.4.13; Flags: Precursor;	A0A2P5BEY7_TREOI RecName: Full=RNA helicase {ECO:0000256|ARBA:ARBA00012552}; EC=3.6.4.13 {ECO:0000256|ARBA:ARBA00012552};	DEAH-box RNA helicase	GO:0009507,chloroplast; GO:0005524,ATP binding; GO:0016887,ATP hydrolysis activity; GO:0046872,metal ion binding; GO:0003723,RNA binding; GO:0003724,RNA helicase activity; GO:0016740,transferase activity; GO:0000166,nucleotide binding; GO:0003674,molecular_function; GO:0005488,binding; GO:0017076,purine nucleotide binding; GO:0030554,adenyl nucleotide binding; GO:0032553,ribonucleotide binding; G…	Helicase conserved C-terminal domain	--	--	--
UrtcanEVm000113t1	3.4	3.6	2.93	3.12	3.37	2.95	3.27	3.63	3.81	337	348	265	328	353	281	279	320	348	5901	--	--	Tetratricopeptide-like helical domain containing protein [Trema orientale]	--	A0A2P5CMM8_TREOI SubName: Full=Tetratricopeptide-like helical domain containing protein {ECO:0000313|EMBL:PON62309.1};	Uncharacterized conserved protein	GO:0046872,metal ion binding; GO:0003674,molecular_function; GO:0005488,binding; GO:0043167,ion binding; GO:0043169,cation binding	Putative zinc-finger domain	--	--	--
UrtcanEVm000114t1	3.98	4.05	4.11	5.61	5.24	5.13	5.84	5.57	6.8	373	370	351	556	519	462	470	464	586	5592	K23719 nuclear mRNA export protein SAC3 | (RefSeq) SAC3 family protein B (A)	--	SAC3 family protein B [Morus notabilis]	SAC3B_ARATH RecName: Full=SAC3 family protein B {ECO:0000303|PubMed:19843313};	W9S076_9ROSA RecName: Full=PCI domain-containing protein {ECO:0000259|PROSITE:PS50250};	Nuclear protein export factor	GO:0005737,cytoplasm; GO:0034399,nuclear periphery; GO:0005634,nucleus; GO:0070390,transcription export complex 2; GO:0006406,mRNA export from nucleus; GO:0044030,regulation of DNA methylation; GO:0006403,RNA localization; GO:0006405,RNA export from nucleus; GO:0006810,transport; GO:0006913,nucleocytoplasmic transport; GO:0008150,biological_process; GO:0008152,metabolic process; GO:0009987,cellul…	SAC3/GANP family	--	--	--
UrtcanEVm000115t1	2.17	2.63	2.25	2.43	2.41	2.29	3.48	3.15	3.42	210	248	198	249	246	213	289	271	304	5757	K11592 endoribonuclease Dicer [EC:3.1.26.-] | (RefSeq) endoribonuclease Dicer homolog 1 (A)	--	endoribonuclease Dicer homolog 1 [Morus notabilis]	DCL1_ARATH RecName: Full=Endoribonuclease Dicer homolog 1; EC=3.1.26.-; AltName: Full=Dicer-like protein 1; Short=AtDCL1; AltName: Full=Protein ABNORMAL SUSPENSOR 1; AltName: Full=Protein CARPEL FACTORY; AltName: Full=Protein SHORT INTEGUMENTS 1; AltName: Full=Protein SUSPENSOR 1;	A0A2P5BKY4_PARAD SubName: Full=Endoribonuclease Dicer-like {ECO:0000313|EMBL:PON49451.1};	dsRNA-specific nuclease Dicer and related ribonucleases	GO:0005737,cytoplasm; GO:0005634,nucleus; GO:0005524,ATP binding; GO:0003677,DNA binding; GO:0004386,helicase activity; GO:0046872,metal ion binding; GO:0004525,ribonuclease III activity; GO:0003723,RNA binding; GO:0051607,defense response to virus; GO:0035194,post-transcriptional gene silencing by RNA; GO:0006364,rRNA processing; GO:0030422,siRNA processing; GO:0000166,nucleotide binding; GO:000…	Ribonuclease III domain	--	--	--
UrtcanEVm000116t1	15.23	13.7	13.66	20.18	19.21	20.68	18.84	17.82	20.53	1430	1255	1169	2005	1907	1866	1519	1488	1773	5601	K18442 brefeldin A-inhibited guanine nucleotide-exchange protein | (RefSeq) brefeldin A-inhibited guanine nucleotide-exchange protein 1 isoform X1 (A)	ko04144: Endocytosis	Coatomer beta subunit [Trema orientale]	BIG1_ARATH RecName: Full=Brefeldin A-inhibited guanine nucleotide-exchange protein 1; Short=BIG1; AltName: Full=ARF guanine-nucleotide exchange factor BIG1;	A0A2P5BHR0_TREOI SubName: Full=Coatomer beta subunit {ECO:0000313|EMBL:PON48330.1};	Guanine nucleotide exchange factor	GO:0009507,chloroplast; GO:0005829,cytosol; GO:0016020,membrane; GO:0005802,trans-Golgi network; GO:0005085,guanyl-nucleotide exchange factor activity; GO:0015031,protein transport; GO:0032012,regulation of ARF protein signal transduction; GO:0003674,molecular_function; GO:0030234,enzyme regulator activity; GO:0030695,GTPase regulator activity; GO:0060589,nucleoside-triphosphatase regulator activ…	Sec7 domain	--	--	--
UrtcanEVm000117t1	6.65	6.1	6.76	5.05	5.62	4.8	7.02	7.4	8.18	690	618	640	555	617	479	626	683	782	6163	--	--	protein NETWORKED 1D [Morus notabilis]	NET1D_ARATH RecName: Full=Protein NETWORKED 1D {ECO:0000303|PubMed:22840520};	W9RTK6_9ROSA RecName: Full=NAB domain-containing protein {ECO:0000259|PROSITE:PS51774};	--	GO:0005886,plasma membrane; GO:0051015,actin filament binding; GO:0003674,molecular_function; GO:0003779,actin binding; GO:0005488,binding; GO:0005515,protein binding; GO:0008092,cytoskeletal protein binding; GO:0044877,protein-containing complex binding; GO:0005575,cellular_component; GO:0016020,membrane; GO:0071944,cell periphery; GO:0110165,cellular anatomical entity	KIP1-like protein	--	--	--
UrtcanEVm000118t1	2.63	2.42	2.32	2.05	2.07	1.95	2.87	2.57	2.99	285	256	229	235	237	203	267	248	299	6431	K02937 large subunit ribosomal protein L7e | (RefSeq) 60S ribosomal protein L7-1 (A)	ko03010: Ribosome	uncharacterized protein LOC21392184 [Morus notabilis]	RL71_ARATH RecName: Full=60S ribosomal protein L7-1;	W9QUX7_9ROSA SubName: Full=Uncharacterized protein {ECO:0000313|EMBL:EXB54903.1};	--	GO:0022625,cytosolic large ribosomal subunit; GO:0005730,nucleolus; GO:0003723,RNA binding; GO:0003735,structural constituent of ribosome; GO:0000463,maturation of LSU-rRNA from tricistronic rRNA transcript (SSU-rRNA, 5.8S rRNA, LSU-rRNA); GO:0003674,molecular_function; GO:0003676,nucleic acid binding; GO:0005488,binding; GO:0097159,organic cyclic compound binding; GO:1901363,heterocyclic compoun…	Activator of apoptosis harakiri	--	--	--
UrtcanEVm000119t1	11.47	11.54	11.11	16.83	16.1	15.72	15.23	14.59	16.11	1119	1098	988	1738	1660	1474	1276	1266	1446	5809	K04646 clathrin heavy chain | (RefSeq) clathrin heavy chain 1 (A)	ko04144: Endocytosis	hypothetical protein CCACVL1_30655 [Corchorus capsularis]	CLH2_ORYSJ RecName: Full=Clathrin heavy chain 2;	A0A1R3FW30_COCAP RecName: Full=Clathrin heavy chain {ECO:0000256|PIRNR:PIRNR002290};	Vesicle coat protein clathrin, heavy chain	GO:0030132,clathrin coat of coated pit; GO:0030130,clathrin coat of trans-Golgi network vesicle; GO:0071439,clathrin complex; GO:0032051,clathrin light chain binding; GO:0005198,structural molecule activity; GO:0006886,intracellular protein transport; GO:0006898,receptor-mediated endocytosis; GO:0003674,molecular_function; GO:0005488,binding; GO:0005515,protein binding; GO:0030276,clathrin bindin…	Region in Clathrin and VPS	--	--	--
UrtcanEVm000120t1	9.67	10.61	10.04	9.05	8.6	8.82	12.1	11.55	12.75	879	941	832	871	827	771	945	934	1066	5433	K11267 sister chromatid cohesion protein PDS5 | (RefSeq) sister chromatid cohesion protein PDS5 homolog A (A)	--	Coatomer beta subunit [Trema orientale]	PDS5A_ARATH RecName: Full=Sister chromatid cohesion protein PDS5 homolog A {ECO:0000305}; AltName: Full=Precocious dissociation of sisters protein 5-A {ECO:0000305}; Short=AtPDS5A {ECO:0000303|PubMed:26648949}; Short=PDS5 {ECO:0000303|PubMed:25387881};	A0A2P5EXP9_TREOI SubName: Full=Coatomer beta subunit {ECO:0000313|EMBL:PON90308.1};	Sister chromatid cohesion complex Cohesin, subunit PDS5	GO:0005739,mitochondrion; GO:0005634,nucleus; GO:0009536,plastid; GO:0051301,cell division; GO:0006310,DNA recombination; GO:0006281,DNA repair; GO:0035825,homologous recombination; GO:0009556,microsporogenesis; GO:0007064,mitotic sister chromatid cohesion; GO:0008150,biological_process; GO:0009987,cellular process; GO:0006139,nucleobase-containing compound metabolic process; GO:0006259,DNA metab…	Sister chromatid cohesion protein PDS5 protein	--	--	--
UrtcanEVm000121t1	8.69	7.91	8.55	9.05	8.4	8.94	10.2	10.24	10.12	1296	1151	1162	1429	1324	1280	1306	1356	1393	8727	K12890 serine/arginine-rich splicing factor 1 | (RefSeq) serine/arginine-rich splicing factor SR30-like isoform X1 (A)	ko03040: Spliceosome	uncharacterized protein LOC21392403 [Morus notabilis]	CWZF7_ORYSJ RecName: Full=Cysteine-tryptophan domain-containing zinc finger protein 7 {ECO:0000303|PubMed:28818372}; Short=OsCW-ZF7 {ECO:0000303|PubMed:28818372}; AltName: Full=Protein WIDE GRAIN 7 {ECO:0000303|PubMed:31830332};	W9QU77_9ROSA RecName: Full=CW-type domain-containing protein {ECO:0000259|PROSITE:PS51050};	--	GO:0005634,nucleus; GO:0043565,sequence-specific DNA binding; GO:0008270,zinc ion binding; GO:0045893,positive regulation of DNA-templated transcription; GO:0080113,regulation of seed growth; GO:0003674,molecular_function; GO:0003676,nucleic acid binding; GO:0003677,DNA binding; GO:0005488,binding; GO:0097159,organic cyclic compound binding; GO:1901363,heterocyclic compound binding; GO:0043167,io…	CW-type Zinc Finger	--	--	--
UrtcanEVm000122t1	16.17	15.83	14.71	15.28	15.92	15.72	20.57	19.83	22.72	1567	1496	1299	1566	1630	1464	1712	1709	2025	5770	K08711 ATP-binding cassette, subfamily G (WHITE), member 2, PDR | (RefSeq) pleiotropic drug resistance protein 2 (A)	ko02010: ABC transporters	uncharacterized protein LOC21390780 [Morus notabilis]	TRX1_ORYSJ RecName: Full=Histone-lysine N-methyltransferase TRX1 {ECO:0000305}; Short=OsTrx1 {ECO:0000303|PubMed:24420930}; EC=2.1.1.364 {ECO:0000269|PubMed:24420930}; AltName: Full=Protein SET DOMAIN GROUP 723 {ECO:0000305}; AltName: Full=SET family protein 33 {ECO:0000305}; Short=OsSET33 {ECO:0000303|PubMed:23762371};	W9SBV9_9ROSA RecName: Full=Tudor domain-containing protein {ECO:0000259|SMART:SM00333};	--	GO:0000785,chromatin; GO:0005634,nucleus; GO:0042054,histone methyltransferase activity; GO:0018024,histone-lysine N-methyltransferase activity; GO:0046872,metal ion binding; GO:0006325,chromatin organization; GO:0009908,flower development; GO:0048578,positive regulation of long-day photoperiodism, flowering; GO:0006357,regulation of transcription by RNA polymerase II; GO:0003674,molecular_functi…	Enhancer of polycomb-like	--	--	--
UrtcanEVm000123t1	27.88	27.13	27.88	31.48	30.36	28.51	30.37	29.84	33.91	2613	2479	2381	3121	3007	2567	2444	2487	2922	5591	K11838 ubiquitin carboxyl-terminal hydrolase 7 [EC:3.4.19.12] | (RefSeq) ubiquitin carboxyl-terminal hydrolase 13-like (A)	ko03083: Polycomb repressive complex	Fanconi anaemia protein FANCD [Trema orientale]	UBP13_ARATH RecName: Full=Ubiquitin C-terminal hydrolase 13 {ECO:0000303|PubMed:11115897}; EC=3.4.19.12 {ECO:0000255|PROSITE-ProRule:PRU10092, ECO:0000255|PROSITE-ProRule:PRU10093}; AltName: Full=Deubiquitinating enzyme 13 {ECO:0000303|PubMed:11115897}; Short=AtUBP13 {ECO:0000303|PubMed:11115897}; AltName: Full=Ubiquitin thioesterase 13 {ECO:0000303|PubMed:11115897}; AltName: Full=Ubiquitin-speci…	A0A2P5EWH9_TREOI SubName: Full=Fanconi anaemia protein FANCD {ECO:0000313|EMBL:PON89879.1};	Speckle-type POZ protein SPOP and related proteins with TRAF, MATH and BTB/POZ domains	GO:0005737,cytoplasm; GO:0005829,cytosol; GO:0005634,nucleus; GO:0009506,plasmodesma; GO:0004843,cysteine-type deubiquitinase activity; GO:0004197,cysteine-type endopeptidase activity; GO:0009867,jasmonic acid mediated signaling pathway; GO:0010078,maintenance of root meristem identity; GO:0016579,protein deubiquitination; GO:0070646,protein modification by small protein removal; GO:0031647,regul…	MATH domain	--	--	--
UrtcanEVm000124t1	11.38	10.57	10.69	13.13	12.87	12.06	14.99	15.87	16.95	1246	1129	1067	1522	1489	1269	1410	1545	1709	6484	K00921 1-phosphatidylinositol-3-phosphate 5-kinase [EC:2.7.1.150] | (RefSeq) 1-phosphatidylinositol-3-phosphate 5-kinase FAB1B (A)	ko00562: Inositol phosphate metabolism; ko01100: Metabolic pathways; ko04070: Phosphatidylinositol signaling system; ko04145: Phagosome	1-phosphatidylinositol-3-phosphate 5-kinase FAB1B [Morus notabilis]	FAB1B_ARATH RecName: Full=1-phosphatidylinositol-3-phosphate 5-kinase FAB1B; Short=Phosphatidylinositol 3-phosphate 5-kinase; EC=2.7.1.150; AltName: Full=FYVE finger-containing phosphoinositide kinase; AltName: Full=PIKfyve; AltName: Full=Phosphatidylinositol 3-phosphate 5-kinase type III; Short=PIPkin-III; Short=Type III PIP kinase; AltName: Full=Protein FORMS APLOID AND BINUCLEATE CELLS 1B;	W9R271_9ROSA RecName: Full=1-phosphatidylinositol-3-phosphate 5-kinase {ECO:0000256|ARBA:ARBA00012009}; EC=2.7.1.150 {ECO:0000256|ARBA:ARBA00012009};	Phosphatidylinositol-4-phosphate 5-kinase and related FYVE finger-containing proteins	GO:0005768,endosome; GO:0010008,endosome membrane; GO:0005739,mitochondrion; GO:0000285,1-phosphatidylinositol-3-phosphate 5-kinase activity; GO:0005524,ATP binding; GO:0046872,metal ion binding; GO:0010256,endomembrane system organization; GO:0046854,phosphatidylinositol phosphate biosynthetic process; GO:0016310,phosphorylation; GO:0009555,pollen development; GO:0090332,stomatal closure; GO:000…	TCP-1/cpn60 chaperonin family	--	--	--
UrtcanEVm000125t1	7.49	6.64	6.89	6.79	5.97	6.68	6.74	8.1	8.55	703	608	589	674	592	602	543	676	738	5597	K11797 PH-interacting protein | (RefSeq) bromodomain and WD repeat-containing protein 3 (A)	--	bromodomain and WD repeat-containing protein 3 [Morus notabilis]	ATG16_ARATH RecName: Full=Autophagy-related protein 16 {ECO:0000305};	W9QVV9_9ROSA SubName: Full=Bromodomain and WD repeat-containing protein 1 {ECO:0000313|EMBL:EXB55729.1};	Uncharacterized conserved protein, contains WD40 repeat and BROMO domains	GO:0000421,autophagosome membrane; GO:0000045,autophagosome assembly; GO:0015031,protein transport; GO:0006914,autophagy; GO:0006996,organelle organization; GO:0007033,vacuole organization; GO:0008150,biological_process; GO:0008152,metabolic process; GO:0009056,catabolic process; GO:0009987,cellular process; GO:0016043,cellular component organization; GO:0016236,macroautophagy; GO:0022607,cellula…	WD domain, G-beta repeat	--	--	--
UrtcanEVm000126t1	1.09	1.33	1.28	1.26	1.31	1.41	1.59	2.02	1.65	99	118	106	121	126	123	124	163	138	5430	K15710 E3 ubiquitin-protein ligase SHPRH [EC:5.6.2.- 2.3.2.27] | (RefSeq) E3 ubiquitin-protein ligase SHPRH isoform X1 (A)	--	E3 ubiquitin-protein ligase SHPRH isoform X1 [Morus notabilis]	SM3L2_ARATH RecName: Full=DNA repair protein RAD5A {ECO:0000305}; EC=3.6.4.- {ECO:0000305}; AltName: Full=Putative SWI/SNF-related matrix-associated actin-dependent regulator of chromatin subfamily A member 3-like 2 {ECO:0000305}; Short=SMARCA3-like protein 2 {ECO:0000305}; AltName: Full=RAD5 homolog A {ECO:0000303|PubMed:18310306}; Short=AtRAD5a {ECO:0000303|PubMed:18310306};	W9RI37_9ROSA SubName: Full=E3 ubiquitin-protein ligase SHPRH {ECO:0000313|EMBL:EXB93421.1};	DEAD box-containing helicase-like transcription factor/DNA repair protein	GO:0005634,nucleus; GO:0005524,ATP binding; GO:0008094,ATP-dependent activity, acting on DNA; GO:0140658,ATP-dependent chromatin remodeler activity; GO:0004386,helicase activity; GO:0016818,hydrolase activity, acting on acid anhydrides, in phosphorus-containing anhydrides; GO:0003676,nucleic acid binding; GO:0008270,zinc ion binding; GO:0006281,DNA repair; GO:0009294,DNA-mediated transformation; …	SNF2-related domain	SNF2	TR	SNF2
UrtcanEVm000127t1	15.1	15.92	15.35	11.03	11.49	12.56	14.77	14.6	16.83	1352	1391	1253	1045	1088	1081	1136	1163	1385	5355	K11292 transcription elongation factor SPT6 | (RefSeq) transcription elongation factor SPT6 homolog isoform X1 (A)	--	transcription elongation factor SPT6 homolog isoform X1 [Morus notabilis]	SPT61_ARATH RecName: Full=Transcription elongation factor SPT6 homolog {ECO:0000305}; Short=AtSPT6 {ECO:0000303|PubMed:20139304};	W9SVY8_9ROSA RecName: Full=Transcription elongation factor spt6 {ECO:0000256|PIRNR:PIRNR036947};	Transcription elongation factor SPT6	GO:0009506,plasmodesma; GO:0008023,transcription elongation factor complex; GO:0042393,histone binding; GO:0031491,nucleosome binding; GO:0003746,translation elongation factor activity; GO:0009793,embryo development ending in seed dormancy; GO:0042789,mRNA transcription by RNA polymerase II; GO:0034728,nucleosome organization; GO:0032968,positive regulation of transcription elongation by RNA poly…	Commissureless	--	--	--
UrtcanEVm000128t1	18.85	19.46	18.39	17.64	18.39	17.31	24.44	23.93	25.74	1622	1633	1442	1605	1672	1431	1806	1831	2034	5155	--	--	hypothetical protein TorRG33x02_200090 [Trema orientale]	--	A0A2P5EFD5_TREOI SubName: Full=Uncharacterized protein {ECO:0000313|EMBL:PON84255.1};	--	--	--	--	--	--
UrtcanEVm000129t1	7.61	8.35	7.98	8.68	9.48	9.29	7.81	7.59	7.87	689	737	658	831	907	808	607	611	655	5409	K02999 DNA-directed RNA polymerase I subunit RPA1 [EC:2.7.7.6] | (RefSeq) DNA-directed RNA polymerase I subunit 1 (A)	ko03020: RNA polymerase	DNA-directed RNA polymerase I subunit 1 [Cannabis sativa]	NRPA1_ARATH RecName: Full=DNA-directed RNA polymerase I subunit 1 {ECO:0000305}; AltName: Full=DNA-directed RNA polymerase I subunit RPA1 {ECO:0000305}; Short=DNA polymerase I subunit A1 {ECO:0000305}; EC=2.7.7.6 {ECO:0000305}; AltName: Full=Nuclear RNA polymerase A1 {ECO:0000312|EMBL:AEE79684.1};	A0A803P6J7_CANSA RecName: Full=DNA-directed RNA polymerase subunit {ECO:0000256|RuleBase:RU004279}; EC=2.7.7.6 {ECO:0000256|RuleBase:RU004279};	RNA polymerase I, large subunit	GO:0005634,nucleus; GO:0009506,plasmodesma; GO:0005736,RNA polymerase I complex; GO:0003677,DNA binding; GO:0003899,DNA-directed 5'-3' RNA polymerase activity; GO:0008270,zinc ion binding; GO:0042254,ribosome biogenesis; GO:0006351,DNA-templated transcription; GO:0003674,molecular_function; GO:0003676,nucleic acid binding; GO:0005488,binding; GO:0097159,organic cyclic compound binding; GO:1901363…	RNA polymerase Rpb1, domain 5	--	--	--
UrtcanEVm000130t1	8.33	7.4	8.06	7.25	7.65	8.36	11	10.38	10.9	820	711	723	755	796	791	930	909	987	5858	K22768 methyl-CpG-binding domain-containing protein 9 [EC:2.3.1.48] | (RefSeq) LOW QUALITY PROTEIN: methyl-CpG-binding domain-containing protein 9 (A)	--	Autoimmune regulator [Trema orientale]	PTM_ARATH RecName: Full=DDT domain-containing protein PTM {ECO:0000305}; AltName: Full=DDT domain-containing protein 1 {ECO:0000305}; AltName: Full=Membrane-bound transcription factor PTM {ECO:0000305}; AltName: Full=PHD type transcription factor with transmembrane domains {ECO:0000303|PubMed:21934661};	A0A2P5DC84_TREOI SubName: Full=Autoimmune regulator {ECO:0000313|EMBL:PON70896.1};	Nucleosome remodeling factor, subunit NURF301/BPTF	GO:0009941,chloroplast envelope; GO:0009707,chloroplast outer membrane; GO:0016021,integral component of membrane; GO:0031010,ISWI-type complex; GO:0005634,nucleus; GO:0046872,metal ion binding; GO:0035064,methylated histone binding; GO:0010019,chloroplast-nucleus signaling pathway; GO:0045893,positive regulation of DNA-templated transcription; GO:0003674,molecular_function; GO:0005488,binding; G…	DDT domain	DDT	TR	DDT
UrtcanEVm000131t1	4.5	4.74	4.35	5.89	6.19	5.79	6.3	5.86	7.09	434	446	382	601	631	537	522	503	629	5745	K22768 methyl-CpG-binding domain-containing protein 9 [EC:2.3.1.48] | (RefSeq) LOW QUALITY PROTEIN: methyl-CpG-binding domain-containing protein 9 (A)	--	DDT domain-containing protein PTM isoform X1 [Morus notabilis]	PTM_ARATH RecName: Full=DDT domain-containing protein PTM {ECO:0000305}; AltName: Full=DDT domain-containing protein 1 {ECO:0000305}; AltName: Full=Membrane-bound transcription factor PTM {ECO:0000305}; AltName: Full=PHD type transcription factor with transmembrane domains {ECO:0000303|PubMed:21934661};	W9RR58_9ROSA SubName: Full=Nucleosome-remodeling factor subunit BPTF {ECO:0000313|EMBL:EXC04604.1};	Nucleosome remodeling factor, subunit NURF301/BPTF	GO:0009941,chloroplast envelope; GO:0009707,chloroplast outer membrane; GO:0016021,integral component of membrane; GO:0031010,ISWI-type complex; GO:0005634,nucleus; GO:0046872,metal ion binding; GO:0035064,methylated histone binding; GO:0010019,chloroplast-nucleus signaling pathway; GO:0045893,positive regulation of DNA-templated transcription; GO:0003674,molecular_function; GO:0005488,binding; G…	DDT domain	DDT	TR	DDT
UrtcanEVm000132t1	2.33	2.79	2.54	2.52	3.33	3.3	6.06	6.61	7.98	204	238	203	233	307	278	456	515	642	5241	K11592 endoribonuclease Dicer [EC:3.1.26.-] | (RefSeq) endoribonuclease Dicer homolog 3 (A)	--	endoribonuclease Dicer homolog 3 [Morus notabilis]	DCL3A_ORYSJ RecName: Full=Endoribonuclease Dicer homolog 3a; AltName: Full=Dicer-like protein 3a; Short=OsDCL3a; EC=3.1.26.-;	W9RVT0_9ROSA SubName: Full=Endoribonuclease Dicer-3a-like protein {ECO:0000313|EMBL:EXB74915.1};	dsRNA-specific nuclease Dicer and related ribonucleases	GO:0005737,cytoplasm; GO:0005634,nucleus; GO:0005524,ATP binding; GO:0003677,DNA binding; GO:0004386,helicase activity; GO:0046872,metal ion binding; GO:0004525,ribonuclease III activity; GO:0003723,RNA binding; GO:0035194,post-transcriptional gene silencing by RNA; GO:0030422,siRNA processing; GO:0000166,nucleotide binding; GO:0003674,molecular_function; GO:0005488,binding; GO:0017076,purine nuc…	Ribonuclease III domain	--	--	--
UrtcanEVm000133t1	0.24	0.27	0.28	0.8	0.9	0.94	1.02	0.68	0.8	20	22	21	70	79	75	73	50	61	4982	K11000 callose synthase [EC:2.4.1.-] | (RefSeq) callose synthase 7 (A)	--	callose synthase 7 [Urtica dioica subsp. dioica]	CALS7_ARATH RecName: Full=Callose synthase 7; EC=2.4.1.34; AltName: Full=1,3-beta-glucan synthase; AltName: Full=Protein GLUCAN SYNTHASE-LIKE 7;	A0A6M9U041_URTDI RecName: Full=1,3-beta-glucan synthase {ECO:0000256|ARBA:ARBA00012589}; EC=2.4.1.34 {ECO:0000256|ARBA:ARBA00012589}; AltName: Full=1,3-beta-glucan synthase {ECO:0000256|ARBA:ARBA00032165};	1,3-beta-glucan synthase/callose synthase catalytic subunit	GO:0000148,1,3-beta-D-glucan synthase complex; GO:0016021,integral component of membrane; GO:0005886,plasma membrane; GO:0003843,1,3-beta-D-glucan synthase activity; GO:0046527,glucosyltransferase activity; GO:0006075,(1->3)-beta-D-glucan biosynthetic process; GO:0080165,callose deposition in phloem sieve plate; GO:0071555,cell wall organization; GO:0010233,phloem transport; GO:0008360,regulation…	1,3-beta-glucan synthase component	--	--	--
UrtcanEVm000134t1	5.49	5.22	4.97	3.78	3.25	3.3	3.54	3.74	4.27	464	430	383	338	290	268	257	281	331	5066	K03255 protein TIF31 | (RefSeq) protein TSS (A)	--	N-terminal acetyltransferase A, auxiliary subunit [Trema orientale]	REC3_ARATH RecName: Full=Protein REDUCED CHLOROPLAST COVERAGE 3 {ECO:0000303|PubMed:26862170};	A0A2P5EX13_TREOI SubName: Full=N-terminal acetyltransferase A, auxiliary subunit {ECO:0000313|EMBL:PON90063.1};	Uncharacterized protein CLU1/cluA/TIF31 involved in mitochondrial morphology/distribution, also found associated with eIF-3	GO:0005737,cytoplasm; GO:0005829,cytosol; GO:0005576,extracellular region; GO:0005634,nucleus; GO:0003729,mRNA binding; GO:0019750,chloroplast localization; GO:0006996,organelle organization; GO:0003674,molecular_function; GO:0003676,nucleic acid binding; GO:0003723,RNA binding; GO:0005488,binding; GO:0097159,organic cyclic compound binding; GO:1901363,heterocyclic compound binding; GO:0008150,bi…	Tetratricopeptide repeat	--	--	--
UrtcanEVm000135t1	27.37	27.18	27.18	28.48	27.62	28.79	30.35	30.43	34.12	2798	2711	2533	3081	2984	2829	2665	2767	3211	6073	K01366 cathepsin H [EC:3.4.22.16] | (RefSeq) LOW QUALITY PROTEIN: cysteine proteinase 3 (A)	--	Octamer-binding transcription factor [Trema orientale]	--	A0A2P5CPT9_TREOI SubName: Full=Octamer-binding transcription factor {ECO:0000313|EMBL:PON63053.1};	Nuclear receptor coregulator SMRT/SMRTER, contains Myb-like domains	--	Myb-like DNA-binding domain	MYB	TF	MYB->MYB
UrtcanEVm000136t1	10.31	11.69	9.72	9.84	9.73	9.57	9.83	9.2	11.61	993	1098	853	1003	990	886	813	788	1028	5736	K00284 glutamate synthase (ferredoxin) [EC:1.4.7.1] | (RefSeq) ferredoxin-dependent glutamate synthase, chloroplastic (A)	ko00630: Glyoxylate and dicarboxylate metabolism; ko00910: Nitrogen metabolism	ferredoxin-dependent glutamate synthase, chloroplastic [Morus notabilis]	GLTB1_ARATH RecName: Full=Ferredoxin-dependent glutamate synthase 1, chloroplastic/mitochondrial {ECO:0000305}; EC=1.4.7.1 {ECO:0000269|PubMed:19223513}; AltName: Full=Fd-GOGAT 1 {ECO:0000303|PubMed:9596633}; Flags: Precursor;	A0A803QPI3_CANSA RecName: Full=Glutamine amidotransferase type-2 domain-containing protein {ECO:0000259|PROSITE:PS51278};	Glutamate synthase	GO:0048046,apoplast; GO:0009507,chloroplast; GO:0009941,chloroplast envelope; GO:0009570,chloroplast stroma; GO:0005759,mitochondrial matrix; GO:0005739,mitochondrion; GO:0005886,plasma membrane; GO:0051538,3 iron, 4 sulfur cluster binding; GO:0016041,glutamate synthase (ferredoxin) activity; GO:0016040,glutamate synthase (NADH) activity; GO:0015930,glutamate synthase activity; GO:0046872,metal i…	Glutamine amidotransferases class-II	--	--	--
UrtcanEVm000137t1	7.54	7.42	7.32	10.13	9.71	10.2	9.09	9.92	11.31	752	722	665	1069	1023	978	779	880	1038	5931	K11797 PH-interacting protein | (RefSeq) bromodomain and WD repeat-containing protein 3 (A)	--	bromodomain and WD repeat-containing protein 3 [Morus notabilis]	ATG16_ARATH RecName: Full=Autophagy-related protein 16 {ECO:0000305};	W9QCT9_9ROSA SubName: Full=PH-interacting protein {ECO:0000313|EMBL:EXB28595.1};	Uncharacterized conserved protein, contains WD40 repeat and BROMO domains	GO:0000421,autophagosome membrane; GO:0000045,autophagosome assembly; GO:0015031,protein transport; GO:0006914,autophagy; GO:0006996,organelle organization; GO:0007033,vacuole organization; GO:0008150,biological_process; GO:0008152,metabolic process; GO:0009056,catabolic process; GO:0009987,cellular process; GO:0016043,cellular component organization; GO:0016236,macroautophagy; GO:0022607,cellula…	WD domain, G-beta repeat	--	--	--
UrtcanEVm000138t1	5.04	4.39	4.62	3.14	2.81	2.6	3.94	4.18	4.32	439	373	367	289	259	218	295	324	346	5217	K05665 ATP-binding cassette, subfamily C (CFTR/MRP), member 1 [EC:7.6.2.3] | (RefSeq) ABC transporter C family member 12-like (A)	ko02010: ABC transporters	ABC transporter C family member 12 [Cannabis sativa]	AB2C_ARATH RecName: Full=ABC transporter C family member 2; Short=ABC transporter ABCC.2; Short=AtABCC2; EC=7.6.2.2; AltName: Full=ATP-energized glutathione S-conjugate pump 2; AltName: Full=Glutathione S-conjugate-transporting ATPase 2; AltName: Full=Multidrug resistance-associated protein 2;	A0A803QEB4_CANSA RecName: Full=ABC-type xenobiotic transporter {ECO:0000256|ARBA:ARBA00012191}; EC=7.6.2.2 {ECO:0000256|ARBA:ARBA00012191};	Multidrug resistance-associated protein/mitoxantrone resistance protein, ABC superfamily	GO:0005783,endoplasmic reticulum; GO:0016021,integral component of membrane; GO:0016020,membrane; GO:0000325,plant-type vacuole; GO:0005774,vacuolar membrane; GO:0005773,vacuole; GO:1902417,(+)-abscisic acid D-glucopyranosyl ester transmembrane transporter activity; GO:0008559,ABC-type xenobiotic transporter activity; GO:0005524,ATP binding; GO:0042626,ATPase-coupled transmembrane transporter act…	ABC transporter transmembrane region	--	--	--
UrtcanEVm000139t1	0.91	0.96	0.84	1.77	2	1.79	1.56	1.58	1.5	250	257	210	516	583	474	370	387	383	15883	K08711 ATP-binding cassette, subfamily G (WHITE), member 2, PDR | (RefSeq) pleiotropic drug resistance protein 1-like (A)	ko02010: ABC transporters	Integrase catalytic core [Arabidopsis suecica]	RRPO_OENBE RecName: Full=RNA-directed DNA polymerase homolog; EC=2.7.7.48; AltName: Full=Reverse transcriptase homolog;	A0A6D2IMB2_9BRAS SubName: Full=Uncharacterized protein {ECO:0000313|EMBL:CAA7028739.1};	FOG: Transposon-encoded proteins with TYA, reverse transcriptase, integrase domains in various combinations	GO:0005739,mitochondrion; GO:0003968,RNA-directed 5'-3' RNA polymerase activity; GO:0003964,RNA-directed DNA polymerase activity; GO:0003674,molecular_function; GO:0003824,catalytic activity; GO:0016740,transferase activity; GO:0016772,transferase activity, transferring phosphorus-containing groups; GO:0016779,nucleotidyltransferase activity; GO:0034062,5'-3' RNA polymerase activity; GO:0097747,R…	RNase H-like domain found in reverse transcriptase	--	--	--
UrtcanEVm000140t1	13.51	15.23	14.4	18.45	17.93	17.81	15.27	15.14	18.02	1241	1365	1206	1793	1741	1573	1205	1237	1522	5486	K11718 UDP-glucose:glycoprotein glucosyltransferase [EC:2.4.1.-] | (RefSeq) UDP-glucose:glycoprotein glucosyltransferase (A)	ko04141: Protein processing in endoplasmic reticulum	UDP-glucose:glycoprotein glucosyltransferase [Cannabis sativa]	UGGG_ARATH RecName: Full=UDP-glucose:glycoprotein glucosyltransferase; EC=2.4.1.-; AltName: Full=EMS-mutagenized BRI1 suppressor 1; AltName: Full=Protein PRIORITY IN SWEET LIFE 2; Flags: Precursor;	A0A803Q7T9_CANSA SubName: Full=Uncharacterized protein {ECO:0000313|EnsemblPlants:cds.evm.model.08.1165};	UDP-glucose:glycoprotein glucosyltransferase	GO:0005783,endoplasmic reticulum; GO:0005788,endoplasmic reticulum lumen; GO:0005739,mitochondrion; GO:0003980,UDP-glucose:glycoprotein glucosyltransferase activity; GO:0051082,unfolded protein binding; GO:0046283,anthocyanin-containing compound metabolic process; GO:0071712,ER-associated misfolded protein catabolic process; GO:0009626,plant-type hypersensitive response; GO:0018279,protein N-link…	Glucosyltransferase 24	--	--	--
UrtcanEVm000141t1	7.62	7.26	6.93	9.23	9.06	9.04	8.11	8.65	9.57	781	726	647	1001	981	890	714	788	902	6085	K14310 nuclear pore complex protein Nup205 | (RefSeq) nuclear pore complex protein NUP205 (A)	ko03013: Nucleocytoplasmic transport	nuclear pore complex protein NUP205 [Cannabis sativa]	NU205_ARATH RecName: Full=Nuclear pore complex protein NUP205 {ECO:0000303|PubMed:21189294}; AltName: Full=Nucleoporin 205 {ECO:0000303|PubMed:21189294}; AltName: Full=Protein EMBRYO DEFECTIVE 3142;	A0A7J6GQD5_CANSA SubName: Full=Uncharacterized protein {ECO:0000313|EMBL:KAF4385123.1, ECO:0000313|EnsemblPlants:cds.evm.model.08.636};	Uncharacterized conserved protein	GO:0005635,nuclear envelope; GO:0005643,nuclear pore; GO:0032922,circadian regulation of gene expression; GO:0009682,induced systemic resistance; GO:0051028,mRNA transport; GO:0015031,protein transport; GO:0009617,response to bacterium; GO:0009862,systemic acquired resistance, salicylic acid mediated signaling pathway; GO:0007623,circadian rhythm; GO:0008150,biological_process; GO:0008152,metabol…	Nuclear pore complex scaffold, nucleoporins 186/192/205	--	--	--
UrtcanEVm000142t1	53.5	56.48	55.58	55.29	50.87	54.88	60.33	57.48	68.55	5049	5200	4782	5521	5074	4978	4890	4825	5950	5628	K05665 ATP-binding cassette, subfamily C (CFTR/MRP), member 1 [EC:7.6.2.3] | (RefSeq) ABC transporter C family member 2-like (A)	ko02010: ABC transporters	ABC transporter C family member 2 [Cannabis sativa]	AB2C_ARATH RecName: Full=ABC transporter C family member 2; Short=ABC transporter ABCC.2; Short=AtABCC2; EC=7.6.2.2; AltName: Full=ATP-energized glutathione S-conjugate pump 2; AltName: Full=Glutathione S-conjugate-transporting ATPase 2; AltName: Full=Multidrug resistance-associated protein 2;	A0A803QEB9_CANSA RecName: Full=ABC-type xenobiotic transporter {ECO:0000256|ARBA:ARBA00012191}; EC=7.6.2.2 {ECO:0000256|ARBA:ARBA00012191};	Multidrug resistance-associated protein/mitoxantrone resistance protein, ABC superfamily	GO:0005783,endoplasmic reticulum; GO:0016021,integral component of membrane; GO:0016020,membrane; GO:0000325,plant-type vacuole; GO:0005774,vacuolar membrane; GO:0005773,vacuole; GO:1902417,(+)-abscisic acid D-glucopyranosyl ester transmembrane transporter activity; GO:0008559,ABC-type xenobiotic transporter activity; GO:0005524,ATP binding; GO:0042626,ATPase-coupled transmembrane transporter act…	ABC transporter transmembrane region	--	--	--
UrtcanEVm000143t1	72.77	77.56	74.29	81.37	77.17	80.91	85.89	85.31	96.08	6547	6807	6093	7746	7339	6996	6637	6827	7946	5379	K16279 E3 ubiquitin-protein ligase KEG [EC:2.7.11.1 2.3.2.27] | (RefSeq) E3 ubiquitin-protein ligase KEG (A)	--	E3 ubiquitin-protein ligase KEG [Morus notabilis]	KEG_ARATH RecName: Full=E3 ubiquitin-protein ligase KEG; EC=2.3.2.27; EC=2.7.11.1; AltName: Full=Protein KEEP ON GOING; AltName: Full=RING finger protein KEG; AltName: Full=RING-type E3 ubiquitin transferase KEG {ECO:0000305};	W9R8P4_9ROSA RecName: Full=RING-type E3 ubiquitin transferase {ECO:0000256|ARBA:ARBA00012483}; EC=2.3.2.27 {ECO:0000256|ARBA:ARBA00012483};	--	GO:0005769,early endosome; GO:0005802,trans-Golgi network; GO:0005524,ATP binding; GO:0046872,metal ion binding; GO:0004672,protein kinase activity; GO:0043621,protein self-association; GO:0106310,protein serine kinase activity; GO:0004674,protein serine/threonine kinase activity; GO:0004842,ubiquitin-protein transferase activity; GO:0009738,abscisic acid-activated signaling pathway; GO:0006952,d…	Mind bomb SH3 repeat domain	--	--	--
UrtcanEVm000144t1	29.48	29.64	27.25	36.51	38.23	37.25	32.21	31.44	34.99	2575	2525	2169	3373	3529	3127	2416	2442	2808	5229	K19720 collagen type III alpha | (RefSeq) hypothetical protein (A)	ko04820: Cytoskeleton in muscle cells	uncharacterized protein LOC112092948 [Morus notabilis]	--	A0A7J6GET0_CANSA SubName: Full=Uncharacterized protein {ECO:0000313|EMBL:KAF4380770.1};	--	GO:0000045,autophagosome assembly; GO:0006914,autophagy; GO:0006996,organelle organization; GO:0007033,vacuole organization; GO:0008150,biological_process; GO:0008152,metabolic process; GO:0009056,catabolic process; GO:0009987,cellular process; GO:0016043,cellular component organization; GO:0016236,macroautophagy; GO:0022607,cellular component assembly; GO:0044085,cellular component biogenesis; G…	Coatomer WD associated region	--	--	--
UrtcanEVm000145t1	7.29	8.08	7.53	8.57	7.6	8.09	8.63	8.67	9.81	683	738	643	849	752	728	694	722	845	5587	K03255 protein TIF31 | (RefSeq) protein TSS (A)	--	protein TSS [Morus notabilis]	REC2_ARATH RecName: Full=Protein REDUCED CHLOROPLAST COVERAGE 2 {ECO:0000303|PubMed:26862170}; AltName: Full=Protein TPR-domain suppressor of STIMPY {ECO:0000303|PubMed:21185286};	A0A803QAU6_CANSA RecName: Full=Clu domain-containing protein {ECO:0000259|PROSITE:PS51823};	Uncharacterized protein CLU1/cluA/TIF31 involved in mitochondrial morphology/distribution, also found associated with eIF-3	GO:0005737,cytoplasm; GO:0005829,cytosol; GO:0005634,nucleus; GO:0005886,plasma membrane; GO:0003729,mRNA binding; GO:0007049,cell cycle; GO:0019750,chloroplast localization; GO:0006996,organelle organization; GO:0003674,molecular_function; GO:0003676,nucleic acid binding; GO:0003723,RNA binding; GO:0005488,binding; GO:0097159,organic cyclic compound binding; GO:1901363,heterocyclic compound bind…	Tetratricopeptide repeat	--	--	--
UrtcanEVm000146t1	6.38	6.02	5.8	7.57	7.35	6.47	6.41	7.13	8.49	584	537	484	733	711	569	504	580	714	5464	K17601 WD repeat-containing protein 81 | (RefSeq) protein GFS12 isoform X1 (A)	--	protein GFS12 isoform X1 [Morus notabilis]	GFS12_ARATH RecName: Full=Protein GFS12 {ECO:0000303|PubMed:25618824}; EC=2.7.10.- {ECO:0000255|PROSITE-ProRule:PRU00159}; AltName: Full=BEACH domain-containing protein D {ECO:0000303|PubMed:25618824}; AltName: Full=BEACH-domain homolog D {ECO:0000305}; AltName: Full=GREEN FLUORESCENT SEED 12 {ECO:0000303|PubMed:25618824};	W9QE51_9ROSA SubName: Full=Putative inactive serine/threonine-protein kinase lvsG {ECO:0000313|EMBL:EXB30284.1};	Lysosomal trafficking regulator LYST and related BEACH and WD40 repeat proteins	GO:0080008,Cul4-RING E3 ubiquitin ligase complex; GO:0005524,ATP binding; GO:0004672,protein kinase activity; GO:0042742,defense response to bacterium; GO:0006468,protein phosphorylation; GO:0006623,protein targeting to vacuole; GO:0000166,nucleotide binding; GO:0003674,molecular_function; GO:0005488,binding; GO:0017076,purine nucleotide binding; GO:0030554,adenyl nucleotide binding; GO:0032553,r…	Beige/BEACH domain	--	--	--
UrtcanEVm000147t1	18.38	18.76	18.27	24.62	23.88	23.54	26.08	25.35	28.4	1862	1854	1687	2640	2557	2292	2269	2284	2648	6021	--	--	uncharacterized protein LOC21393397, partial [Morus notabilis]	--	W9SJ25_9ROSA SubName: Full=Inactive ubiquitin carboxyl-terminal hydrolase 54 {ECO:0000313|EMBL:EXC34221.1};	--	GO:0004843,cysteine-type deubiquitinase activity; GO:0016579,protein deubiquitination; GO:0003674,molecular_function; GO:0003824,catalytic activity; GO:0008233,peptidase activity; GO:0008234,cysteine-type peptidase activity; GO:0016787,hydrolase activity; GO:0019783,ubiquitin-like protein peptidase activity; GO:0101005,deubiquitinase activity; GO:0140096,catalytic activity, acting on a protein; G…	Protein of unknown function (DUF629)	--	--	--
UrtcanEVm000148t1	14.88	13.7	13.56	8.95	9.58	9.57	10	10.94	10.56	1330	1195	1105	847	905	822	768	870	868	5346	K00921 1-phosphatidylinositol-3-phosphate 5-kinase [EC:2.7.1.150] | (RefSeq) putative 1-phosphatidylinositol-3-phosphate 5-kinase FAB1D isoform X1 (A)	ko00562: Inositol phosphate metabolism; ko01100: Metabolic pathways; ko04070: Phosphatidylinositol signaling system; ko04145: Phagosome	putative 1-phosphatidylinositol-3-phosphate 5-kinase FAB1D isoform X1 [Morus notabilis]	FAB1D_ARATH RecName: Full=Putative 1-phosphatidylinositol-3-phosphate 5-kinase FAB1D; Short=Phosphatidylinositol 3-phosphate 5-kinase; EC=2.7.1.150; AltName: Full=Phosphatidylinositol 3-phosphate 5-kinase type III; Short=PIPkin-III; Short=Type III PIP kinase; AltName: Full=Protein FORMS APLOID AND BINUCLEATE CELLS 1D;	W9QXB1_9ROSA RecName: Full=1-phosphatidylinositol-3-phosphate 5-kinase {ECO:0000256|ARBA:ARBA00012009}; EC=2.7.1.150 {ECO:0000256|ARBA:ARBA00012009};	Phosphatidylinositol-4-phosphate 5-kinase and related FYVE finger-containing proteins	GO:0010008,endosome membrane; GO:0000285,1-phosphatidylinositol-3-phosphate 5-kinase activity; GO:0005524,ATP binding; GO:0046854,phosphatidylinositol phosphate biosynthetic process; GO:0016310,phosphorylation; GO:0003674,molecular_function; GO:0003824,catalytic activity; GO:0016301,kinase activity; GO:0016307,phosphatidylinositol phosphate kinase activity; GO:0016740,transferase activity; GO:001…	Phosphatidylinositol-4-phosphate 5-Kinase	--	--	--
UrtcanEVm000149t1	10.26	10.62	9.56	13.14	13.95	14.15	16.11	15.51	17.12	904	913	768	1225	1299	1198	1219	1215	1386	5272	K11592 endoribonuclease Dicer [EC:3.1.26.-] | (RefSeq) dicer-like protein 4 isoform X1 (A)	--	dicer-like protein 4 isoform X1 [Morus notabilis]	DCL4_ARATH RecName: Full=Dicer-like protein 4; EC=3.1.26.-;	W9REZ0_9ROSA SubName: Full=Dicer-like protein 4 {ECO:0000313|EMBL:EXB74786.1};	dsRNA-specific nuclease Dicer and related ribonucleases	GO:0005737,cytoplasm; GO:0005829,cytosol; GO:0005634,nucleus; GO:0005524,ATP binding; GO:0004386,helicase activity; GO:0046872,metal ion binding; GO:0004525,ribonuclease III activity; GO:0003723,RNA binding; GO:0051607,defense response to virus; GO:0006353,DNA-templated transcription termination; GO:0010599,lsiRNA processing; GO:0010216,maintenance of DNA methylation; GO:0010492,maintenance of sh…	Ribonuclease III domain	--	--	--
UrtcanEVm000150t1	29.53	29.94	30.14	56.07	55.27	54.42	38.26	38.74	43.31	2671	2641	2485	5365	5283	4730	2972	3116	3601	5405	K00921 1-phosphatidylinositol-3-phosphate 5-kinase [EC:2.7.1.150] | (RefSeq) putative 1-phosphatidylinositol-3-phosphate 5-kinase FAB1C isoform X2 (A)	ko00562: Inositol phosphate metabolism; ko01100: Metabolic pathways; ko04070: Phosphatidylinositol signaling system; ko04145: Phagosome	Chaperonin Cpn60/TCP-1 family [Trema orientale]	FAB1C_ARATH RecName: Full=Putative 1-phosphatidylinositol-3-phosphate 5-kinase FAB1C; Short=Phosphatidylinositol 3-phosphate 5-kinase; EC=2.7.1.150; AltName: Full=Phosphatidylinositol 3-phosphate 5-kinase type III; Short=PIPkin-III; Short=Type III PIP kinase; AltName: Full=Protein FORMS APLOID AND BINUCLEATE CELLS 1C;	A0A2P5FK99_TREOI RecName: Full=1-phosphatidylinositol-3-phosphate 5-kinase {ECO:0000256|ARBA:ARBA00012009}; EC=2.7.1.150 {ECO:0000256|ARBA:ARBA00012009};	Phosphatidylinositol-4-phosphate 5-kinase and related FYVE finger-containing proteins	GO:0010008,endosome membrane; GO:0000285,1-phosphatidylinositol-3-phosphate 5-kinase activity; GO:0005524,ATP binding; GO:0046854,phosphatidylinositol phosphate biosynthetic process; GO:0016310,phosphorylation; GO:0090332,stomatal closure; GO:0003674,molecular_function; GO:0003824,catalytic activity; GO:0016301,kinase activity; GO:0016307,phosphatidylinositol phosphate kinase activity; GO:0016740…	Phosphatidylinositol-4-phosphate 5-Kinase	--	--	--
UrtcanEVm000151t1	27.54	27.65	27.78	28.98	30.56	29.04	27.32	25.61	27.96	2355	2306	2165	2621	2762	2386	2006	1948	2196	5125	K22913 phosphatidylinositol 3,5-bisphosphate 5-phosphatase [EC:3.1.3.-] | (RefSeq) phosphoinositide phosphatase SAC2-like isoform X1 (A)	ko00562: Inositol phosphate metabolism; ko01100: Metabolic pathways	SAC domain containing protein [Parasponia andersonii]	SAC9_ARATH RecName: Full=Probable phosphoinositide phosphatase SAC9; Short=AtSAC9; EC=3.1.3.-; AltName: Full=Protein SUPPRESSOR OF ACTIN 9; AltName: Full=SAC domain protein 9;	A0A2P5BD29_PARAD SubName: Full=SAC domain containing protein {ECO:0000313|EMBL:PON46690.1};	Putative phosphoinositide phosphatase	GO:0016791,phosphatase activity; GO:0003674,molecular_function; GO:0003824,catalytic activity; GO:0016787,hydrolase activity; GO:0016788,hydrolase activity, acting on ester bonds; GO:0042578,phosphoric ester hydrolase activity	SacI homology domain	--	--	--
UrtcanEVm000152t1	11.59	11.41	11.75	13.39	13.27	13.07	16.77	16.6	16.61	989	950	915	1210	1197	1072	1230	1261	1302	5119	K15166 mediator of RNA polymerase II transcription subunit 23 | (RefSeq) mediator of RNA polymerase II transcription subunit 23 isoform X1 (A)	--	mediator of RNA polymerase II transcription subunit 23 isoform X2 [Morus notabilis]	MED23_ARATH RecName: Full=Mediator of RNA polymerase II transcription subunit 23;	A0A8K0DQ58_9ROSA SubName: Full=Uncharacterized protein {ECO:0000313|EMBL:KAF3432138.1};	Cofactor required for Sp1 transcriptional activation, subunit 3	GO:0016592,mediator complex; GO:0005667,transcription regulator complex; GO:0010628,positive regulation of gene expression; GO:0006357,regulation of transcription by RNA polymerase II; GO:0008150,biological_process; GO:0008152,metabolic process; GO:0009893,positive regulation of metabolic process; GO:0010467,gene expression; GO:0010468,regulation of gene expression; GO:0010604,positive regulation…	Mediator complex subunit 23	--	--	--
UrtcanEVm000153t1	0.08	0.1	0.15	0.9	1.03	0.82	0.54	0.6	0.48	18	21	30	214	246	178	105	120	101	13046	K08711 ATP-binding cassette, subfamily G (WHITE), member 2, PDR | (RefSeq) pleiotropic drug resistance protein 1-like (A)	ko02010: ABC transporters	Integrase catalytic core [Arabidopsis suecica]	M860_ARATH RecName: Full=Uncharacterized mitochondrial protein AtMg00860; AltName: Full=ORF158;	A0A392LXC4_9FABA SubName: Full=Ty3/gypsy retrotransposon protein {ECO:0000313|EMBL:MCH79304.1}; Flags: Fragment;	FOG: Transposon-encoded proteins with TYA, reverse transcriptase, integrase domains in various combinations	GO:0005739,mitochondrion; GO:0005575,cellular_component; GO:0005622,intracellular anatomical structure; GO:0005737,cytoplasm; GO:0043226,organelle; GO:0043227,membrane-bounded organelle; GO:0043229,intracellular organelle; GO:0043231,intracellular membrane-bounded organelle; GO:0110165,cellular anatomical entity	Chromo (CHRromatin Organisation MOdifier) domain	--	--	--
UrtcanEVm000154t1	1.14	1.05	1.4	0.98	0.71	0.87	1.19	1.22	1.09	96	86	107	87	63	70	86	91	84	5037	K16743 abnormal spindle-like microcephaly-associated protein | (RefSeq) abnormal spindle-like microcephaly-associated protein homolog isoform X1 (A)	--	Beta-catenin [Parasponia andersonii]	--	A0A2P5APG5_PARAD SubName: Full=Beta-catenin {ECO:0000313|EMBL:PON38407.1};	Microtubule-associated protein Asp	GO:0005516,calmodulin binding; GO:0003674,molecular_function; GO:0005488,binding; GO:0005515,protein binding	IQ calmodulin-binding motif	--	--	--
UrtcanEVm000155t1	0.41	0.51	0.54	1.61	1.69	1.66	0.6	0.35	0.32	67	80	80	276	289	259	83	50	47	9474	K08711 ATP-binding cassette, subfamily G (WHITE), member 2, PDR | (RefSeq) pleiotropic drug resistance protein 1-like (A)	ko02010: ABC transporters	Transposon Ty3-G Gag-Pol polyprotein [Vitis vinifera]	M860_ARATH RecName: Full=Uncharacterized mitochondrial protein AtMg00860; AltName: Full=ORF158;	A0A438ILI2_VITVI SubName: Full=Transposon Ty3-G Gag-Pol polyprotein {ECO:0000313|EMBL:RVW97569.1};	FOG: Transposon-encoded proteins with TYA, reverse transcriptase, integrase domains in various combinations	GO:0005739,mitochondrion; GO:0005575,cellular_component; GO:0005622,intracellular anatomical structure; GO:0005737,cytoplasm; GO:0043226,organelle; GO:0043227,membrane-bounded organelle; GO:0043229,intracellular organelle; GO:0043231,intracellular membrane-bounded organelle; GO:0110165,cellular anatomical entity	Reverse transcriptase (RNA-dependent DNA polymerase)	--	--	--
UrtcanEVm000156t1	4.91	4.28	5.17	2.74	3.77	3.13	3.8	3.46	4.02	265	225	254	156	215	162	176	166	198	3338	K09534 DnaJ homolog subfamily C member 14 | (RefSeq) uncharacterized protein LOC120013105 isoform X1 (A)	--	hypothetical protein FNV43_RR19281 [Rhamnella rubrinervis]	AUL1_ARATH RecName: Full=Auxilin-like protein 1;	A0A8K0GY80_9ROSA SubName: Full=Uncharacterized protein {ECO:0000313|EMBL:KAF3440995.1};	Auxilin-like protein and related proteins containing DnaJ domain	GO:0005737,cytoplasm; GO:0043231,intracellular membrane-bounded organelle; GO:0031982,vesicle; GO:0030276,clathrin binding; GO:0072318,clathrin coat disassembly; GO:0072583,clathrin-dependent endocytosis; GO:0003674,molecular_function; GO:0005488,binding; GO:0005515,protein binding; GO:0006810,transport; GO:0008150,biological_process; GO:0009987,cellular process; GO:0016043,cellular component org…	DnaJ domain	--	--	--
UrtcanEVm000157t1	1.03	1.37	1.44	1.38	1.43	1.55	1.46	1.57	1.82	97	126	124	138	142	140	118	132	158	5620	K03348 anaphase-promoting complex subunit 1 | (RefSeq) anaphase-promoting complex subunit 1 (A)	ko04120: Ubiquitin mediated proteolysis	anaphase-promoting complex subunit 1 [Morus notabilis]	APC1_ARATH RecName: Full=Anaphase-promoting complex subunit 1; AltName: Full=Cyclosome subunit 1; AltName: Full=Protein EMBRYO DEFECTIVE 2771;	A0A803P0S8_CANSA RecName: Full=APC1_C domain-containing protein {ECO:0000259|Pfam:PF18122};	Anaphase-promoting complex (APC), subunit 1 (meiotic check point regulator/Tsg24)	GO:0005680,anaphase-promoting complex; GO:0060090,molecular adaptor activity; GO:0031145,anaphase-promoting complex-dependent catabolic process; GO:0010252,auxin homeostasis; GO:0051301,cell division; GO:0009793,embryo development ending in seed dormancy; GO:0009553,embryo sac development; GO:0007091,metaphase/anaphase transition of mitotic cell cycle; GO:0048481,plant ovule development; GO:00709…	Anaphase-promoting complex sub unit 1 C-terminal domain	--	--	--
UrtcanEVm000158t1	35.48	35.1	36.08	40.45	40.29	40.43	40.67	41.55	45.74	3516	3393	3259	4241	4220	3851	3461	3662	4171	5895	K17302 coatomer subunit beta' | (RefSeq) uncharacterized protein LOC125547365 (A)	--	Transcription elongation factor [Trema orientale]	--	A0A2P5DRR3_TREOI SubName: Full=Transcription elongation factor {ECO:0000313|EMBL:PON75985.1};	BAH domain proteins	GO:0005634,nucleus; GO:0003682,chromatin binding; GO:0003746,translation elongation factor activity; GO:0003674,molecular_function; GO:0005488,binding; GO:0003676,nucleic acid binding; GO:0008135,translation factor activity, RNA binding; GO:0045182,translation regulator activity; GO:0090079,translation regulator activity, nucleic acid binding; GO:0097159,organic cyclic compound binding; GO:190136…	TFIIS helical bundle-like domain	IWS1	TR	IWS1
UrtcanEVm000159t1	18.8	17.92	18.31	23.35	22.56	21.44	21.32	23.44	25.42	1566	1456	1390	2057	1986	1716	1525	1737	1944	5000	K04498 E1A/CREB-binding protein [EC:2.3.1.48] | (RefSeq) histone acetyltransferase HAC1 (A)	ko03083: Polycomb repressive complex; ko03250: Viral life cycle - HIV-1	Histone acetyltransferase Rtt109/CBP [Parasponia andersonii]	HAC1_ARATH RecName: Full=Histone acetyltransferase HAC1; EC=2.3.1.48 {ECO:0000269|PubMed:11160878};	A0A2P5AKJ6_PARAD RecName: Full=Histone acetyltransferase {ECO:0000256|ARBA:ARBA00013184}; EC=2.3.1.48 {ECO:0000256|ARBA:ARBA00013184};	CREB binding protein/P300 and related TAZ Zn-finger proteins	GO:0000123,histone acetyltransferase complex; GO:0005667,transcription regulator complex; GO:0031490,chromatin DNA binding; GO:0004402,histone acetyltransferase activity; GO:0003713,transcription coactivator activity; GO:0008270,zinc ion binding; GO:0006325,chromatin organization; GO:0016573,histone acetylation; GO:0045944,positive regulation of transcription by RNA polymerase II; GO:0003674,mole…	Histone acetylation protein	TAZ	TR	TAZ
UrtcanEVm000160t1	6.12	5.36	6.29	7.87	7.85	6.98	10.21	10.3	11.31	652	558	611	888	884	716	935	977	1111	6325	K03514 non-canonical poly(A) RNA polymerase PAPD5/7 [EC:2.7.7.19] | (RefSeq) non-canonical poly(A) RNA polymerase PAPD5 (A)	ko03018: RNA degradation	nucleotidyl transferase [Parasponia andersonii]	--	A0A2P5CJG4_PARAD SubName: Full=Nucleotidyl transferase {ECO:0000313|EMBL:PON61156.1};	DNA polymerase sigma	GO:0031499,TRAMP complex; GO:0046872,metal ion binding; GO:0004652,polynucleotide adenylyltransferase activity; GO:0043631,RNA polyadenylation; GO:0003674,molecular_function; GO:0005488,binding; GO:0043167,ion binding; GO:0043169,cation binding; GO:0003824,catalytic activity; GO:0016740,transferase activity; GO:0016772,transferase activity, transferring phosphorus-containing groups; GO:0016779,nu…	Holliday junction resolvase	--	--	--
UrtcanEVm000161t1	18.32	18.74	17.9	17.9	16.97	18.17	20.12	22.36	22.42	1586	1583	1413	1640	1553	1512	1496	1722	1784	5187	K08333 phosphoinositide-3-kinase, regulatory subunit 4 [EC:2.7.11.1] | (RefSeq) serine/threonine-protein kinase VPS15 (A)	ko04136: Autophagy - other	Regulatory associated protein of TOR [Parasponia andersonii]	VPS15_ARATH RecName: Full=Serine/threonine-protein kinase VPS15 {ECO:0000303|PubMed:21833541}; EC=2.7.11.1 {ECO:0000255|PROSITE-ProRule:PRU00159}; AltName: Full=Vacuolar protein sorting-associated protein 15 {ECO:0000303|PubMed:21833541}; Short=AtVPS15 {ECO:0000303|PubMed:21833541};	A0A2P5CN44_PARAD RecName: Full=Non-specific serine/threonine protein kinase {ECO:0000256|ARBA:ARBA00012513}; EC=2.7.11.1 {ECO:0000256|ARBA:ARBA00012513};	Protein kinase containing WD40 repeats	GO:0080008,Cul4-RING E3 ubiquitin ligase complex; GO:0005737,cytoplasm; GO:0010008,endosome membrane; GO:0005794,Golgi apparatus; GO:0005770,late endosome; GO:0071561,nucleus-vacuole junction; GO:0034271,phosphatidylinositol 3-kinase complex, class III, type I; GO:0034272,phosphatidylinositol 3-kinase complex, class III, type II; GO:0005524,ATP binding; GO:0106310,protein serine kinase activity; …	Protein kinase domain	--	--	--
UrtcanEVm000162t1	10.79	10	10.6	9.6	10.15	9.36	10.98	11.04	10.96	956	864	856	900	950	797	835	870	892	5299	K24869 S phase cyclin A-associated protein in the endoplasmic reticulum | (RefSeq) uncharacterized protein LOC21398354 (A)	--	S phase cyclin A-associated protein in the endoplasmic reticulum, N-terminal [Parasponia andersonii]	--	A0A2P5D6Q2_PARAD SubName: Full=S phase cyclin A-associated protein in the endoplasmic reticulum, N-terminal {ECO:0000313|EMBL:PON68898.1};	Zn-finger protein	--	S phase cyclin A-associated protein in the endoplasmic reticulum	--	--	--
UrtcanEVm000163t1	13.3	14.27	13.95	14.95	15.4	14.14	18.64	18.68	21.1	1165	1219	1114	1385	1426	1190	1402	1455	1698	5243	K11665 chromatin-remodeling ATPase INO80 [EC:5.6.2.-] | (RefSeq) DNA helicase INO80 (A)	ko03082: ATP-dependent chromatin remodeling	DNA helicase INO [Trema orientale]	INO80_ARATH RecName: Full=Chromatin-remodeling ATPase INO80 {ECO:0000303|PubMed:15525519}; Short=AtINO80 {ECO:0000303|PubMed:15525519}; EC=3.6.4.- {ECO:0000250|UniProtKB:Q9ULG1}; AltName: Full=DNA helicase-related INO80 complex homolog 1 {ECO:0000305};	A0A2P5AZ11_TREOI RecName: Full=Chromatin-remodeling ATPase INO80 {ECO:0000256|ARBA:ARBA00019805, ECO:0000256|RuleBase:RU368001}; EC=3.6.4.- {ECO:0000256|RuleBase:RU368001};	SNF2 family DNA-dependent ATPase	GO:0031011,Ino80 complex; GO:0005524,ATP binding; GO:0016887,ATP hydrolysis activity; GO:0140658,ATP-dependent chromatin remodeler activity; GO:0003677,DNA binding; GO:0042393,histone binding; GO:0006281,DNA repair; GO:0043618,regulation of transcription from RNA polymerase II promoter in response to stress; GO:0006351,DNA-templated transcription; GO:0000166,nucleotide binding; GO:0003674,molecul…	SNF2-related domain	SNF2	TR	SNF2
UrtcanEVm000164t1	4.64	5.18	4.25	2.43	2.01	2.13	1.19	1.19	1.5	367	399	306	203	168	162	81	84	109	4758	K00667 fatty acid synthase subunit alpha, fungi type [EC:2.3.1.86] | (RefSeq) fatty acid synthase subunit alpha-like (A)	ko00061: Fatty acid biosynthesis; ko01100: Metabolic pathways; ko01212: Fatty acid metabolism	fatty acid synthase subunit alpha-like [Quercus suber]	--	A0A5N6KRE0_9ROSI RecName: Full=Carrier domain-containing protein {ECO:0000259|PROSITE:PS50075};	--	GO:0004315,3-oxoacyl-[acyl-carrier-protein] synthase activity; GO:0008897,holo-[acyl-carrier-protein] synthase activity; GO:0000287,magnesium ion binding; GO:0016491,oxidoreductase activity; GO:0006633,fatty acid biosynthetic process; GO:0009116,nucleoside metabolic process; GO:0003674,molecular_function; GO:0003824,catalytic activity; GO:0004312,fatty acid synthase activity; GO:0016740,transfera…	Fatty acid synthase type I helical domain	--	--	--
UrtcanEVm000165t1	7.22	7.23	8.04	11.73	10.48	12.02	9.19	9.78	10.04	621	607	630	1067	953	994	679	748	793	5154	K00558 DNA (cytosine-5)-methyltransferase 1 [EC:2.1.1.37] | (RefSeq) DNA (cytosine-5)-methyltransferase 1 (A)	ko00270: Cysteine and methionine metabolism; ko01100: Metabolic pathways	C-5 cytosine methyltransferase [Trema orientale]	DNMT1_ARATH RecName: Full=DNA (cytosine-5)-methyltransferase 1; EC=2.1.1.37; AltName: Full=DNA methyltransferase 01; AltName: Full=DNA methyltransferase 2; AltName: Full=DNA methyltransferase AthI; Short=DNA Metase AthI; Short=M.AthI; AltName: Full=DNA methyltransferase DDM2; AltName: Full=Protein DECREASED DNA METHYLATION 2;	A0A2P5ALY0_TREOI RecName: Full=DNA (cytosine-5)-methyltransferase {ECO:0000256|PIRNR:PIRNR037404}; EC=2.1.1.37 {ECO:0000256|PIRNR:PIRNR037404};	--	GO:0005634,nucleus; GO:0003682,chromatin binding; GO:0003886,DNA (cytosine-5-)-methyltransferase activity; GO:0003677,DNA binding; GO:0008168,methyltransferase activity; GO:0010424,DNA methylation on cytosine within a CG sequence; GO:0009294,DNA-mediated transformation; GO:0010216,maintenance of DNA methylation; GO:0009910,negative regulation of flower development; GO:0006349,regulation of gene e…	Cytosine specific DNA methyltransferase replication foci domain	--	--	--
UrtcanEVm000166t1	40.13	39.73	40.79	43.12	42.79	43.49	46.81	45.25	49.88	3993	3856	3700	4540	4500	4159	4000	4004	4567	5918	K17302 coatomer subunit beta' | (RefSeq) uncharacterized protein LOC125547365 (A)	--	uncharacterized protein LOC21388423 [Morus notabilis]	--	A0A7J6H6L6_CANSA SubName: Full=Uncharacterized protein {ECO:0000313|EMBL:KAF4390932.1};	BAH domain proteins	GO:0005634,nucleus; GO:0003682,chromatin binding; GO:0003674,molecular_function; GO:0005488,binding; GO:0005575,cellular_component; GO:0005622,intracellular anatomical structure; GO:0043226,organelle; GO:0043227,membrane-bounded organelle; GO:0043229,intracellular organelle; GO:0043231,intracellular membrane-bounded organelle; GO:0110165,cellular anatomical entity	TFIIS helical bundle-like domain	IWS1	TR	IWS1
UrtcanEVm000167t1	19.88	20.13	18.92	27.09	24.07	24.13	26.72	24.98	28.25	1856	1833	1610	2676	2375	2165	2142	2074	2425	5570	K10357 myosin V | (RefSeq) myosin-17 (A)	ko04814: Motor proteins	Myosin-J heavy chain [Morus notabilis]	MYO17_ARATH RecName: Full=Myosin-17; AltName: Full=Myosin XI K; Short=AtXIK;	W9R656_9ROSA SubName: Full=Myosin-J heavy chain {ECO:0000313|EMBL:EXB38902.1};	Myosin class V heavy chain	GO:0015629,actin cytoskeleton; GO:0016459,myosin complex; GO:0009506,plasmodesma; GO:0035619,root hair tip; GO:0030133,transport vesicle; GO:0051015,actin filament binding; GO:0005524,ATP binding; GO:0005516,calmodulin binding; GO:0003774,cytoskeletal motor activity; GO:0000146,microfilament motor activity; GO:0007015,actin filament organization; GO:0030048,actin filament-based movement; GO:00513…	Myosin head (motor domain)	--	--	--
UrtcanEVm000168t1	3.95	4.01	3.71	2.75	2.69	2.32	3.43	2.82	3.29	315	312	270	232	227	178	235	200	241	4802	K20826 RNA polymerase II-associated protein 1 | (RefSeq) transcriptional elongation regulator MINIYO isoform X1 (A)	--	transcriptional elongation regulator MINIYO isoform X2 [Cannabis sativa]	IYO_ARATH RecName: Full=Transcriptional elongation regulator MINIYO {ECO:0000303|PubMed:21620701};	A0A803NQV6_CANSA SubName: Full=Uncharacterized protein {ECO:0000313|EnsemblPlants:cds.evm.model.01.797};	Uncharacterized conserved protein	GO:0005737,cytoplasm; GO:0005634,nucleus; GO:0030154,cell differentiation; GO:0008150,biological_process; GO:0009987,cellular process; GO:0032502,developmental process; GO:0048869,cellular developmental process; GO:0005575,cellular_component; GO:0005622,intracellular anatomical structure; GO:0110165,cellular anatomical entity; GO:0043226,organelle; GO:0043227,membrane-bounded organelle; GO:004322…	RPAP1-like, N-terminal	--	--	--
UrtcanEVm000169t1	0.62	0.79	0.41	0.58	0.56	0.66	0.62	0.57	0.87	50	62	30	49	48	51	43	41	64	4845	K02320 DNA polymerase alpha subunit A [EC:2.7.7.7] | (RefSeq) DNA polymerase alpha catalytic subunit (A)	ko03030: DNA replication	DNA polymerase alpha catalytic subunit [Morus notabilis]	DPOLA_ORYSJ RecName: Full=DNA polymerase alpha catalytic subunit; EC=2.7.7.7;	A0A803PES1_CANSA RecName: Full=DNA polymerase {ECO:0000256|RuleBase:RU000442}; EC=2.7.7.7 {ECO:0000256|RuleBase:RU000442};	DNA polymerase alpha, catalytic subunit	GO:0005658,alpha DNA polymerase:primase complex; GO:0005634,nucleus; GO:0003682,chromatin binding; GO:0003896,DNA primase activity; GO:0003688,DNA replication origin binding; GO:0003887,DNA-directed DNA polymerase activity; GO:0046872,metal ion binding; GO:0017076,purine nucleotide binding; GO:0019103,pyrimidine nucleotide binding; GO:0003697,single-stranded DNA binding; GO:0006270,DNA replicatio…	DNA polymerase family B	--	--	--
UrtcanEVm000170t1	13.35	13.58	12.89	16.24	14.99	16.6	18.93	19.12	21.68	1095	1087	964	1409	1300	1309	1334	1395	1633	4929	K27498 focadhesin | (RefSeq) protein RST1 isoform X1 (A)	--	protein RST1 isoform X1 [Morus notabilis]	RST1_ARATH RecName: Full=Protein RST1 {ECO:0000305}; AltName: Full=Protein RESURRECTION 1 {ECO:0000303|PubMed:16183838};	W9S8S5_9ROSA SubName: Full=Uncharacterized protein {ECO:0000313|EMBL:EXC20331.1};	--	GO:0005737,cytoplasm; GO:0005829,cytosol; GO:0016021,integral component of membrane; GO:0005886,plasma membrane; GO:0043447,alkane biosynthetic process; GO:0006723,cuticle hydrocarbon biosynthetic process; GO:0006952,defense response; GO:0009793,embryo development ending in seed dormancy; GO:0006629,lipid metabolic process; GO:1900369,negative regulation of post-transcriptional gene silencing by …	Focadhesin/RST1, DUF3730	--	--	--
UrtcanEVm000171t1	0.06	0.21	0.09	0.32	0.27	0.3	0.27	0.1	0.18	5	16	6	26	22	22	18	7	13	4652	K10357 myosin V | (RefSeq) myosin-12 (A)	ko04814: Motor proteins	Myosin [Trema orientale]	MYO12_ARATH RecName: Full=Myosin-12; AltName: Full=Myosin XI F; Short=AtXIF;	A0A2P5ELC8_TREOI SubName: Full=Myosin {ECO:0000313|EMBL:PON86367.1};	Myosin class V heavy chain	GO:0015629,actin cytoskeleton; GO:0016461,unconventional myosin complex; GO:0051015,actin filament binding; GO:0005524,ATP binding; GO:0005516,calmodulin binding; GO:0003774,cytoskeletal motor activity; GO:0000146,microfilament motor activity; GO:0007015,actin filament organization; GO:0030048,actin filament-based movement; GO:0030050,vesicle transport along actin filament; GO:0003674,molecular_f…	Myosin head (motor domain)	--	--	--
UrtcanEVm000172t1	8.06	9.36	8	9.06	9.15	9.14	9.86	10.02	11.29	713	807	645	847	855	777	749	788	917	5290	K10357 myosin V | (RefSeq) myosin-15 (A)	ko04814: Motor proteins	myosin-15 [Morus notabilis]	MYO15_ARATH RecName: Full=Myosin-15; AltName: Full=Myosin XI I; Short=AtXI-I;	A0A8K0H5V2_9ROSA SubName: Full=Uncharacterized protein {ECO:0000313|EMBL:KAF3446114.1};	Myosin class V heavy chain	GO:0015629,actin cytoskeleton; GO:0005737,cytoplasm; GO:0016459,myosin complex; GO:0031965,nuclear membrane; GO:0051015,actin filament binding; GO:0005524,ATP binding; GO:0005516,calmodulin binding; GO:0003774,cytoskeletal motor activity; GO:0000146,microfilament motor activity; GO:0007015,actin filament organization; GO:0030048,actin filament-based movement; GO:0007097,nuclear migration; GO:2000…	Myosin head (motor domain)	--	--	--
UrtcanEVm000173t1	3.53	4.27	4.04	3.38	3.64	3.03	4.44	4.72	4.58	280	330	292	283	305	231	302	333	333	4771	K10846 DNA excision repair protein ERCC-5 | (RefSeq) DNA repair protein UVH3 (A)	ko03420: Nucleotide excision repair	DNA repair protein UVH3 [Morus notabilis]	UVH3_ARATH RecName: Full=DNA repair protein UVH3; EC=3.1.-.-; AltName: Full=ERCC5 homolog; AltName: Full=RAD2 homolog; Short=AtRAD2; Short=AtUVH3; Short=AtXPG; AltName: Full=UV hypersensitive protein 3; AltName: Full=XPG homolog;	A0A7J6G156_CANSA SubName: Full=Uncharacterized protein {ECO:0000313|EMBL:KAF4376577.1};	5'-3' exonuclease	GO:0005634,nucleus; GO:0017108,5'-flap endonuclease activity; GO:0046872,metal ion binding; GO:0003697,single-stranded DNA binding; GO:0010213,non-photoreactive DNA repair; GO:0006289,nucleotide-excision repair; GO:0009408,response to heat; GO:0003674,molecular_function; GO:0003824,catalytic activity; GO:0004518,nuclease activity; GO:0004519,endonuclease activity; GO:0004520,endodeoxyribonuclease…	XPG N-terminal domain	--	--	--
UrtcanEVm000174t1	7.63	7.82	8.01	8.16	8.9	8.81	10.65	10.62	11.93	629	629	602	712	776	698	754	779	903	4953	K10357 myosin V | (RefSeq) myosin-6 (A)	ko04814: Motor proteins	myosin-6 [Morus notabilis]	MYO8_ARATH RecName: Full=Myosin-8; AltName: Full=Myosin XI B; Short=AtXIB;	W9RBB5_9ROSA SubName: Full=Myosin-J heavy chain {ECO:0000313|EMBL:EXB46052.1};	Myosin class V heavy chain	GO:0015629,actin cytoskeleton; GO:0005737,cytoplasm; GO:0016459,myosin complex; GO:0051015,actin filament binding; GO:0005524,ATP binding; GO:0005516,calmodulin binding; GO:0003774,cytoskeletal motor activity; GO:0000146,microfilament motor activity; GO:0007015,actin filament organization; GO:0030048,actin filament-based movement; GO:0048767,root hair elongation; GO:0030050,vesicle transport alon…	Myosin head (motor domain)	--	--	--
UrtcanEVm000175t1	4.14	4.46	3.94	6.84	6.72	6.92	3.1	2.62	3.51	362	380	314	632	621	581	233	204	282	5232	K05750 NCK-associated protein 1 | (RefSeq) LOW QUALITY PROTEIN: protein NAP1-like (A)	--	Transposon Ty3-I Gag-Pol polyprotein [Vitis vinifera]	RRPO_OENBE RecName: Full=RNA-directed DNA polymerase homolog; EC=2.7.7.48; AltName: Full=Reverse transcriptase homolog;	A0A438EMN0_VITVI RecName: Full=RNA-directed DNA polymerase {ECO:0000256|ARBA:ARBA00012493}; EC=2.7.7.49 {ECO:0000256|ARBA:ARBA00012493};	FOG: Transposon-encoded proteins with TYA, reverse transcriptase, integrase domains in various combinations	GO:0005739,mitochondrion; GO:0003968,RNA-directed 5'-3' RNA polymerase activity; GO:0003964,RNA-directed DNA polymerase activity; GO:0003674,molecular_function; GO:0003824,catalytic activity; GO:0016740,transferase activity; GO:0016772,transferase activity, transferring phosphorus-containing groups; GO:0016779,nucleotidyltransferase activity; GO:0034062,5'-3' RNA polymerase activity; GO:0097747,R…	Retroviral aspartyl protease	--	--	--
UrtcanEVm000176t1	102.65	105.03	104.3	141.16	135.23	138.36	137.09	135.24	147.6	9391	9373	8698	13663	13076	12165	10771	11004	12414	5464	K05666 ATP-binding cassette, subfamily C (CFTR/MRP), member 2 | (RefSeq) ABC transporter C family member 14-like (A)	ko02010: ABC transporters	ATP-binding cassette containing protein [Parasponia andersonii]	AB4C_ARATH RecName: Full=ABC transporter C family member 4; Short=ABC transporter ABCC.4; Short=AtABCC4; EC=7.6.2.2; AltName: Full=ATP-energized glutathione S-conjugate pump 4; AltName: Full=Glutathione S-conjugate-transporting ATPase 4; AltName: Full=Multidrug resistance-associated protein 4;	A0A2P5CXC0_PARAD RecName: Full=ABC-type xenobiotic transporter {ECO:0000256|ARBA:ARBA00012191}; EC=7.6.2.2 {ECO:0000256|ARBA:ARBA00012191};	Multidrug resistance-associated protein/mitoxantrone resistance protein, ABC superfamily	GO:0005829,cytosol; GO:0005794,Golgi apparatus; GO:0016021,integral component of membrane; GO:0016020,membrane; GO:0000325,plant-type vacuole; GO:0005886,plasma membrane; GO:0009506,plasmodesma; GO:0005774,vacuolar membrane; GO:0005773,vacuole; GO:0008559,ABC-type xenobiotic transporter activity; GO:0005524,ATP binding; GO:0042626,ATPase-coupled transmembrane transporter activity; GO:0009624,resp…	ABC transporter transmembrane region	--	--	--
UrtcanEVm000177t1	18.94	20.57	20.04	20.17	19.62	20.43	19.01	18.65	19.24	1575	1668	1518	1773	1724	1632	1357	1379	1469	4992	K05666 ATP-binding cassette, subfamily C (CFTR/MRP), member 2 | (RefSeq) ABC transporter C family member 3-like (A)	ko02010: ABC transporters	ABC transporter C family member 3 [Morus notabilis]	AB3C_ARATH RecName: Full=ABC transporter C family member 3; Short=ABC transporter ABCC.3; Short=AtABCC3; EC=7.6.2.2; AltName: Full=ATP-energized glutathione S-conjugate pump 3; AltName: Full=Glutathione S-conjugate-transporting ATPase 3; AltName: Full=Multidrug resistance-associated protein 3;	W9RRM6_9ROSA RecName: Full=ABC-type xenobiotic transporter {ECO:0000256|ARBA:ARBA00012191}; EC=7.6.2.2 {ECO:0000256|ARBA:ARBA00012191};	Multidrug resistance-associated protein/mitoxantrone resistance protein, ABC superfamily	GO:0048046,apoplast; GO:0016021,integral component of membrane; GO:0016020,membrane; GO:0000325,plant-type vacuole; GO:0009506,plasmodesma; GO:0005774,vacuolar membrane; GO:0005773,vacuole; GO:0015431,ABC-type glutathione S-conjugate transporter activity; GO:0008559,ABC-type xenobiotic transporter activity; GO:0005524,ATP binding; GO:0042626,ATPase-coupled transmembrane transporter activity; GO:0…	ABC transporter transmembrane region	--	--	--
UrtcanEVm000178t1	0.15	0.12	0.18	0.1	0.13	0.16	0.22	0.21	0.39	12	9	13	8	11	12	15	15	28	4735	K05665 ATP-binding cassette, subfamily C (CFTR/MRP), member 1 [EC:7.6.2.3] | (RefSeq) ABC transporter C family member 12-like (A)	ko02010: ABC transporters	ABC transporter C family member 12 [Cannabis sativa]	AB12C_ARATH RecName: Full=ABC transporter C family member 12; Short=ABC transporter ABCC.12; Short=AtABCC12; EC=7.6.2.2; AltName: Full=ATP-energized glutathione S-conjugate pump 13; AltName: Full=Glutathione S-conjugate-transporting ATPase 13; AltName: Full=Multidrug resistance-associated protein 13;	A0A803QEB4_CANSA RecName: Full=ABC-type xenobiotic transporter {ECO:0000256|ARBA:ARBA00012191}; EC=7.6.2.2 {ECO:0000256|ARBA:ARBA00012191};	Multidrug resistance-associated protein/mitoxantrone resistance protein, ABC superfamily	GO:0016021,integral component of membrane; GO:0016020,membrane; GO:0008559,ABC-type xenobiotic transporter activity; GO:0005524,ATP binding; GO:0042626,ATPase-coupled transmembrane transporter activity; GO:0055085,transmembrane transport; GO:0003674,molecular_function; GO:0005215,transporter activity; GO:0015399,primary active transmembrane transporter activity; GO:0022804,active transmembrane tr…	ABC transporter transmembrane region	--	--	--
UrtcanEVm000179t1	8.26	7.41	7.9	14.84	14.75	13.59	13.38	13.15	15.16	785	687	684	1492	1481	1241	1092	1111	1325	5663	K10357 myosin V | (RefSeq) myosin-6 isoform X1 (A)	ko04814: Motor proteins	myosin-6 isoform X1 [Morus notabilis]	MYO8_ARATH RecName: Full=Myosin-8; AltName: Full=Myosin XI B; Short=AtXIB;	W9SIS4_9ROSA SubName: Full=Myosin-J heavy chain {ECO:0000313|EMBL:EXC31270.1};	Myosin class V heavy chain	GO:0015629,actin cytoskeleton; GO:0005737,cytoplasm; GO:0016459,myosin complex; GO:0051015,actin filament binding; GO:0005524,ATP binding; GO:0005516,calmodulin binding; GO:0003774,cytoskeletal motor activity; GO:0000146,microfilament motor activity; GO:0007015,actin filament organization; GO:0030048,actin filament-based movement; GO:0048767,root hair elongation; GO:0030050,vesicle transport alon…	Myosin head (motor domain)	--	--	--
UrtcanEVm000180t1	2.27	2.82	2.82	3.78	4.03	4.92	4.27	4.04	4.65	178	215	201	313	333	370	287	281	334	4715	--	--	uncharacterized protein LOC21386765 isoform X1 [Morus notabilis]	--	W9QGC8_9ROSA RecName: Full=Urb2 domain-containing protein {ECO:0000259|Pfam:PF10441};	--	--	--	--	--	--
UrtcanEVm000181t1	20.63	19.68	19.51	23.63	22.9	21.8	25.04	23	25.5	1573	1463	1356	1905	1845	1597	1639	1560	1783	4600	K18730 PERQ amino acid-rich with GYF domain-containing protein | (RefSeq) uncharacterized protein LOC21400473 (A)	--	GYF domain containing protein [Trema orientale]	EXA1_ARATH RecName: Full=Protein ESSENTIAL FOR POTEXVIRUS ACCUMULATION 1 {ECO:0000303|PubMed:27402258}; AltName: Full=Plant SMY2-type ILE-GYF domain-containing protein 1 {ECO:0000303|PubMed:29073135}; AltName: Full=Protein MUTANT, SNC1-ENHANCING 11 {ECO:0000303|PubMed:28362261};	A0A2P5F228_TREOI SubName: Full=GYF domain containing protein {ECO:0000313|EMBL:PON91850.1};	GYF domain containing proteins	GO:0005829,cytosol; GO:0000932,P-body; GO:0009536,plastid; GO:0003729,mRNA binding; GO:0030371,translation repressor activity; GO:0042742,defense response to bacterium; GO:0050832,defense response to fungus; GO:0002229,defense response to oomycetes; GO:0051607,defense response to virus; GO:0060548,negative regulation of cell death; GO:0012501,programmed cell death; GO:0031347,regulation of defens…	GYF domain	--	--	--
UrtcanEVm000182t1	12.01	11.1	9.49	12.39	13.48	12.51	13.43	12.5	14.8	1015	915	731	1108	1204	1016	975	940	1149	5069	K08711 ATP-binding cassette, subfamily G (WHITE), member 2, PDR | (RefSeq) ABC transporter G family member 29 (A)	ko02010: ABC transporters	ABC transporter G family member 29 [Morus notabilis]	AB36G_ARATH RecName: Full=ABC transporter G family member 36 {ECO:0000303|PubMed:18299247}; Short=ABC transporter ABCG.36 {ECO:0000303|PubMed:18299247}; Short=AtABCG36 {ECO:0000303|PubMed:18299247}; AltName: Full=Pleiotropic drug resistance protein 8 {ECO:0000303|PubMed:12430018, ECO:0000303|PubMed:16415066, ECO:0000303|PubMed:16506311}; Short=AtPDR8 {ECO:0000303|PubMed:23815470}; AltName: Full=P…	W9RH03_9ROSA SubName: Full=Pleiotropic drug resistance protein 12 {ECO:0000313|EMBL:EXB74575.1};	Pleiotropic drug resistance proteins (PDR1-15), ABC superfamily	GO:0009507,chloroplast; GO:0009941,chloroplast envelope; GO:0005783,endoplasmic reticulum; GO:0005789,endoplasmic reticulum membrane; GO:0016021,integral component of membrane; GO:0005739,mitochondrion; GO:0000325,plant-type vacuole; GO:0005886,plasma membrane; GO:0005802,trans-Golgi network; GO:0140359,ABC-type transporter activity; GO:0005524,ATP binding; GO:0010329,auxin efflux transmembrane t…	ABC-2 type transporter	--	--	--
UrtcanEVm000183t1	1.31	1.37	1.27	1.42	1.34	1.32	1.5	1.69	1.94	118	120	104	135	127	114	116	135	160	5375	K17710 pentatricopeptide repeat domain-containing protein 1 | (RefSeq) pentatricopeptide repeat-containing protein At2g18940, chloroplastic (A)	--	pentatricopeptide repeat-containing protein At3g18110, chloroplastic isoform X1 [Morus notabilis]	PP241_ARATH RecName: Full=Pentatricopeptide repeat-containing protein At3g18110, chloroplastic; AltName: Full=Protein EMBRYO DEFECTIVE 1270; Flags: Precursor;	W9RV15_9ROSA RecName: Full=PPR_long domain-containing protein {ECO:0000259|Pfam:PF17177};	FOG: PPR repeat	GO:0009507,chloroplast; GO:0009570,chloroplast stroma; GO:0009534,chloroplast thylakoid; GO:0003723,RNA binding; GO:0031425,chloroplast RNA processing; GO:0009793,embryo development ending in seed dormancy; GO:0003674,molecular_function; GO:0003676,nucleic acid binding; GO:0005488,binding; GO:0097159,organic cyclic compound binding; GO:1901363,heterocyclic compound binding; GO:0006139,nucleobase-…	PPR repeat family	--	--	--
UrtcanEVm000184t1	0.59	0.42	0.68	0.19	0.25	0.28	0.36	0.29	0.44	94	66	99	33	42	44	49	42	66	9383	K16292 KDEL-tailed cysteine endopeptidase [EC:3.4.22.-] | (RefSeq) uncharacterized protein LOC112176750 isoform X1 (A)	--	retrovirus-related pol polyprotein from transposon RE1 [Citrus sinensis]	POLR1_ARATH RecName: Full=Retrovirus-related Pol polyprotein from transposon RE1; AltName: Full=Retro element 1 {ECO:0000303|PubMed:10689195}; Short=AtRE1 {ECO:0000303|PubMed:10689195}; Includes: RecName: Full=Protease RE1; EC=3.4.23.-; Includes: RecName: Full=Reverse transcriptase RE1; EC=2.7.7.49; Includes: RecName: Full=Endonuclease RE1;	A5AYJ3_VITVI RecName: Full=Integrase catalytic domain-containing protein {ECO:0000259|PROSITE:PS50994};	FOG: Transposon-encoded proteins with TYA, reverse transcriptase, integrase domains in various combinations	GO:0004190,aspartic-type endopeptidase activity; GO:0004519,endonuclease activity; GO:0046872,metal ion binding; GO:0003676,nucleic acid binding; GO:0003964,RNA-directed DNA polymerase activity; GO:0015074,DNA integration; GO:0006310,DNA recombination; GO:0006508,proteolysis; GO:0003674,molecular_function; GO:0003824,catalytic activity; GO:0004175,endopeptidase activity; GO:0008233,peptidase acti…	GAG-pre-integrase domain	--	--	--
UrtcanEVm000185t1	17.01	16.92	15.86	15.01	15.64	15.42	15.12	15.41	18	1364	1323	1159	1273	1326	1188	1041	1099	1325	4824	K14312 nuclear pore complex protein Nup155 | (RefSeq) nuclear pore complex protein NUP155 (A)	ko03013: Nucleocytoplasmic transport	Nuclear pore complex protein [Morus notabilis]	NU155_ARATH RecName: Full=Nuclear pore complex protein NUP155 {ECO:0000303|PubMed:12034489}; AltName: Full=Nucleoporin 155 {ECO:0000312|EMBL:AEE29235.1};	W9QFB4_9ROSA SubName: Full=Nuclear pore complex protein {ECO:0000313|EMBL:EXB32524.1};	Nuclear pore complex, Nup155 component (D Nup154, sc Nup157/Nup170)	GO:0005643,nuclear pore; GO:0044611,nuclear pore inner ring; GO:0005730,nucleolus; GO:0005886,plasma membrane; GO:0009506,plasmodesma; GO:0017056,structural constituent of nuclear pore; GO:0051028,mRNA transport; GO:0006913,nucleocytoplasmic transport; GO:0006606,protein import into nucleus; GO:0036228,protein localization to nuclear inner membrane; GO:0006405,RNA export from nucleus; GO:0000972,…	Nup133 N terminal like	--	--	--
UrtcanEVm000186t1	0	0.03	0.03	0	0.01	0.03	0.04	0.07	0.03	0	2	2	0	1	2	3	5	2	4740	K03164 DNA topoisomerase II [EC:5.6.2.2] | (RefSeq) DNA topoisomerase 2 (A)	--	DNA topoisomerase 2 [Morus notabilis]	TOP2_ARATH RecName: Full=DNA topoisomerase 2; EC=5.6.2.2 {ECO:0000255|PROSITE-ProRule:PRU00995}; AltName: Full=DNA topoisomerase II;	A0A6P3ZQ87_ZIZJJ RecName: Full=DNA topoisomerase 2 {ECO:0000256|RuleBase:RU362094}; EC=5.6.2.2 {ECO:0000256|RuleBase:RU362094};	DNA topoisomerase type II	GO:0005634,nucleus; GO:0005524,ATP binding; GO:0003677,DNA binding; GO:0003916,DNA topoisomerase activity; GO:0003918,DNA topoisomerase type II (double strand cut, ATP-hydrolyzing) activity; GO:0046872,metal ion binding; GO:0006265,DNA topological change; GO:0000712,resolution of meiotic recombination intermediates; GO:0000819,sister chromatid segregation; GO:0000166,nucleotide binding; GO:000367…	DNA gyrase/topoisomerase IV, subunit A	--	--	--
UrtcanEVm000187t1	29.99	30.82	30.05	39.63	41.06	40.29	38.45	38.46	39.71	2015	2019	1840	2815	2916	2601	2218	2299	2442	4087	K14317 nuclear pore complex protein Nup214 | (RefSeq) nuclear pore complex protein NUP214 (A)	ko03013: Nucleocytoplasmic transport	WD40/YVTN repeat-like-containing domain containing protein [Parasponia andersonii]	NP214_ARATH RecName: Full=Nuclear pore complex protein NUP214 {ECO:0000303|PubMed:21189294}; AltName: Full=Nucleoporin 214; AltName: Full=Protein EMBRYO DEFECTIVE 1011 {ECO:0000303|PubMed:15266054}; AltName: Full=Protein LNO1 {ECO:0000303|PubMed:22898497}; AltName: Full=Protein LONO1 {ECO:0000303|PubMed:22898497};	A0A2P5AL30_PARAD SubName: Full=WD40/YVTN repeat-like-containing domain containing protein {ECO:0000313|EMBL:PON37230.1};	--	GO:0005739,mitochondrion; GO:0005643,nuclear pore; GO:0008139,nuclear localization sequence binding; GO:0017056,structural constituent of nuclear pore; GO:0009793,embryo development ending in seed dormancy; GO:0051028,mRNA transport; GO:0006606,protein import into nucleus; GO:0006405,RNA export from nucleus; GO:0010070,zygote asymmetric cell division; GO:0003674,molecular_function; GO:0005048,sig…	--	--	--	--
UrtcanEVm000188t1	6.17	5.3	5.82	7.59	8.92	7.62	6.81	7.88	8.34	489	410	421	637	748	581	464	556	607	4774	K14303 nuclear pore complex protein Nup160 | (RefSeq) nuclear pore complex protein NUP160 (A)	ko03013: Nucleocytoplasmic transport	Guanine nucleotide-binding protein, beta subunit [Trema orientale]	NU160_ARATH RecName: Full=Nuclear pore complex protein NUP160 {ECO:0000303|PubMed:21189294}; Short=AtNUP160; AltName: Full=Nucleoporin 160; AltName: Full=Protein SUPPRESSOR OF AUXIN RESISTANCE 1 {ECO:0000303|PubMed:16751346};	A0A2P5G284_TREOI SubName: Full=Guanine nucleotide-binding protein, beta subunit {ECO:0000313|EMBL:POO04174.1};	Nuclear pore complex, Nup160 component	GO:0005635,nuclear envelope; GO:0031965,nuclear membrane; GO:0005643,nuclear pore; GO:0017056,structural constituent of nuclear pore; GO:0006952,defense response; GO:0032502,developmental process; GO:0016973,poly(A)+ mRNA export from nucleus; GO:0015031,protein transport; GO:0048510,regulation of timing of transition from vegetative to reproductive phase; GO:0009733,response to auxin; GO:0009409,…	Family of unknown function (DUF5311)	--	--	--
UrtcanEVm000189t1	13.05	12.75	12.26	12.64	12.62	11.76	15.44	14.7	16.45	1617	1541	1385	1658	1652	1400	1643	1619	1879	7300	K11661 helicase SRCAP/SWR1 [EC:5.6.2.-] | (RefSeq) protein PHOTOPERIOD-INDEPENDENT EARLY FLOWERING 1 isoform X1 (A)	ko03082: ATP-dependent chromatin remodeling	protein PHOTOPERIOD-INDEPENDENT EARLY FLOWERING 1 isoform X2 [Morus notabilis]	PIE1_ARATH RecName: Full=Protein PHOTOPERIOD-INDEPENDENT EARLY FLOWERING 1; EC=3.6.4.12; AltName: Full=Independent early flowering 1 protein; AltName: Full=Protein CHROMATIN REMODELING 13 {ECO:0000303|PubMed:16547115}; Short=AtCHR13;	A0A2P5BTT4_PARAD SubName: Full=Protein PHOTOPERIOD-INDEPENDENT EARLY FLOWERING {ECO:0000313|EMBL:PON52211.1};	SNF2 family DNA-dependent ATPase	GO:0009505,plant-type cell wall; GO:0016514,SWI/SNF complex; GO:0000812,Swr1 complex; GO:0005524,ATP binding; GO:0016887,ATP hydrolysis activity; GO:0140658,ATP-dependent chromatin remodeler activity; GO:0003677,DNA binding; GO:0003678,DNA helicase activity; GO:0042393,histone binding; GO:0030154,cell differentiation; GO:0009908,flower development; GO:0043486,histone exchange; GO:0046686,response…	Myb-like DNA-binding domain	SNF2	TR	SNF2
UrtcanEVm000190t1	0.04	0.04	0.04	0.75	0.74	0.7	0.01	0.03	0.01	6	6	6	127	125	107	2	4	1	9341	K18443 golgi-specific brefeldin A-resistance guanine nucleotide exchange factor 1 | (RefSeq) ARF guanine-nucleotide exchange factor GNL2 (A)	ko04144: Endocytosis	hypothetical protein VITISV_024648 [Vitis vinifera]	POLR1_ARATH RecName: Full=Retrovirus-related Pol polyprotein from transposon RE1; AltName: Full=Retro element 1 {ECO:0000303|PubMed:10689195}; Short=AtRE1 {ECO:0000303|PubMed:10689195}; Includes: RecName: Full=Protease RE1; EC=3.4.23.-; Includes: RecName: Full=Reverse transcriptase RE1; EC=2.7.7.49; Includes: RecName: Full=Endonuclease RE1;	A5BK17_VITVI RecName: Full=Integrase catalytic domain-containing protein {ECO:0000259|PROSITE:PS50994};	FOG: Transposon-encoded proteins with TYA, reverse transcriptase, integrase domains in various combinations	GO:0004190,aspartic-type endopeptidase activity; GO:0004519,endonuclease activity; GO:0046872,metal ion binding; GO:0003676,nucleic acid binding; GO:0003964,RNA-directed DNA polymerase activity; GO:0015074,DNA integration; GO:0006310,DNA recombination; GO:0006508,proteolysis; GO:0003674,molecular_function; GO:0003824,catalytic activity; GO:0004175,endopeptidase activity; GO:0008233,peptidase acti…	Reverse transcriptase (RNA-dependent DNA polymerase)	--	--	--
UrtcanEVm000191t1	0.21	0.21	0.21	0.41	0.18	0.28	0.16	0.23	0.29	16	16	15	34	15	21	11	16	21	4685	K05666 ATP-binding cassette, subfamily C (CFTR/MRP), member 2 | (RefSeq) LOW QUALITY PROTEIN: ABC transporter C family member 10 (A)	ko02010: ABC transporters	LOW QUALITY PROTEIN: ABC transporter C family member 10 [Morus notabilis]	AB10C_ARATH RecName: Full=ABC transporter C family member 10; Short=ABC transporter ABCC.10; Short=AtABCC10; EC=7.6.2.2; AltName: Full=ATP-energized glutathione S-conjugate pump 14; AltName: Full=Glutathione S-conjugate-transporting ATPase 14; AltName: Full=Multidrug resistance-associated protein 14;	A0A2P5B505_PARAD RecName: Full=ABC-type xenobiotic transporter {ECO:0000256|ARBA:ARBA00012191}; EC=7.6.2.2 {ECO:0000256|ARBA:ARBA00012191};	Multidrug resistance-associated protein/mitoxantrone resistance protein, ABC superfamily	GO:0005829,cytosol; GO:0016021,integral component of membrane; GO:0016020,membrane; GO:0000325,plant-type vacuole; GO:0008559,ABC-type xenobiotic transporter activity; GO:0005524,ATP binding; GO:0042626,ATPase-coupled transmembrane transporter activity; GO:0055085,transmembrane transport; GO:0003674,molecular_function; GO:0005215,transporter activity; GO:0015399,primary active transmembrane trans…	ABC transporter	--	--	--
UrtcanEVm000192t1	1.9	1.73	2.1	2.44	2.41	2.03	1.81	2.46	2.63	140	124	142	191	189	144	115	162	179	4482	K13459 disease resistance protein RPS2 | (RefSeq) probable disease resistance protein At4g27220 (A)	ko04626: Plant-pathogen interaction	hypothetical protein CMV_025125 [Castanea mollissima]	DRL27_ARATH RecName: Full=Disease resistance protein At4g27190;	A0A8J4QDR0_9ROSI RecName: Full=AAA domain-containing protein {ECO:0000259|SMART:SM00382};	Apoptotic ATPase	GO:0043531,ADP binding; GO:0005524,ATP binding; GO:0006952,defense response; GO:0000166,nucleotide binding; GO:0003674,molecular_function; GO:0005488,binding; GO:0017076,purine nucleotide binding; GO:0030554,adenyl nucleotide binding; GO:0032553,ribonucleotide binding; GO:0032555,purine ribonucleotide binding; GO:0032559,adenyl ribonucleotide binding; GO:0036094,small molecule binding; GO:0043167…	NB-ARC domain	--	--	--
UrtcanEVm000193t1	0.66	0.52	0.58	2.14	2.15	2.12	1.57	1.8	2.08	67	52	54	230	231	207	137	163	195	6045	K16292 KDEL-tailed cysteine endopeptidase [EC:3.4.22.-] | (RefSeq) uncharacterized protein LOC112176750 isoform X1 (A)	--	retrovirus-related pol polyprotein from transposon RE1 [Citrus sinensis]	POLR1_ARATH RecName: Full=Retrovirus-related Pol polyprotein from transposon RE1; AltName: Full=Retro element 1 {ECO:0000303|PubMed:10689195}; Short=AtRE1 {ECO:0000303|PubMed:10689195}; Includes: RecName: Full=Protease RE1; EC=3.4.23.-; Includes: RecName: Full=Reverse transcriptase RE1; EC=2.7.7.49; Includes: RecName: Full=Endonuclease RE1;	A5AYJ3_VITVI RecName: Full=Integrase catalytic domain-containing protein {ECO:0000259|PROSITE:PS50994};	FOG: Transposon-encoded proteins with TYA, reverse transcriptase, integrase domains in various combinations	GO:0004190,aspartic-type endopeptidase activity; GO:0004519,endonuclease activity; GO:0046872,metal ion binding; GO:0003676,nucleic acid binding; GO:0003964,RNA-directed DNA polymerase activity; GO:0015074,DNA integration; GO:0006310,DNA recombination; GO:0006508,proteolysis; GO:0003674,molecular_function; GO:0003824,catalytic activity; GO:0004175,endopeptidase activity; GO:0008233,peptidase acti…	gag-polypeptide of LTR copia-type	--	--	--
UrtcanEVm000194t1	243.33	250.26	240.52	233.03	234.23	231.18	265.2	262.53	295.41	20246	20311	18242	20511	20600	18486	18950	19430	22571	4995	K08244 alpha-glucan, water dikinase [EC:2.7.9.4] | (RefSeq) alpha-glucan water dikinase, chloroplastic isoform X1 (A)	--	Pyruvate, phosphate dikinase [Parasponia andersonii]	GWD1_CITRE RecName: Full=Alpha-glucan water dikinase, chloroplastic; EC=2.7.9.4; AltName: Full=Starch-related protein R1; Flags: Precursor;	A0A2P5B7W4_PARAD SubName: Full=Pyruvate, phosphate dikinase {ECO:0000313|EMBL:PON44874.1};	--	GO:0009507,chloroplast; GO:0005524,ATP binding; GO:0102216,maltodextrin water dikinase; GO:0046872,metal ion binding; GO:0102218,starch, H2O dikinase activity; GO:0005975,carbohydrate metabolic process; GO:0016310,phosphorylation; GO:0000166,nucleotide binding; GO:0003674,molecular_function; GO:0005488,binding; GO:0017076,purine nucleotide binding; GO:0030554,adenyl nucleotide binding; GO:0032553…	Pyruvate phosphate dikinase, AMP/ATP-binding domain	--	--	--
UrtcanEVm000195t1	1.34	1.61	1.42	3.3	2.95	2.92	3.06	3.33	3.4	109	128	105	284	254	228	214	241	254	4892	K05666 ATP-binding cassette, subfamily C (CFTR/MRP), member 2 | (RefSeq) ABC transporter C family member 3-like (A)	ko02010: ABC transporters	ATP-binding cassette containing protein [Trema orientale]	AB3C_ARATH RecName: Full=ABC transporter C family member 3; Short=ABC transporter ABCC.3; Short=AtABCC3; EC=7.6.2.2; AltName: Full=ATP-energized glutathione S-conjugate pump 3; AltName: Full=Glutathione S-conjugate-transporting ATPase 3; AltName: Full=Multidrug resistance-associated protein 3;	A0A2P5EB85_TREOI RecName: Full=ABC-type xenobiotic transporter {ECO:0000256|ARBA:ARBA00012191}; EC=7.6.2.2 {ECO:0000256|ARBA:ARBA00012191};	Multidrug resistance-associated protein/mitoxantrone resistance protein, ABC superfamily	GO:0048046,apoplast; GO:0016021,integral component of membrane; GO:0016020,membrane; GO:0000325,plant-type vacuole; GO:0009506,plasmodesma; GO:0005774,vacuolar membrane; GO:0005773,vacuole; GO:0015431,ABC-type glutathione S-conjugate transporter activity; GO:0008559,ABC-type xenobiotic transporter activity; GO:0005524,ATP binding; GO:0042626,ATPase-coupled transmembrane transporter activity; GO:0…	ABC transporter	--	--	--
UrtcanEVm000196t1	11.15	10.2	9.29	11.29	10.78	10.34	11.46	11.9	12.65	1371	1225	1042	1470	1402	1223	1211	1302	1435	7254	K10779 transcriptional regulator ATRX | (RefSeq) protein CHROMATIN REMODELING 20 isoform X1 (A)	--	protein CHROMATIN REMODELING 20 isoform X1 [Morus notabilis]	CHR20_ARATH RecName: Full=Protein CHROMATIN REMODELING 20 {ECO:0000303|PubMed:16547115}; Short=AtCHR20; EC=3.6.4.-; AltName: Full=ATP-dependent helicase ATRX {ECO:0000250|UniProtKB:Q61687}; AltName: Full=Transcriptional regulator ATRX {ECO:0000250|UniProtKB:Q61687}; AltName: Full=X-linked helicase II {ECO:0000250|UniProtKB:Q61687};	A0A2P5FYS5_TREOI RecName: Full=ATP-dependent helicase ATRX {ECO:0000256|ARBA:ARBA00031106};	Transcription regulator XNP/ATRX, DEAD-box superfamily	GO:0000781,chromosome, telomeric region; GO:0005634,nucleus; GO:0005524,ATP binding; GO:0016887,ATP hydrolysis activity; GO:0140658,ATP-dependent chromatin remodeler activity; GO:0003677,DNA binding; GO:0004386,helicase activity; GO:0046872,metal ion binding; GO:0006281,DNA repair; GO:0043007,maintenance of rDNA; GO:0009555,pollen development; GO:1900049,regulation of histone exchange; GO:0000166…	Vacuolar protein sorting-associated protein 62	SNF2	TR	SNF2
UrtcanEVm000197t1	6.81	7.24	7.44	7.12	7.31	6.53	7.6	7.53	8.39	579	600	576	640	657	533	555	569	655	5096	K18995 ATP-dependent RNA helicase DHX29 [EC:3.6.4.13] | (RefSeq) DExH-box ATP-dependent RNA helicase DExH7, chloroplastic (A)	--	DExH-box ATP-dependent RNA helicase DExH7, chloroplastic [Morus notabilis]	DEXH7_ARATH RecName: Full=DExH-box ATP-dependent RNA helicase DExH7, chloroplastic {ECO:0000305}; EC=3.6.4.13 {ECO:0000305}; Flags: Precursor;	A0A803PX67_CANSA RecName: Full=RNA helicase {ECO:0000256|ARBA:ARBA00012552}; EC=3.6.4.13 {ECO:0000256|ARBA:ARBA00012552};	ATP-dependent RNA helicase A	GO:0009507,chloroplast; GO:0005524,ATP binding; GO:0016887,ATP hydrolysis activity; GO:0003723,RNA binding; GO:0003724,RNA helicase activity; GO:0000166,nucleotide binding; GO:0003674,molecular_function; GO:0005488,binding; GO:0017076,purine nucleotide binding; GO:0030554,adenyl nucleotide binding; GO:0032553,ribonucleotide binding; GO:0032555,purine ribonucleotide binding; GO:0032559,adenyl ribo…	Oligonucleotide/oligosaccharide-binding (OB)-fold	--	--	--
UrtcanEVm000198t1	12.09	11.4	11.67	13.18	12.48	11.75	12.29	12.7	13.34	921	847	810	1062	1005	860	804	861	932	4597	K24738 rabconnectin-3b | (RefSeq) uncharacterized protein LOC21390123 isoform X1 (A)	--	uncharacterized protein LOC21390123 isoform X1 [Morus notabilis]	--	W9SJ52_9ROSA SubName: Full=WD repeat-containing protein 7 {ECO:0000313|EMBL:EXC34346.1};	FOG: WD40 repeat	--	WD domain, G-beta repeat	--	--	--
UrtcanEVm000199t1	10.64	11.35	11.02	12.14	10.74	11.12	11.29	10.6	11.83	967	1006	913	1167	1031	971	881	857	988	5429	K18443 golgi-specific brefeldin A-resistance guanine nucleotide exchange factor 1 | (RefSeq) ARF guanine-nucleotide exchange factor GNOM (A)	ko04144: Endocytosis	Guanine nucleotide exchange factor [Trema orientale]	GNOM_ARATH RecName: Full=ARF guanine-nucleotide exchange factor GNOM; AltName: Full=Pattern formation protein EMB30; AltName: Full=Protein EMBRYO DEFECTIVE 30; AltName: Full=Protein MIZU-KUSSEI2; AltName: Full=Protein VASCULAR NETWORK 7;	A0A2P5CX74_TREOI SubName: Full=Guanine nucleotide exchange factor {ECO:0000313|EMBL:PON65636.1};	Pattern-formation protein/guanine nucleotide exchange factor	GO:0005829,cytosol; GO:0005768,endosome; GO:0010008,endosome membrane; GO:0005886,plasma membrane; GO:0005085,guanyl-nucleotide exchange factor activity; GO:0042802,identical protein binding; GO:0042803,protein homodimerization activity; GO:0010540,basipetal auxin transport; GO:0007155,cell adhesion; GO:0071555,cell wall organization; GO:0070417,cellular response to cold; GO:0000911,cytokinesis b…	Sec7 domain	--	--	--
UrtcanEVm000200t1	0.5	0.61	0.66	0.22	0.18	0.16	0.9	0.87	0.89	52	62	63	24	20	16	81	81	85	6190	K03006 DNA-directed RNA polymerase II subunit RPB1 [EC:2.7.7.6] | (RefSeq) LOW QUALITY PROTEIN: DNA-directed RNA polymerase II subunit RPB1-like (A)	ko03020: RNA polymerase; ko03420: Nucleotide excision repair	RRM domain-containing protein [Psidium guajava]	POLX_TOBAC RecName: Full=Retrovirus-related Pol polyprotein from transposon TNT 1-94; Includes: RecName: Full=Protease; EC=3.4.23.-; Includes: RecName: Full=Reverse transcriptase; EC=2.7.7.49; Includes: RecName: Full=Endonuclease;	B8BDZ6_ORYSI SubName: Full=Uncharacterized protein {ECO:0000313|EMBL:EEC84282.1};	FOG: Transposon-encoded proteins with TYA, reverse transcriptase, integrase domains in various combinations	GO:0004190,aspartic-type endopeptidase activity; GO:0004519,endonuclease activity; GO:0003676,nucleic acid binding; GO:0003964,RNA-directed DNA polymerase activity; GO:0008270,zinc ion binding; GO:0015074,DNA integration; GO:0006508,proteolysis; GO:0003674,molecular_function; GO:0003824,catalytic activity; GO:0004175,endopeptidase activity; GO:0008233,peptidase activity; GO:0016787,hydrolase acti…	gag-polypeptide of LTR copia-type	--	--	--
UrtcanEVm000201t1	2.53	2.56	2.99	1.85	2.09	1.8	2.16	2.43	2.61	199	196	214	154	174	136	146	170	188	4734	--	--	MraZ [Trema orientale]	--	A0A2P5BI15_TREOI SubName: Full=MraZ {ECO:0000313|EMBL:PON48406.1};	--	GO:0016021,integral component of membrane; GO:0005575,cellular_component; GO:0016020,membrane; GO:0031224,intrinsic component of membrane; GO:0110165,cellular anatomical entity	--	--	--	--
UrtcanEVm000202t1	0.75	0.91	0.79	0.7	0.41	0.5	0.42	0.51	0.53	122	144	117	120	71	78	58	74	79	9483	K12447 UDP-sugar pyrophosphorylase [EC:2.7.7.64] | (RefSeq) uncharacterized protein LOC104808371 (A)	ko00040: Pentose and glucuronate interconversions; ko00052: Galactose metabolism; ko00053: Ascorbate and aldarate metabolism; ko00520: Amino sugar and nucleotide sugar metabolism; ko01100: Metabolic pathways; ko01110: Biosynthesis of secondary metabolites; ko01250: Biosynthesis of nucleotide sugars	Zinc finger CCHC-type [Arabidopsis thaliana x Arabidopsis arenosa]	POLR1_ARATH RecName: Full=Retrovirus-related Pol polyprotein from transposon RE1; AltName: Full=Retro element 1 {ECO:0000303|PubMed:10689195}; Short=AtRE1 {ECO:0000303|PubMed:10689195}; Includes: RecName: Full=Protease RE1; EC=3.4.23.-; Includes: RecName: Full=Reverse transcriptase RE1; EC=2.7.7.49; Includes: RecName: Full=Endonuclease RE1;	A0A2N9EN17_FAGSY SubName: Full=Uncharacterized protein {ECO:0000313|EMBL:SPC76222.1};	FOG: Transposon-encoded proteins with TYA, reverse transcriptase, integrase domains in various combinations	GO:0004190,aspartic-type endopeptidase activity; GO:0004519,endonuclease activity; GO:0046872,metal ion binding; GO:0003676,nucleic acid binding; GO:0003964,RNA-directed DNA polymerase activity; GO:0015074,DNA integration; GO:0006310,DNA recombination; GO:0006508,proteolysis; GO:0003674,molecular_function; GO:0003824,catalytic activity; GO:0004175,endopeptidase activity; GO:0008233,peptidase acti…	Reverse transcriptase (RNA-dependent DNA polymerase)	--	--	--
UrtcanEVm000203t1	34.86	33.65	32.23	31.69	31.33	31.84	36.62	37.26	40.1	3080	2900	2596	2962	2926	2704	2779	2928	3256	5287	--	--	LOW QUALITY PROTEIN: uncharacterized protein LOC21388955 [Morus notabilis]	--	A0A6P4ARZ8_ZIZJJ SubName: Full=uncharacterized protein LOC107432822 {ECO:0000313|RefSeq:XP_015899506.1};	--	GO:0016021,integral component of membrane; GO:0005575,cellular_component; GO:0016020,membrane; GO:0031224,intrinsic component of membrane; GO:0110165,cellular anatomical entity	--	--	--	--
UrtcanEVm000204t1	13.09	12.83	12.5	12.02	12.1	11.13	14.87	15.02	16.16	1017	972	885	988	994	831	992	1038	1152	4683	K11446 [histone H3]-trimethyl-L-lysine4 demethylase [EC:1.14.11.67] | (RefSeq) LOW QUALITY PROTEIN: lysine-specific demethylase JMJ18-like (A)	--	probable lysine-specific demethylase ELF6 [Morus notabilis]	ELF6_ARATH RecName: Full=Lysine-specific demethylase ELF6 {ECO:0000305}; EC=1.14.11.- {ECO:0000269|PubMed:25219852, ECO:0000269|PubMed:33107825}; AltName: Full=Early flowering 6 {ECO:0000303|PubMed:15377760}; AltName: Full=Jumonji domain-containing protein 11 {ECO:0000303|PubMed:18713399}; Short=AtJMJ11 {ECO:0000303|PubMed:18713399}; Short=Protein JUMONJI 11 {ECO:0000303|PubMed:18713399}; AltName…	W9SA50_9ROSA SubName: Full=Putative lysine-specific demethylase ELF6 {ECO:0000313|EMBL:EXC32933.1};	DNA-binding protein jumonji/RBP2/SMCY, contains JmjC domain	GO:0005634,nucleus; GO:0032452,histone demethylase activity; GO:0071558,histone H3-tri/di-methyl-lysine-27 demethylase activity; GO:0034647,histone H3-tri/di/monomethyl-lysine-4 demethylase activity; GO:0046872,metal ion binding; GO:0006338,chromatin remodeling; GO:0071557,histone H3-K27 demethylation; GO:0033169,histone H3-K9 demethylation; GO:0061086,negative regulation of histone H3-K27 methyl…	JmjC domain, hydroxylase	C2H2	TF	C2H2
UrtcanEVm000205t1	7.13	7.5	6.55	7.72	8.6	8.53	9.56	9.38	9.66	604	620	506	692	770	695	696	707	752	5082	K26678 protein MON2 | (RefSeq) protein MON2 homolog (A)	--	protein MON2 homolog [Morus notabilis]	BIG5_ARATH RecName: Full=Brefeldin A-inhibited guanine nucleotide-exchange protein 5 {ECO:0000303|PubMed:19230664}; Short=BIG5 {ECO:0000303|PubMed:19230664}; AltName: Full=ARF guanine-nucleotide exchange factor BIG5 {ECO:0000303|PubMed:19230664}; AltName: Full=Protein BFA-VISUALIZED ENDOCYTIC TRAFFICKING DEFECTIVE 1 {ECO:0000303|PubMed:19230664, ECO:0000303|PubMed:23737757}; Short=Protein BEN1 {E…	W9SF21_9ROSA SubName: Full=Uncharacterized protein {ECO:0000313|EMBL:EXC47603.1};	Uncharacterized conserved protein	GO:0005829,cytosol; GO:0005769,early endosome; GO:0031901,early endosome membrane; GO:0005802,trans-Golgi network; GO:0005085,guanyl-nucleotide exchange factor activity; GO:0009734,auxin-activated signaling pathway; GO:0042742,defense response to bacterium; GO:0006897,endocytosis; GO:0006955,immune response; GO:0045087,innate immune response; GO:0006886,intracellular protein transport; GO:0032012…	C-terminal region of Mon2 protein	--	--	--
UrtcanEVm000206t1	12.54	12.33	12.1	13.77	14	14.27	13.06	13.88	16.44	1406	1349	1237	1635	1659	1539	1258	1384	1699	6636	K23870 putative pectin methyltransferase [EC:2.1.1.-] | (RefSeq) probable pectin methyltransferase QUA2 (A)	--	5'-adenylylsulfate reductase-like 4 [Morus notabilis]	APRL4_ARATH RecName: Full=5'-adenylylsulfate reductase-like 4; AltName: Full=Adenosine 5'-phosphosulfate reductase-like 4; Short=APR-like 4; Short=AtAPRL4; Flags: Precursor;	A0A2P5DIV7_PARAD SubName: Full=DnaJ-like {ECO:0000313|EMBL:PON73229.1};	Thioredoxin	GO:0016021,integral component of membrane; GO:0005575,cellular_component; GO:0016020,membrane; GO:0031224,intrinsic component of membrane; GO:0110165,cellular anatomical entity	Thioredoxin	--	--	--
UrtcanEVm000207t1	9.89	10.72	10.67	13.69	12.57	13.37	13.39	13.9	15.48	930	983	915	1362	1249	1209	1081	1163	1339	5610	K11348 bromodomain and PHD finger-containing protein 1 | (RefSeq) Zinc finger, PHD-finger (A)	--	uncharacterized protein LOC21398060 isoform X1 [Morus notabilis]	ATX1_ARATH RecName: Full=Histone H3-lysine(4) N-trimethyltransferase ATX1 {ECO:0000303|PubMed:12699618}; EC=2.1.1.354 {ECO:0000269|PubMed:12699618, ECO:0000269|PubMed:17965588, ECO:0000269|PubMed:18375658}; AltName: Full=Protein SET DOMAIN GROUP 27 {ECO:0000303|PubMed:11691919}; AltName: Full=Protein-lysine N-trimethyltransferase ATX1-SoloSET {ECO:0000303|PubMed:21245040}; EC=2.1.1.- {ECO:0000269…	W9R7C8_9ROSA SubName: Full=Histone-lysine N-methyltransferase ATX1 {ECO:0000313|EMBL:EXB60489.1};	PHD finger protein	GO:0000785,chromatin; GO:0005737,cytoplasm; GO:0005634,nucleus; GO:0048471,perinuclear region of cytoplasm; GO:0005886,plasma membrane; GO:0048188,Set1C/COMPASS complex; GO:0003682,chromatin binding; GO:0018024,histone-lysine N-methyltransferase activity; GO:0046872,metal ion binding; GO:0010314,phosphatidylinositol-5-phosphate binding; GO:0008276,protein methyltransferase activity; GO:0000976,tr…	PHD-zinc-finger like domain	PHD	TR	PHD
UrtcanEVm000208t1	17.65	18.06	17.26	17.74	16.12	17.51	17.89	17.73	20.13	1417	1414	1263	1506	1368	1351	1233	1266	1483	4829	K00770 1,4-beta-D-xylan synthase [EC:2.4.2.24] | (RefSeq) cellulose synthase-like protein D5 (A)	ko00520: Amino sugar and nucleotide sugar metabolism; ko01100: Metabolic pathways	uncharacterized protein LOC21410603 [Morus notabilis]	--	W9SFV3_9ROSA SubName: Full=Uncharacterized protein {ECO:0000313|EMBL:EXC30823.1};	--	GO:0016021,integral component of membrane; GO:0005575,cellular_component; GO:0016020,membrane; GO:0031224,intrinsic component of membrane; GO:0110165,cellular anatomical entity	--	--	--	--
UrtcanEVm000209t1	0.53	0.76	0.82	0.51	0.56	0.5	0.35	0.32	0.37	84	118	119	86	95	76	48	46	55	9321	K12447 UDP-sugar pyrophosphorylase [EC:2.7.7.64] | (RefSeq) uncharacterized protein LOC104808371 (A)	ko00040: Pentose and glucuronate interconversions; ko00052: Galactose metabolism; ko00053: Ascorbate and aldarate metabolism; ko00520: Amino sugar and nucleotide sugar metabolism; ko01100: Metabolic pathways; ko01110: Biosynthesis of secondary metabolites; ko01250: Biosynthesis of nucleotide sugars	Cysteine-rich RLK (receptor-like protein kinase) 8 [Dorcoceras hygrometricum]	POLR1_ARATH RecName: Full=Retrovirus-related Pol polyprotein from transposon RE1; AltName: Full=Retro element 1 {ECO:0000303|PubMed:10689195}; Short=AtRE1 {ECO:0000303|PubMed:10689195}; Includes: RecName: Full=Protease RE1; EC=3.4.23.-; Includes: RecName: Full=Reverse transcriptase RE1; EC=2.7.7.49; Includes: RecName: Full=Endonuclease RE1;	A0A2N9G1L6_FAGSY RecName: Full=Integrase catalytic domain-containing protein {ECO:0000259|PROSITE:PS50994};	FOG: Transposon-encoded proteins with TYA, reverse transcriptase, integrase domains in various combinations	GO:0004190,aspartic-type endopeptidase activity; GO:0004519,endonuclease activity; GO:0046872,metal ion binding; GO:0003676,nucleic acid binding; GO:0003964,RNA-directed DNA polymerase activity; GO:0015074,DNA integration; GO:0006310,DNA recombination; GO:0006508,proteolysis; GO:0003674,molecular_function; GO:0003824,catalytic activity; GO:0004175,endopeptidase activity; GO:0008233,peptidase acti…	gag-polypeptide of LTR copia-type	--	--	--
UrtcanEVm000210t1	6.71	6.48	7.55	4.52	4.44	4.97	5.36	5.5	7.11	544	513	558	388	381	387	373	397	529	4876	K14401 cleavage and polyadenylation specificity factor subunit 1 | (RefSeq) cleavage and polyadenylation specificity factor subunit 1 (A)	ko03015: mRNA surveillance pathway	cleavage and polyadenylation specificity factor subunit 1 [Morus notabilis]	CPSF1_ARATH RecName: Full=Cleavage and polyadenylation specificity factor subunit 1; AltName: Full=Cleavage and polyadenylation specificity factor 160 kDa subunit; Short=AtCPSF160; Short=CPSF 160 kDa subunit;	A0A2P5CG37_TREOI SubName: Full=Cleavage/polyadenylation specificity factor, A subunit, C-terminal {ECO:0000313|EMBL:PON59974.1};	mRNA cleavage and polyadenylation factor II complex, subunit CFT1 (CPSF subunit)	GO:0005634,nucleus; GO:0003723,RNA binding; GO:0006378,mRNA polyadenylation; GO:0003674,molecular_function; GO:0003676,nucleic acid binding; GO:0005488,binding; GO:0097159,organic cyclic compound binding; GO:1901363,heterocyclic compound binding; GO:0006139,nucleobase-containing compound metabolic process; GO:0006396,RNA processing; GO:0006397,mRNA processing; GO:0006725,cellular aromatic compoun…	CPSF A subunit region	--	--	--
UrtcanEVm000211t1	0.06	0.08	0.1	1.84	1.55	1.72	0.18	0.12	0.12	6	7	8	180	151	153	14	10	10	5513	K12447 UDP-sugar pyrophosphorylase [EC:2.7.7.64] | (RefSeq) uncharacterized protein LOC104808371 (A)	ko00040: Pentose and glucuronate interconversions; ko00052: Galactose metabolism; ko00053: Ascorbate and aldarate metabolism; ko00520: Amino sugar and nucleotide sugar metabolism; ko01100: Metabolic pathways; ko01110: Biosynthesis of secondary metabolites; ko01250: Biosynthesis of nucleotide sugars	Zinc finger CCHC-type [Arabidopsis thaliana x Arabidopsis arenosa]	POLR1_ARATH RecName: Full=Retrovirus-related Pol polyprotein from transposon RE1; AltName: Full=Retro element 1 {ECO:0000303|PubMed:10689195}; Short=AtRE1 {ECO:0000303|PubMed:10689195}; Includes: RecName: Full=Protease RE1; EC=3.4.23.-; Includes: RecName: Full=Reverse transcriptase RE1; EC=2.7.7.49; Includes: RecName: Full=Endonuclease RE1;	A0A2N9EN17_FAGSY SubName: Full=Uncharacterized protein {ECO:0000313|EMBL:SPC76222.1};	FOG: Transposon-encoded proteins with TYA, reverse transcriptase, integrase domains in various combinations	GO:0004190,aspartic-type endopeptidase activity; GO:0004519,endonuclease activity; GO:0046872,metal ion binding; GO:0003676,nucleic acid binding; GO:0003964,RNA-directed DNA polymerase activity; GO:0015074,DNA integration; GO:0006310,DNA recombination; GO:0006508,proteolysis; GO:0003674,molecular_function; GO:0003824,catalytic activity; GO:0004175,endopeptidase activity; GO:0008233,peptidase acti…	Reverse transcriptase (RNA-dependent DNA polymerase)	--	--	--
UrtcanEVm000212t1	5.45	5.06	4.98	7.63	6.94	5.82	3.38	3.78	3.46	398	361	332	590	536	409	212	246	232	4422	K08711 ATP-binding cassette, subfamily G (WHITE), member 2, PDR | (RefSeq) pleiotropic drug resistance protein 2 isoform X1 (A)	ko02010: ABC transporters	pleiotropic drug resistance protein 2 isoform X6 [Morus notabilis]	AB39G_ARATH RecName: Full=ABC transporter G family member 39; Short=ABC transporter ABCG.39; Short=AtABCG39; AltName: Full=Pleiotropic drug resistance protein 11;	A0A2I4G7A4_JUGRE SubName: Full=pleiotropic drug resistance protein 2 {ECO:0000313|RefSeq:XP_018839779.2};	Pleiotropic drug resistance proteins (PDR1-15), ABC superfamily	GO:0016021,integral component of membrane; GO:0005886,plasma membrane; GO:0140359,ABC-type transporter activity; GO:0005524,ATP binding; GO:0000302,response to reactive oxygen species; GO:0042908,xenobiotic transport; GO:0003674,molecular_function; GO:0005215,transporter activity; GO:0015399,primary active transmembrane transporter activity; GO:0022804,active transmembrane transporter activity; G…	ABC-2 type transporter	--	--	--
UrtcanEVm000213t1	0.82	0.76	0.87	1.09	1.51	1.2	0.76	0.84	0.56	70	63	67	98	136	98	55	64	43	5117	K16292 KDEL-tailed cysteine endopeptidase [EC:3.4.22.-] | (RefSeq) uncharacterized protein LOC112176750 isoform X1 (A)	--	retrovirus-related pol polyprotein from transposon RE1 [Citrus sinensis]	POLR1_ARATH RecName: Full=Retrovirus-related Pol polyprotein from transposon RE1; AltName: Full=Retro element 1 {ECO:0000303|PubMed:10689195}; Short=AtRE1 {ECO:0000303|PubMed:10689195}; Includes: RecName: Full=Protease RE1; EC=3.4.23.-; Includes: RecName: Full=Reverse transcriptase RE1; EC=2.7.7.49; Includes: RecName: Full=Endonuclease RE1;	A5AYJ3_VITVI RecName: Full=Integrase catalytic domain-containing protein {ECO:0000259|PROSITE:PS50994};	FOG: Transposon-encoded proteins with TYA, reverse transcriptase, integrase domains in various combinations	GO:0004190,aspartic-type endopeptidase activity; GO:0004519,endonuclease activity; GO:0046872,metal ion binding; GO:0003676,nucleic acid binding; GO:0003964,RNA-directed DNA polymerase activity; GO:0015074,DNA integration; GO:0006310,DNA recombination; GO:0006508,proteolysis; GO:0003674,molecular_function; GO:0003824,catalytic activity; GO:0004175,endopeptidase activity; GO:0008233,peptidase acti…	Reverse transcriptase (RNA-dependent DNA polymerase)	--	--	--
UrtcanEVm000214t1	4.31	4.4	4.66	2.58	2.49	3.18	3.5	3.62	3.9	358	357	353	227	219	254	250	268	298	4992	K11446 [histone H3]-trimethyl-L-lysine4 demethylase [EC:1.14.11.67] | (RefSeq) MEE27; Transcription factor jumonji (jmj) family protein / zinc finger (C5HC2 type) family protein (A)	--	lysine-specific demethylase REF6 [Morus notabilis]	REF6_ARATH RecName: Full=Lysine-specific demethylase REF6 {ECO:0000303|PubMed:15377760}; EC=1.14.11.- {ECO:0000269|PubMed:33107825}; AltName: Full=Jumonji domain-containing protein 12 {ECO:0000303|PubMed:18713399}; Short=AtJMJ12 {ECO:0000303|PubMed:18713399}; Short=Protein JUMONJI 12 {ECO:0000303|PubMed:18713399}; AltName: Full=Lysine-specific histone demethylase REF6 {ECO:0000303|PubMed:15377760…	W9S5V7_9ROSA SubName: Full=Lysine-specific demethylase REF6 {ECO:0000313|EMBL:EXB90590.1};	DNA-binding protein jumonji/RBP2/SMCY, contains JmjC domain	GO:0031011,Ino80 complex; GO:0005634,nucleus; GO:0032452,histone demethylase activity; GO:0071558,histone H3-tri/di-methyl-lysine-27 demethylase activity; GO:0034647,histone H3-tri/di/monomethyl-lysine-4 demethylase activity; GO:0046872,metal ion binding; GO:0043621,protein self-association; GO:0043565,sequence-specific DNA binding; GO:0046345,abscisic acid catabolic process; GO:0006338,chromatin…	RTA1 like protein	C2H2	TF	C2H2
UrtcanEVm000215t1	34.61	33.47	37.66	34.04	35	36.09	37.41	38.97	39.68	2750	2594	2728	2861	2940	2756	2553	2755	2894	4783	K10590 E3 ubiquitin-protein ligase TRIP12 [EC:2.3.2.26] | (RefSeq) E3 ubiquitin-protein ligase UPL4 (A)	ko04120: Ubiquitin mediated proteolysis	E3 ubiquitin-protein ligase UPL4 [Morus notabilis]	UPL4_ARATH RecName: Full=E3 ubiquitin-protein ligase UPL4; Short=Ubiquitin-protein ligase 4; EC=2.3.2.26; AltName: Full=HECT-type E3 ubiquitin transferase UPL4;	A0A2P5D7J3_PARAD RecName: Full=HECT-type E3 ubiquitin transferase {ECO:0000256|ARBA:ARBA00012485}; EC=2.3.2.26 {ECO:0000256|ARBA:ARBA00012485};	Putative ubiquitin fusion degradation protein	GO:0061630,ubiquitin protein ligase activity; GO:0043161,proteasome-mediated ubiquitin-dependent protein catabolic process; GO:0000209,protein polyubiquitination; GO:0003674,molecular_function; GO:0003824,catalytic activity; GO:0004842,ubiquitin-protein transferase activity; GO:0016740,transferase activity; GO:0019787,ubiquitin-like protein transferase activity; GO:0061659,ubiquitin-like protein …	HECT-domain (ubiquitin-transferase)	--	--	--
UrtcanEVm000216t1	0.84	0.73	0.79	0.76	0.82	0.62	2.03	1.96	1.93	65	55	56	62	67	46	135	135	137	4664	K06677 condensin complex subunit 1 | (RefSeq) condensin complex subunit 1 isoform X1 (A)	--	Condensin subunit [Trema orientale]	CNDD2_ARATH RecName: Full=Condensin-1 complex subunit CAP-D2 {ECO:0000303|PubMed:22855829, ECO:0000303|PubMed:23929493}; AltName: Full=Protein CHROMOSOME-ASSOCIATED POLYPEPTIDE D-2 {ECO:0000303|PubMed:23929493}; Short=AtCap-D2 {ECO:0000303|PubMed:23929493};	A0A2P5ACW9_TREOI RecName: Full=Condensin-1 complex subunit CAP-D2 {ECO:0000256|PIRNR:PIRNR017127};	Chromosome condensation complex Condensin, subunit D2	GO:0005694,chromosome; GO:0005634,nucleus; GO:0051301,cell division; GO:0006325,chromatin organization; GO:0000278,mitotic cell cycle; GO:0007076,mitotic chromosome condensation; GO:0008150,biological_process; GO:0009987,cellular process; GO:0016043,cellular component organization; GO:0071840,cellular component organization or biogenesis; GO:0007049,cell cycle; GO:0000070,mitotic sister chromatid…	non-SMC mitotic condensation complex subunit 1	--	--	--
UrtcanEVm000217t1	4.25	3.67	4.27	5.8	7.24	6.7	6.65	7.25	7.09	323	272	296	466	581	489	434	490	494	4585	K08711 ATP-binding cassette, subfamily G (WHITE), member 2, PDR | (RefSeq) pleiotropic drug resistance protein 2 (A)	ko02010: ABC transporters	pleiotropic drug resistance protein 2 [Cannabis sativa]	PDR2_NICPL RecName: Full=Pleiotropic drug resistance protein 2; AltName: Full=NpPDR2;	W9QT94_9ROSA SubName: Full=Pleiotropic drug resistance protein 2 {ECO:0000313|EMBL:EXB53706.1};	Pleiotropic drug resistance proteins (PDR1-15), ABC superfamily	GO:0016021,integral component of membrane; GO:0140359,ABC-type transporter activity; GO:0005524,ATP binding; GO:0003674,molecular_function; GO:0005215,transporter activity; GO:0015399,primary active transmembrane transporter activity; GO:0022804,active transmembrane transporter activity; GO:0022857,transmembrane transporter activity; GO:0042626,ATPase-coupled transmembrane transporter activity; G…	ABC-2 type transporter	--	--	--
UrtcanEVm000218t1	3.59	3.67	3.68	4.8	4.73	4.47	4.34	4.16	4.57	290	289	271	410	404	347	301	299	339	4855	K11420 [histone H3]-lysine9 N-trimethyltransferase EHMT [EC:2.1.1.355] | (RefSeq) histone-lysine N-methyltransferase, H3 lysine-9 specific SUVH5-like isoform X1 (A)	ko00310: Lysine degradation; ko01100: Metabolic pathways	putative retinoblastoma binding protein (RIZ) [Parasponia andersonii]	SUVR5_ARATH RecName: Full=Histone-lysine N-methyltransferase SUVR5 {ECO:0000303|PubMed:23071452}; EC=2.1.1.- {ECO:0000269|PubMed:17224141}; AltName: Full=C2H2 zinc finger-SET histone methyltransferase {ECO:0000303|PubMed:17224141}; Short=Protein C2H2 SET {ECO:0000303|PubMed:17224141}; AltName: Full=Protein SET DOMAIN GROUP 6; AltName: Full=Suppressor of variegation 3-9-related protein 5 {ECO:0000…	A0A2P5BZ71_PARAD SubName: Full=Putative retinoblastoma binding protein (RIZ) {ECO:0000313|EMBL:PON54097.1};	FOG: Zn-finger	GO:0005694,chromosome; GO:0005634,nucleus; GO:0003700,DNA-binding transcription factor activity; GO:0018024,histone-lysine N-methyltransferase activity; GO:0043565,sequence-specific DNA binding; GO:0008270,zinc ion binding; GO:0006338,chromatin remodeling; GO:0034968,histone lysine methylation; GO:1900109,regulation of histone H3-K9 dimethylation; GO:0003674,molecular_function; GO:0140110,transcr…	Zinc finger C2H2-type, 3 repeats	C2H2	TF	C2H2
UrtcanEVm000219t1	0.27	0.32	0.35	2.63	2.78	2.65	0.81	0.89	1.1	25	28	29	253	268	232	63	72	92	5441	K03006 DNA-directed RNA polymerase II subunit RPB1 [EC:2.7.7.6] | (RefSeq) LOW QUALITY PROTEIN: DNA-directed RNA polymerase II subunit RPB1-like (A)	ko03020: RNA polymerase; ko03420: Nucleotide excision repair	LOW QUALITY PROTEIN: uncharacterized protein LOC109774810 [Aegilops tauschii subsp. strangulata]	POLX_TOBAC RecName: Full=Retrovirus-related Pol polyprotein from transposon TNT 1-94; Includes: RecName: Full=Protease; EC=3.4.23.-; Includes: RecName: Full=Reverse transcriptase; EC=2.7.7.49; Includes: RecName: Full=Endonuclease;	Q7XTU6_ORYSJ SubName: Full=OSJNBb0034I13.10 protein {ECO:0000313|EMBL:CAD41731.1};	FOG: Transposon-encoded proteins with TYA, reverse transcriptase, integrase domains in various combinations	GO:0004190,aspartic-type endopeptidase activity; GO:0004519,endonuclease activity; GO:0003676,nucleic acid binding; GO:0003964,RNA-directed DNA polymerase activity; GO:0008270,zinc ion binding; GO:0015074,DNA integration; GO:0006508,proteolysis; GO:0003674,molecular_function; GO:0003824,catalytic activity; GO:0004175,endopeptidase activity; GO:0008233,peptidase activity; GO:0016787,hydrolase acti…	Reverse transcriptase (RNA-dependent DNA polymerase)	--	--	--
UrtcanEVm000220t1	0.45	0.78	0.52	0.54	0.49	0.5	0.41	0.32	0.59	35	59	37	44	40	37	27	22	42	4662	K08711 ATP-binding cassette, subfamily G (WHITE), member 2, PDR | (RefSeq) ABC transporter G family member 32 (A)	ko02010: ABC transporters	ABC transporter G family member 32 [Morus notabilis]	AB32G_ARATH RecName: Full=ABC transporter G family member 32 {ECO:0000303|PubMed:18299247}; Short=ABC transporter ABCG.32; Short=AtABCG32 {ECO:0000303|PubMed:18299247}; AltName: Full=Pleiotropic drug resistance protein 4 {ECO:0000303|PubMed:12430018, ECO:0000303|PubMed:16506311}; AltName: Full=Protein PERMEABLE CUTICLE 1 {ECO:0000303|PubMed:21628525};	W9RJB9_9ROSA SubName: Full=ABC transporter G family member 32 {ECO:0000313|EMBL:EXB76249.1};	Pleiotropic drug resistance proteins (PDR1-15), ABC superfamily	GO:0016021,integral component of membrane; GO:0005777,peroxisome; GO:0005886,plasma membrane; GO:0140359,ABC-type transporter activity; GO:0005524,ATP binding; GO:0080051,cutin transport; GO:0003674,molecular_function; GO:0005215,transporter activity; GO:0015399,primary active transmembrane transporter activity; GO:0022804,active transmembrane transporter activity; GO:0022857,transmembrane transp…	ABC-2 type transporter	--	--	--
UrtcanEVm000221t1	0.04	0.01	0.03	0.42	0.51	0.63	0.01	0.01	0.01	6	2	4	69	83	94	1	1	2	9033	K18443 golgi-specific brefeldin A-resistance guanine nucleotide exchange factor 1 | (RefSeq) ARF guanine-nucleotide exchange factor GNL2 (A)	ko04144: Endocytosis	Retrovirus-related Pol polyprotein from transposon TNT 1-94 [Vitis vinifera]	POLR1_ARATH RecName: Full=Retrovirus-related Pol polyprotein from transposon RE1; AltName: Full=Retro element 1 {ECO:0000303|PubMed:10689195}; Short=AtRE1 {ECO:0000303|PubMed:10689195}; Includes: RecName: Full=Protease RE1; EC=3.4.23.-; Includes: RecName: Full=Reverse transcriptase RE1; EC=2.7.7.49; Includes: RecName: Full=Endonuclease RE1;	A0A438FWJ3_VITVI SubName: Full=Retrovirus-related Pol polyprotein from transposon TNT 1-94 {ECO:0000313|EMBL:RVW64314.1};	FOG: Transposon-encoded proteins with TYA, reverse transcriptase, integrase domains in various combinations	GO:0004190,aspartic-type endopeptidase activity; GO:0004519,endonuclease activity; GO:0046872,metal ion binding; GO:0003676,nucleic acid binding; GO:0003964,RNA-directed DNA polymerase activity; GO:0015074,DNA integration; GO:0006310,DNA recombination; GO:0006508,proteolysis; GO:0003674,molecular_function; GO:0003824,catalytic activity; GO:0004175,endopeptidase activity; GO:0008233,peptidase acti…	Reverse transcriptase (RNA-dependent DNA polymerase)	--	--	--
UrtcanEVm000222t1	0.03	0.09	0.03	0.42	0.42	0.18	6.89	5.98	7.07	2	7	2	34	34	13	453	407	496	4616	K03006 DNA-directed RNA polymerase II subunit RPB1 [EC:2.7.7.6] | (RefSeq) LOW QUALITY PROTEIN: DNA-directed RNA polymerase II subunit RPB1-like (A)	ko03020: RNA polymerase; ko03420: Nucleotide excision repair	uncharacterized protein LOC111883520 [Lactuca sativa]	POLX_TOBAC RecName: Full=Retrovirus-related Pol polyprotein from transposon TNT 1-94; Includes: RecName: Full=Protease; EC=3.4.23.-; Includes: RecName: Full=Reverse transcriptase; EC=2.7.7.49; Includes: RecName: Full=Endonuclease;	Q0J8A6_ORYSJ SubName: Full=Os08g0125300 protein {ECO:0000313|EMBL:BAT03649.1}; SubName: Full=cDNA clone:J023104P21, full insert sequence {ECO:0000313|EMBL:BAG92574.1};	FOG: Transposon-encoded proteins with TYA, reverse transcriptase, integrase domains in various combinations	GO:0004190,aspartic-type endopeptidase activity; GO:0004519,endonuclease activity; GO:0003676,nucleic acid binding; GO:0003964,RNA-directed DNA polymerase activity; GO:0008270,zinc ion binding; GO:0015074,DNA integration; GO:0006508,proteolysis; GO:0003674,molecular_function; GO:0003824,catalytic activity; GO:0004175,endopeptidase activity; GO:0008233,peptidase activity; GO:0016787,hydrolase acti…	Reverse transcriptase (RNA-dependent DNA polymerase)	--	--	--
UrtcanEVm000223t1	11.89	10.71	10.59	11.53	10.91	11.47	13.54	13.54	16.17	1013	890	823	1039	983	939	991	1026	1266	5109	K08343 ubiquitin-like-conjugating enzyme ATG3 | (RefSeq) autophagy-related protein 3 (A)	ko04136: Autophagy - other	uncharacterized protein LOC21407803 [Morus notabilis]	IDM1_ARATH RecName: Full=Increased DNA methylation 1 {ECO:0000303|PubMed:22700931}; AltName: Full=Histone H3 acetyltransferase IDM1 {ECO:0000305}; EC=2.3.1.- {ECO:0000255|PROSITE-ProRule:PRU00532}; AltName: Full=Protein ROS4 {ECO:0000303|PubMed:22733760}; AltName: Full=Repressor of silencing 4 {ECO:0000303|PubMed:22733760};	W9QKU4_9ROSA SubName: Full=E3 ubiquitin-protein ligase TRIM33 {ECO:0000313|EMBL:EXB39390.1};	--	GO:0005634,nucleus; GO:0009506,plasmodesma; GO:0010385,double-stranded methylated DNA binding; GO:0004402,histone acetyltransferase activity; GO:0042393,histone binding; GO:0046872,metal ion binding; GO:0080188,gene silencing by RNA-directed DNA methylation; GO:0044154,histone H3-K14 acetylation; GO:0043971,histone H3-K18 acetylation; GO:0043972,histone H3-K23 acetylation; GO:0044030,regulation o…	Tify domain binding domain	--	--	--
UrtcanEVm000224t1	2.3	1.88	2.24	2.06	1.85	2.38	1.6	1.82	2.05	245	195	217	232	208	244	146	173	201	6331	K08711 ATP-binding cassette, subfamily G (WHITE), member 2, PDR | (RefSeq) ABC transporter G family member 39 isoform X1 (A)	ko02010: ABC transporters	ABC transporter G family member 39 isoform X2 [Morus notabilis]	PDR1_PETAX RecName: Full=Pleiotropic drug resistance protein 1 {ECO:0000303|PubMed:22398443}; Short=PaPDR1 {ECO:0000303|PubMed:25683808}; AltName: Full=ABC transporter G family PDR1 {ECO:0000305}; AltName: Full=Strigolactone transporter {ECO:0000305};	W9RUT3_9ROSA SubName: Full=Pleiotropic drug resistance protein 1 {ECO:0000313|EMBL:EXB94131.1};	Pleiotropic drug resistance proteins (PDR1-15), ABC superfamily	GO:0016021,integral component of membrane; GO:0005886,plasma membrane; GO:0140359,ABC-type transporter activity; GO:0005524,ATP binding; GO:0009914,hormone transport; GO:2000032,regulation of secondary shoot formation; GO:0003674,molecular_function; GO:0005215,transporter activity; GO:0015399,primary active transmembrane transporter activity; GO:0022804,active transmembrane transporter activity; …	Protein phosphatase 2C	DBP	TF	DBP
UrtcanEVm000225t1	0.42	0.48	0.53	0.43	0.38	0.41	0.33	0.36	0.63	31	35	36	34	30	29	21	24	43	4487	K05674 ATP-binding cassette, subfamily C (CFTR/MRP), member 10 | (RefSeq) ABC transporter C family member 13 (A)	ko02010: ABC transporters	ABC transporter C family member 13 [Morus notabilis]	AB13C_ARATH RecName: Full=ABC transporter C family member 13; Short=ABC transporter ABCC.13; Short=AtABCC13; EC=7.6.2.2; AltName: Full=ATP-energized glutathione S-conjugate pump 11; AltName: Full=Glutathione S-conjugate-transporting ATPase 11; AltName: Full=Multidrug resistance-associated protein 11;	A0A7J6E5P8_CANSA SubName: Full=Uncharacterized protein {ECO:0000313|EMBL:KAF4353738.1};	Multidrug resistance-associated protein/mitoxantrone resistance protein, ABC superfamily	GO:0016021,integral component of membrane; GO:0016020,membrane; GO:0008559,ABC-type xenobiotic transporter activity; GO:0005524,ATP binding; GO:0042626,ATPase-coupled transmembrane transporter activity; GO:0055085,transmembrane transport; GO:0003674,molecular_function; GO:0005215,transporter activity; GO:0015399,primary active transmembrane transporter activity; GO:0022804,active transmembrane tr…	ABC transporter transmembrane region	--	--	--
UrtcanEVm000226t1	5.57	5.8	6.21	6.76	6.84	6.05	6.03	5.2	5.87	428	435	435	550	556	447	398	356	414	4637	K10896 fanconi anemia group M protein | (RefSeq) DEAD-box ATP-dependent RNA helicase FANCM (A)	--	DEAD-box ATP-dependent RNA helicase FANCM [Morus notabilis]	FANCM_ARATH RecName: Full=DEAD-box ATP-dependent RNA helicase FANCM {ECO:0000305}; EC=3.6.4.13 {ECO:0000305}; AltName: Full=Fanconia anemia complementation group M-like protein {ECO:0000305};	A0A2P5DUK9_TREOI SubName: Full=DEAD/DEAH box RNA helicase family protein {ECO:0000313|EMBL:PON76983.1};	DEAD-box like helicase	GO:0005634,nucleus; GO:0043138,3'-5' DNA helicase activity; GO:0005524,ATP binding; GO:0016887,ATP hydrolysis activity; GO:0000400,four-way junction DNA binding; GO:0009378,four-way junction helicase activity; GO:0003724,RNA helicase activity; GO:0045003,double-strand break repair via synthesis-dependent strand annealing; GO:0036297,interstrand cross-link repair; GO:0071932,replication fork rever…	Helicase conserved C-terminal domain	--	--	--
UrtcanEVm000227t1	35.94	37.33	36.91	40.78	41.66	39.97	45.79	44.77	52.17	3141	3183	2941	3771	3849	3358	3437	3481	4190	5233	K05658 ATP-binding cassette, subfamily B (MDR/TAP), member 1 [EC:7.6.2.2] | (RefSeq) ABC transporter B family member 20 (A)	ko02010: ABC transporters	ABC transporter B family member 20 [Morus notabilis]	AB20B_ARATH RecName: Full=ABC transporter B family member 20; Short=ABC transporter ABCB.20; Short=AtABCB20; AltName: Full=Multidrug resistance protein 14; AltName: Full=P-glycoprotein 20;	A0A2P5F0Z0_TREOI SubName: Full=ABC transporter {ECO:0000313|EMBL:PON91464.1};	Multidrug/pheromone exporter, ABC superfamily	GO:0005829,cytosol; GO:0005887,integral component of plasma membrane; GO:0140359,ABC-type transporter activity; GO:0005524,ATP binding; GO:0042626,ATPase-coupled transmembrane transporter activity; GO:0003674,molecular_function; GO:0005215,transporter activity; GO:0015399,primary active transmembrane transporter activity; GO:0022804,active transmembrane transporter activity; GO:0022857,transmembr…	Melanoma associated antigen family N terminal	--	--	--
UrtcanEVm000228t1	31.27	32.84	30.63	32.98	34.12	31.88	35.37	35.65	37.62	3155	3232	2817	3521	3638	3091	3065	3199	3493	5997	--	--	hypothetical protein L484_018096 [Morus notabilis]	HUA2_ARATH RecName: Full=ENHANCER OF AG-4 protein 2; AltName: Full=Protein AERIAL ROSETTE 1;	W9QV92_9ROSA SubName: Full=Uncharacterized protein {ECO:0000313|EMBL:EXB55170.1};	Transcription coactivator	GO:0005634,nucleus; GO:0003700,DNA-binding transcription factor activity; GO:0003690,double-stranded DNA binding; GO:0003712,transcription coregulator activity; GO:0043481,anthocyanin accumulation in tissues in response to UV light; GO:0030154,cell differentiation; GO:0048497,maintenance of floral organ identity; GO:0006397,mRNA processing; GO:0009910,negative regulation of flower development; GO…	PWWP domain	--	--	--
UrtcanEVm000229t1	1.83	1.53	1.61	1.35	1.29	1.52	1.6	1.8	1.54	171	139	137	133	127	136	128	149	132	5561	K14759 isochorismate synthase / 2-succinyl-5-enolpyruvyl-6-hydroxy-3-cyclohexene-1-carboxylate synthase / 2-succinyl-6-hydroxy-2,4-cyclohexadiene-1-carboxylate synthase / o-succinylbenzoate synthase [EC:5.4.4.2 2.2.1.9 4.2.99.20 4.2.1.113] | (RefSeq) protein PHYLLO, chloroplastic (A)	ko00130: Ubiquinone and other terpenoid-quinone biosynthesis; ko01100: Metabolic pathways; ko01110: Biosynthesis of secondary metabolites; ko01240: Biosynthesis of cofactors	protein PHYLLO, chloroplastic [Morus notabilis]	PHYLO_ARATH RecName: Full=Protein PHYLLO, chloroplastic; Includes: RecName: Full=Inactive isochorismate synthase; AltName: Full=MENF; Includes: RecName: Full=2-succinyl-5-enolpyruvyl-6-hydroxy-3-cyclohexene-1-carboxylate synthase; EC=2.2.1.9; AltName: Full=MEND; Includes: RecName: Full=o-succinylbenzoate synthase; EC=4.2.1.113; AltName: Full=MENC; Includes: RecName: Full=2-succinyl-6-hydroxy-2,4-…	A0A2P5DMV1_PARAD SubName: Full=Menaquinone biosynthesis protein MenD {ECO:0000313|EMBL:PON74619.1};	Isochorismate synthase	GO:0031969,chloroplast membrane; GO:0016021,integral component of membrane; GO:0070204,2-succinyl-5-enolpyruvyl-6-hydroxy-3-cyclohexene-1-carboxylic-acid synthase activity; GO:0070205,2-succinyl-6-hydroxy-2,4-cyclohexadiene-1-carboxylate synthase activity; GO:0046872,metal ion binding; GO:0043748,O-succinylbenzoate synthase activity; GO:0030976,thiamine pyrophosphate binding; GO:0009063,cellular …	Thiamine pyrophosphate enzyme, N-terminal TPP binding domain	--	--	--
UrtcanEVm000230t1	22.49	21.91	23.08	25.38	23.78	24.54	25.07	24.55	28.82	1827	1736	1709	2181	2042	1916	1749	1774	2149	4883	K12830 splicing factor 3B subunit 3 | (RefSeq) pre-mRNA-splicing factor RSE1 (A)	ko03040: Spliceosome	pre-mRNA-splicing factor RSE1 [Morus notabilis]	DDB1_SOLLC RecName: Full=DNA damage-binding protein 1; AltName: Full=High pigmentation protein 1; AltName: Full=UV-damaged DNA-binding protein 1;	W9QDN7_9ROSA SubName: Full=DNA damage-binding protein 1b {ECO:0000313|EMBL:EXB29323.1};	Splicing factor 3b, subunit 3	GO:0005634,nucleus; GO:0003684,damaged DNA binding; GO:0016567,protein ubiquitination; GO:0009585,red, far-red light phototransduction; GO:0003674,molecular_function; GO:0003676,nucleic acid binding; GO:0003677,DNA binding; GO:0005488,binding; GO:0097159,organic cyclic compound binding; GO:1901363,heterocyclic compound binding; GO:0006807,nitrogen compound metabolic process; GO:0008150,biological…	Mono-functional DNA-alkylating methyl methanesulfonate N-term	--	--	--
UrtcanEVm000231t1	2.46	2.39	1.97	2.03	2.05	2.49	2.59	2.51	3.03	189	179	138	165	167	184	171	172	214	4638	K11592 endoribonuclease Dicer [EC:3.1.26.-] | (RefSeq) endoribonuclease Dicer homolog 2 isoform X1 (A)	--	endoribonuclease Dicer homolog 2 isoform X1 [Morus notabilis]	DCL2_ARATH RecName: Full=Endoribonuclease Dicer homolog 2; EC=3.1.26.-; AltName: Full=Dicer-like protein 2; Short=AtDCL2;	W9S3W9_9ROSA SubName: Full=Endoribonuclease Dicer-2-like protein {ECO:0000313|EMBL:EXB88160.1};	dsRNA-specific nuclease Dicer and related ribonucleases	GO:0005737,cytoplasm; GO:0005634,nucleus; GO:0005524,ATP binding; GO:0004386,helicase activity; GO:0046872,metal ion binding; GO:0004525,ribonuclease III activity; GO:0003723,RNA binding; GO:0051607,defense response to virus; GO:0010216,maintenance of DNA methylation; GO:0051214,RNAi-mediated antiviral immunity against RNA virus; GO:0030422,siRNA processing; GO:0010267,ta-siRNA processing; GO:000…	Ribonuclease III domain	--	--	--
UrtcanEVm000232t1	3.09	3.14	3.11	1.7	1.8	1.71	2.89	2.89	3.32	245	243	225	143	151	130	197	204	242	4778	K17583 nucleolar MIF4G domain-containing protein 1 | (RefSeq) uncharacterized protein LOC109807289 (A)	--	hypothetical protein [Vitis hybrid cultivar]	POLR1_ARATH RecName: Full=Retrovirus-related Pol polyprotein from transposon RE1; AltName: Full=Retro element 1 {ECO:0000303|PubMed:10689195}; Short=AtRE1 {ECO:0000303|PubMed:10689195}; Includes: RecName: Full=Protease RE1; EC=3.4.23.-; Includes: RecName: Full=Reverse transcriptase RE1; EC=2.7.7.49; Includes: RecName: Full=Endonuclease RE1;	B0FBS2_9ROSI SubName: Full=Uncharacterized protein {ECO:0000313|EMBL:ABY49842.1};	FOG: Transposon-encoded proteins with TYA, reverse transcriptase, integrase domains in various combinations	GO:0004190,aspartic-type endopeptidase activity; GO:0004519,endonuclease activity; GO:0046872,metal ion binding; GO:0003676,nucleic acid binding; GO:0003964,RNA-directed DNA polymerase activity; GO:0015074,DNA integration; GO:0006310,DNA recombination; GO:0006508,proteolysis; GO:0003674,molecular_function; GO:0003824,catalytic activity; GO:0004175,endopeptidase activity; GO:0008233,peptidase acti…	Reverse transcriptase (RNA-dependent DNA polymerase)	--	--	--
UrtcanEVm000233t1	0.95	1.33	1.44	1.33	1.78	1.39	1.91	1.76	1.96	70	96	97	104	139	99	121	116	133	4469	K14489 arabidopsis histidine kinase 2/3/4 (cytokinin receptor) [EC:2.7.13.3] | (RefSeq) uncharacterized protein LOC104421547 isoform X1 (A)	ko04075: Plant hormone signal transduction	LOW QUALITY PROTEIN: putative disease resistance RPP13-like protein 1 [Cannabis sativa]	R13L1_ARATH RecName: Full=Putative disease resistance RPP13-like protein 1;	A0A2P5FM63_TREOI SubName: Full=NB-ARC domain, LRR domain containing protein {ECO:0000313|EMBL:PON98833.1};	Apoptotic ATPase	GO:0043531,ADP binding; GO:0005524,ATP binding; GO:0006952,defense response; GO:0051707,response to other organism; GO:0000166,nucleotide binding; GO:0003674,molecular_function; GO:0005488,binding; GO:0017076,purine nucleotide binding; GO:0030554,adenyl nucleotide binding; GO:0032553,ribonucleotide binding; GO:0032555,purine ribonucleotide binding; GO:0032559,adenyl ribonucleotide binding; GO:003…	NB-ARC domain	--	--	--
UrtcanEVm000234t1	9.92	9.89	9.4	8.55	8.34	8.93	12.08	13.47	13.94	837	814	723	763	744	724	876	1011	1081	5063	K11671 nuclear factor related to kappa-B-binding protein | (RefSeq) uncharacterized protein LOC21390588 (A)	ko03082: ATP-dependent chromatin remodeling	uncharacterized protein LOC21390588 [Morus notabilis]	--	W9QSQ0_9ROSA SubName: Full=Nuclear factor related to kappa-B-binding protein {ECO:0000313|EMBL:EXB53239.1};	R-kappa-B and related transcription factors	GO:0031011,Ino80 complex; GO:0000228,nuclear chromosome; GO:0000785,chromatin; GO:0005575,cellular_component; GO:0005622,intracellular anatomical structure; GO:0005634,nucleus; GO:0005694,chromosome; GO:0031974,membrane-enclosed lumen; GO:0031981,nuclear lumen; GO:0032991,protein-containing complex; GO:0043226,organelle; GO:0043227,membrane-bounded organelle; GO:0043228,non-membrane-bounded organ…	--	--	--	--
UrtcanEVm000235t1	12.91	13.22	13.76	11.29	11.04	12.32	11.62	12.32	13.65	1169	1168	1136	1082	1056	1072	903	992	1136	5413	K12599 antiviral helicase SKI2 [EC:3.6.4.13] | (RefSeq) DExH-box ATP-dependent RNA helicase DExH11 isoform X1 (A)	ko03018: RNA degradation	ATP-dependent RNA helicase Ski [Trema orientale]	SKI2_ARATH RecName: Full=DExH-box ATP-dependent RNA helicase DExH11 {ECO:0000305}; EC=3.6.4.13; AltName: Full=AtHELPS {ECO:0000303|PubMed:21535471}; AltName: Full=Protein SKI2 homolog {ECO:0000303|PubMed:22511887}; Short=AtSKI2 {ECO:0000303|PubMed:22511887};	A0A2P5CP27_TREOI SubName: Full=ATP-dependent RNA helicase Ski {ECO:0000313|EMBL:PON62788.1};	Cytoplasmic exosomal RNA helicase SKI2, DEAD-box superfamily	GO:0005737,cytoplasm; GO:0000325,plant-type vacuole; GO:0055087,Ski complex; GO:0005524,ATP binding; GO:0016887,ATP hydrolysis activity; GO:0003723,RNA binding; GO:0003724,RNA helicase activity; GO:0070478,nuclear-transcribed mRNA catabolic process, 3'-5' exonucleolytic nonsense-mediated decay; GO:1904278,positive regulation of wax biosynthetic process; GO:0016441,post-transcriptional gene silenc…	Protein of unknown function (DUF2844)	--	--	--
UrtcanEVm000236t1	10.98	11.66	12.45	15.3	15.01	14.68	13.78	14.2	16.61	852	882	880	1255	1231	1094	918	980	1182	4676	K05750 NCK-associated protein 1 | (RefSeq) protein NAP1 isoform X1 (A)	--	protein NAP1 isoform X1 [Morus notabilis]	NCKP1_ARATH RecName: Full=Protein NAP1; AltName: Full=ARP2/3 regulatory protein subunit NAPP; AltName: Full=NAP of plants; AltName: Full=Nck-associated protein 1; Short=AtNAP1; Short=AtNAP125; AltName: Full=Protein GNARLED; AltName: Full=p125Nap1;	A0A2P5F2W8_TREOI SubName: Full=Nck-associated protein {ECO:0000313|EMBL:PON92124.1};	Membrane-associated hematopoietic protein	GO:0005789,endoplasmic reticulum membrane; GO:0005634,nucleus; GO:0031209,SCAR complex; GO:0007015,actin filament organization; GO:0045010,actin nucleation; GO:0016477,cell migration; GO:0000902,cell morphogenesis; GO:0030031,cell projection assembly; GO:0030866,cortical actin cytoskeleton organization; GO:0009825,multidimensional cell growth; GO:0045893,positive regulation of DNA-templated trans…	Nck-associated protein 1	--	--	--
UrtcanEVm000237t1	0.59	0.69	0.64	0.72	0.46	0.57	1.78	2.18	2.09	46	52	45	59	38	42	118	150	148	4662	--	--	Histidine kinase-like ATPase, C-terminal domain containing protein [Trema orientale]	--	A0A2P5G124_TREOI SubName: Full=Histidine kinase-like ATPase, C-terminal domain containing protein {ECO:0000313|EMBL:POO03753.1};	--	GO:0016301,kinase activity; GO:0016310,phosphorylation; GO:0003674,molecular_function; GO:0003824,catalytic activity; GO:0016740,transferase activity; GO:0016772,transferase activity, transferring phosphorus-containing groups; GO:0006793,phosphorus metabolic process; GO:0006796,phosphate-containing compound metabolic process; GO:0008150,biological_process; GO:0008152,metabolic process; GO:0009987…	Protein of unknown function (DUF3593)	--	--	--
UrtcanEVm000238t1	51.4	51.66	50.15	64.73	64.13	65.69	59.39	58.17	66.57	4166	4084	3705	5550	5494	5117	4134	4194	4953	4873	K10398 kinesin family member 11 | (RefSeq) 125 kDa kinesin-related protein-like (A)	ko04814: Motor proteins	zinc finger CCCH domain-containing protein 44 [Morus notabilis]	C3H44_ARATH RecName: Full=Zinc finger CCCH domain-containing protein 44; Short=AtC3H44;	W9SN42_9ROSA SubName: Full=Zinc finger CCCH domain-containing protein 44 {ECO:0000313|EMBL:EXC35397.1};	RNA polymerase I transcription factor UAF	GO:0003677,DNA binding; GO:0046872,metal ion binding; GO:0003674,molecular_function; GO:0003676,nucleic acid binding; GO:0005488,binding; GO:0097159,organic cyclic compound binding; GO:1901363,heterocyclic compound binding; GO:0043167,ion binding; GO:0043169,cation binding	Plus-3 domain	SWI/SNF-BAF60b	TR	SWI/SNF-BAF60b
UrtcanEVm000239t1	17.6	19.92	19.68	18.7	16.34	17.08	18.13	18.38	20.75	1601	1767	1632	1800	1571	1493	1416	1487	1735	5434	K01952 phosphoribosylformylglycinamidine synthase [EC:6.3.5.3] | (RefSeq) probable phosphoribosylformylglycinamidine synthase, chloroplastic/mitochondrial (A)	ko00230: Purine metabolism; ko01100: Metabolic pathways; ko01110: Biosynthesis of secondary metabolites	probable phosphoribosylformylglycinamidine synthase, chloroplastic/mitochondrial [Morus notabilis]	PUR4_ARATH RecName: Full=Probable phosphoribosylformylglycinamidine synthase, chloroplastic/mitochondrial; Short=FGAM synthase; Short=FGAMS; EC=6.3.5.3; AltName: Full=Formylglycinamide ribonucleotide amidotransferase; Short=FGAR amidotransferase; Short=FGAR-AT; AltName: Full=Formylglycinamide ribotide amidotransferase; Flags: Precursor;	A0A7J6GU33_CANSA RecName: Full=Phosphoribosylformylglycinamidine synthase {ECO:0000256|ARBA:ARBA00012747}; EC=6.3.5.3 {ECO:0000256|ARBA:ARBA00012747}; AltName: Full=Formylglycinamide ribonucleotide amidotransferase {ECO:0000256|ARBA:ARBA00032632}; AltName: Full=Formylglycinamide ribotide amidotransferase {ECO:0000256|ARBA:ARBA00029823};	Phosphoribosylformylglycinamidine synthase	GO:0009507,chloroplast; GO:0009570,chloroplast stroma; GO:0005739,mitochondrion; GO:0005524,ATP binding; GO:0046872,metal ion binding; GO:0004642,phosphoribosylformylglycinamidine synthase activity; GO:0006189,'de novo' IMP biosynthetic process; GO:0006541,glutamine metabolic process; GO:0055046,microgametogenesis; GO:0009555,pollen development; GO:0000166,nucleotide binding; GO:0003674,molecular…	CobB/CobQ-like glutamine amidotransferase domain	--	--	--
UrtcanEVm000240t1	2.06	1.79	2.23	3.19	2.61	2.89	2.47	2.8	2.82	157	133	155	257	210	212	162	190	197	4600	K15340 DNA cross-link repair 1A protein | (RefSeq) DNA ligase 6-like isoform X1 (A)	--	DNA ligase 6 isoform X2 [Morus notabilis]	LIG6_ARATH RecName: Full=DNA ligase 6 {ECO:0000303|PubMed:20584150}; Short=AtLIG6 {ECO:0000303|PubMed:20584150}; Short=DNA ligase VI {ECO:0000303|PubMed:25641249}; EC=6.5.1.1 {ECO:0000250|UniProtKB:P56709, ECO:0000255|PROSITE-ProRule:PRU10135}; AltName: Full=Ligase 1 {ECO:0000303|PubMed:15155891};	W9SBK0_9ROSA RecName: Full=DNA ligase {ECO:0000256|RuleBase:RU000617}; EC=6.5.1.1 {ECO:0000256|RuleBase:RU000617};	ATP-dependent DNA ligase I	GO:0005737,cytoplasm; GO:0005634,nucleus; GO:0005524,ATP binding; GO:0003677,DNA binding; GO:0003910,DNA ligase (ATP) activity; GO:0046872,metal ion binding; GO:0071897,DNA biosynthetic process; GO:0015074,DNA integration; GO:0006266,DNA ligation; GO:0006310,DNA recombination; GO:0006281,DNA repair; GO:0006303,double-strand break repair via nonhomologous end joining; GO:0006273,lagging strand elo…	ATP dependent DNA ligase domain	--	--	--
UrtcanEVm000241t1	41.14	42.67	38.8	40.18	37.2	38.76	36.2	37.39	39.87	3048	3083	2620	3148	2913	2759	2303	2464	2708	4478	--	--	protein TORNADO 1 [Morus notabilis]	TRN1_ARATH RecName: Full=Protein TORNADO 1; AltName: Full=Protein LOPPED 1;	W9RSK8_9ROSA RecName: Full=COR domain-containing protein {ECO:0000259|Pfam:PF16095};	LRR-containing protein	GO:0016021,integral component of membrane; GO:0005525,GTP binding; GO:0016787,hydrolase activity; GO:0009926,auxin polar transport; GO:0009734,auxin-activated signaling pathway; GO:0010540,basipetal auxin transport; GO:0009965,leaf morphogenesis; GO:0010305,leaf vascular tissue pattern formation; GO:0009933,meristem structural organization; GO:0009825,multidimensional cell growth; GO:0009956,radi…	C-terminal of Roc, COR, domain	--	--	--
UrtcanEVm000242t1	0.61	0.63	0.53	2.57	2.46	2.96	0.19	0.25	0.3	46	46	36	204	195	214	12	17	21	4538	K08711 ATP-binding cassette, subfamily G (WHITE), member 2, PDR | (RefSeq) pleiotropic drug resistance protein 2-like (A)	ko02010: ABC transporters	pleiotropic drug resistance protein 2 [Prunus yedoensis var. nudiflora]	AB34G_ARATH RecName: Full=ABC transporter G family member 34; Short=ABC transporter ABCG.34; Short=AtABCG34; AltName: Full=Pleiotropic drug resistance protein 6;	A0A314Z8B9_PRUYE SubName: Full=Pleiotropic drug resistance protein 2 {ECO:0000313|EMBL:PQP97995.1};	Pleiotropic drug resistance proteins (PDR1-15), ABC superfamily	GO:0016021,integral component of membrane; GO:0005886,plasma membrane; GO:0140359,ABC-type transporter activity; GO:0005524,ATP binding; GO:0003674,molecular_function; GO:0005215,transporter activity; GO:0015399,primary active transmembrane transporter activity; GO:0022804,active transmembrane transporter activity; GO:0022857,transmembrane transporter activity; GO:0042626,ATPase-coupled transmemb…	ABC-2 type transporter	--	--	--
UrtcanEVm000243t1	13.83	13.64	13.42	11.12	10.45	10.69	12.94	12.88	15.19	1057	1017	935	899	844	785	849	876	1065	4611	K10895 fanconi anemia group I protein | (RefSeq) Fanconi anemia group I protein homolog isoform X1 (A)	--	Fanconi anemia group I protein homolog isoform X1 [Morus notabilis]	--	W9S1D8_9ROSA SubName: Full=Uncharacterized protein {ECO:0000313|EMBL:EXC03954.1};	Uncharacterized conserved protein	GO:0006281,DNA repair; GO:0006139,nucleobase-containing compound metabolic process; GO:0006259,DNA metabolic process; GO:0006725,cellular aromatic compound metabolic process; GO:0006807,nitrogen compound metabolic process; GO:0006950,response to stress; GO:0006974,cellular response to DNA damage stimulus; GO:0008150,biological_process; GO:0008152,metabolic process; GO:0009987,cellular process; GO…	CUB-like domain	--	--	--
UrtcanEVm000244t1	5.53	5.53	5.65	4.52	4.47	4.1	3.88	4.66	5.31	468	457	436	405	400	334	282	351	413	5079	K05658 ATP-binding cassette, subfamily B (MDR/TAP), member 1 [EC:7.6.2.2] | (RefSeq) uncharacterized protein LOC111274727 isoform X1 (A)	ko02010: ABC transporters	uncharacterized protein LOC112093105 isoform X2 [Morus notabilis]	CIP7_ARATH RecName: Full=COP1-interacting protein 7 {ECO:0000303|PubMed:9668129};	W9RX74_9ROSA SubName: Full=ABC transporter B family member 19 {ECO:0000313|EMBL:EXC01337.1};	--	GO:0005634,nucleus; GO:0009718,anthocyanin-containing compound biosynthetic process; GO:0015995,chlorophyll biosynthetic process; GO:0045893,positive regulation of DNA-templated transcription; GO:0009416,response to light stimulus; GO:0008150,biological_process; GO:0008152,metabolic process; GO:0009058,biosynthetic process; GO:0009812,flavonoid metabolic process; GO:0009813,flavonoid biosynthetic…	--	--	--	--
UrtcanEVm000245t1	26.77	26.72	27.64	20.89	20.98	19.85	25.01	24.1	25.48	2466	2401	2321	2036	2042	1757	1978	1975	2158	5501	K25827 cell division cycle and apoptosis regulator protein 1 | (RefSeq) protein SHORT ROOT IN SALT MEDIUM 1 (A)	--	protein SHORT ROOT IN SALT MEDIUM 1 [Cannabis sativa]	RSA1_ARATH RecName: Full=Protein SHORT ROOT IN SALT MEDIUM 1 {ECO:0000303|PubMed:24009530}; Short=AtRSA1 {ECO:0000303|PubMed:24009530}; AltName: Full=Protein EMBRYO DEFECTIVE 1579 {ECO:0000303|PubMed:15266054};	A0A803QNT0_CANSA RecName: Full=EF-hand domain-containing protein {ECO:0000259|PROSITE:PS50222};	Predicted DNA-binding protein, contains SAP domain	GO:0005634,nucleus; GO:0005509,calcium ion binding; GO:0030374,nuclear receptor coactivator activity; GO:0006355,regulation of DNA-templated transcription; GO:0009651,response to salt stress; GO:0055078,sodium ion homeostasis; GO:0003674,molecular_function; GO:0005488,binding; GO:0043167,ion binding; GO:0043169,cation binding; GO:0046872,metal ion binding; GO:0003712,transcription coregulator act…	Protein of unknown function, DUF261	--	--	--
UrtcanEVm000246t1	48.21	49.66	48.21	55.75	56.35	54.76	52.91	52.04	57.13	3546	3562	3232	4336	4381	3870	3342	3405	3852	4448	K12616 enhancer of mRNA-decapping protein 4 | (RefSeq) enhancer of mRNA-decapping protein 4 (A)	ko03018: RNA degradation	enhancer of mRNA-decapping protein 4 [Morus notabilis]	VCS_ARATH RecName: Full=Enhancer of mRNA-decapping protein 4; AltName: Full=Protein VARICOSE;	W9QQU0_9ROSA SubName: Full=Enhancer of mRNA-decapping protein 4 {ECO:0000313|EMBL:EXB51055.1};	Nuclear protein, contains WD40 repeats	GO:0000932,P-body; GO:0003729,mRNA binding; GO:0042803,protein homodimerization activity; GO:0071365,cellular response to auxin stimulus; GO:0031087,deadenylation-independent decapping of nuclear-transcribed mRNA; GO:0009965,leaf morphogenesis; GO:0006402,mRNA catabolic process; GO:0006397,mRNA processing; GO:0009791,post-embryonic development; GO:0010072,primary shoot apical meristem specificati…	WD40 region of Ge1, enhancer of mRNA-decapping protein	--	--	--
UrtcanEVm000247t1	5.96	5.67	5.39	8.25	7.97	6.69	7.11	7.28	8.63	455	422	375	666	643	491	466	494	604	4605	K00558 DNA (cytosine-5)-methyltransferase 1 [EC:2.1.1.37] | (RefSeq) DNA (cytosine-5)-methyltransferase CMT3 isoform X1 (A)	ko00270: Cysteine and methionine metabolism; ko01100: Metabolic pathways	DNA (cytosine-5)-methyltransferase CMT3 isoform X2 [Morus notabilis]	CMT2_ARATH RecName: Full=DNA (cytosine-5)-methyltransferase CMT2; EC=2.1.1.37; AltName: Full=Chromomethylase 2; AltName: Full=Protein CHROMOMETHYLASE 2;	A0A7J6I2N7_CANSA RecName: Full=Cytosine-specific methyltransferase {ECO:0000256|RuleBase:RU000417}; EC=2.1.1.37 {ECO:0000256|RuleBase:RU000417};	--	GO:0005634,nucleus; GO:0003682,chromatin binding; GO:0003886,DNA (cytosine-5-)-methyltransferase activity; GO:0003677,DNA binding; GO:0032183,SUMO binding; GO:0034605,cellular response to heat; GO:0006325,chromatin organization; GO:0010426,DNA methylation on cytosine within a CHH sequence; GO:0003674,molecular_function; GO:0005488,binding; GO:0003824,catalytic activity; GO:0008168,methyltransfera…	C-5 cytosine-specific DNA methylase	--	--	--
UrtcanEVm000248t1	20.12	20.5	21.72	26.1	26.04	25.88	24.88	25.68	29.38	1218	1210	1198	1670	1666	1505	1293	1383	1625	3710	K00106 xanthine dehydrogenase/oxidase [EC:1.17.1.4 1.17.3.2] | (RefSeq) xanthine dehydrogenase 1 (A)	ko00230: Purine metabolism; ko00232: Caffeine metabolism; ko01100: Metabolic pathways; ko01110: Biosynthesis of secondary metabolites; ko01232: Nucleotide metabolism; ko04146: Peroxisome	xanthine dehydrogenase 1 [Morus notabilis]	XDH1_ARATH RecName: Full=Xanthine dehydrogenase 1; Short=AtXDH1; EC=1.17.1.4 {ECO:0000269|PubMed:14726515};	W9RTG3_9ROSA RecName: Full=1-acylglycerol-3-phosphate O-acyltransferase {ECO:0000256|ARBA:ARBA00013211}; EC=2.3.1.51 {ECO:0000256|ARBA:ARBA00013211};	Xanthine dehydrogenase	GO:0005886,plasma membrane; GO:0051537,2 iron, 2 sulfur cluster binding; GO:0071949,FAD binding; GO:0005506,iron ion binding; GO:0016491,oxidoreductase activity; GO:0004854,xanthine dehydrogenase activity; GO:0006145,purine nucleobase catabolic process; GO:0000302,response to reactive oxygen species; GO:0009414,response to water deprivation; GO:0042554,superoxide anion generation; GO:0046110,xant…	2Fe-2S iron-sulfur cluster binding domain	--	--	--
UrtcanEVm000249t1	19.77	21.42	21.45	31.04	32.69	30.85	26.67	25.75	25.68	1657	1751	1639	2752	2896	2485	1920	1920	1977	5030	K10706 ATP-dependent RNA/DNA helicase, senataxin [EC:5.6.2.5 5.6.2.3] | (GenBank) p-loop containing nucleoside triphosphate hydrolase superfamily protein (A)	--	P-loop containing nucleoside triphosphate hydrolase [Parasponia andersonii]	MAA3_ARATH RecName: Full=Probable helicase MAGATAMA 3; EC=3.6.4.-; AltName: Full=SEN1-like protein;	A0A2P5CKL5_PARAD SubName: Full=P-loop containing nucleoside triphosphate hydrolase {ECO:0000313|EMBL:PON61602.1};	tRNA-splicing endonuclease positive effector (SEN1)	GO:0005634,nucleus; GO:0005524,ATP binding; GO:0004386,helicase activity; GO:0016787,hydrolase activity; GO:0003723,RNA binding; GO:0009553,embryo sac development; GO:0010183,pollen tube guidance; GO:0009875,pollen-pistil interaction; GO:0000166,nucleotide binding; GO:0003674,molecular_function; GO:0005488,binding; GO:0017076,purine nucleotide binding; GO:0030554,adenyl nucleotide binding; GO:003…	AAA domain	--	--	--
UrtcanEVm000250t1	0.03	0.14	0.17	1.84	1.84	1.86	0.18	0.33	0.14	2	10	11	141	141	130	11	21	9	4394	K19026 spatacsin | (RefSeq) uncharacterized LOC107760795 (A)	--	uncharacterized protein LOC115718119 [Cannabis sativa]	RNHX1_ARATH RecName: Full=Putative ribonuclease H protein At1g65750; EC=3.1.26.4;	A0A803P0S6_CANSA RecName: Full=Reverse transcriptase domain-containing protein {ECO:0000259|PROSITE:PS50878};	FOG: Reverse transcriptase	GO:0046872,metal ion binding; GO:0003676,nucleic acid binding; GO:0004523,RNA-DNA hybrid ribonuclease activity; GO:0003674,molecular_function; GO:0005488,binding; GO:0043167,ion binding; GO:0043169,cation binding; GO:0097159,organic cyclic compound binding; GO:1901363,heterocyclic compound binding; GO:0003824,catalytic activity; GO:0004518,nuclease activity; GO:0004519,endonuclease activity; GO:0…	Reverse transcriptase (RNA-dependent DNA polymerase)	--	--	--
UrtcanEVm000251t1	2.07	2.26	2.25	2	1.84	1.94	2.18	2.34	2.83	193	206	191	197	181	174	175	194	243	5568	K08737 DNA mismatch repair protein MSH6 | (RefSeq) DNA mismatch repair protein MSH6 (A)	ko03430: Mismatch repair	DNA mismatch repair protein MSH6 [Morus notabilis]	MSH6_ARATH RecName: Full=DNA mismatch repair protein MSH6; Short=AtMSH6; AltName: Full=MutS protein homolog 6;	W9QMF4_9ROSA RecName: Full=DNA mismatch repair protein {ECO:0000256|PIRNR:PIRNR037677};	Mismatch repair ATPase MSH6 (MutS family)	GO:0032301,MutSalpha complex; GO:0005634,nucleus; GO:0005524,ATP binding; GO:0140664,ATP-dependent DNA damage sensor activity; GO:0003684,damaged DNA binding; GO:0003690,double-stranded DNA binding; GO:0030983,mismatched DNA binding; GO:0006298,mismatch repair; GO:0006290,pyrimidine dimer repair; GO:0000166,nucleotide binding; GO:0003674,molecular_function; GO:0005488,binding; GO:0017076,purine n…	MutS domain V	--	--	--
UrtcanEVm000252t1	1.94	1.83	1.59	5.51	5.83	5.6	0.22	0.3	0.31	152	140	114	457	483	422	15	21	22	4725	K06943 nucleolar GTP-binding protein | (RefSeq) uncharacterized protein LOC108835530 (A)	ko03008: Ribosome biogenesis in eukaryotes	uncharacterized protein LOC115718119 [Cannabis sativa]	RNHX1_ARATH RecName: Full=Putative ribonuclease H protein At1g65750; EC=3.1.26.4;	A0A803P0S6_CANSA RecName: Full=Reverse transcriptase domain-containing protein {ECO:0000259|PROSITE:PS50878};	FOG: Reverse transcriptase	GO:0046872,metal ion binding; GO:0003676,nucleic acid binding; GO:0004523,RNA-DNA hybrid ribonuclease activity; GO:0003674,molecular_function; GO:0005488,binding; GO:0043167,ion binding; GO:0043169,cation binding; GO:0097159,organic cyclic compound binding; GO:1901363,heterocyclic compound binding; GO:0003824,catalytic activity; GO:0004518,nuclease activity; GO:0004519,endonuclease activity; GO:0…	Reverse transcriptase (RNA-dependent DNA polymerase)	--	--	--
UrtcanEVm000253t1	0.49	0.46	0.37	0.5	0.43	0.24	0.36	0.4	0.13	36	33	25	39	34	17	23	26	9	4472	K17545 serine/threonine-protein kinase ULK4 [EC:2.7.11.1] | (RefSeq) serine/threonine-protein kinase RUNKEL isoform X1 (A)	--	serine/threonine-protein kinase RUNKEL isoform X1 [Morus notabilis]	RUK_ARATH RecName: Full=Serine/threonine-protein kinase RUNKEL {ECO:0000305}; AltName: Full=Protein EMBRYO DEFECTIVE 3013 {ECO:0000305}; AltName: Full=Protein RUNKEL {ECO:0000303|PubMed:11089872}; EC=2.7.11.1 {ECO:0000305};	W9RHG3_9ROSA SubName: Full=Serine/threonine-protein kinase ULK4 {ECO:0000313|EMBL:EXB74817.1};	Serine-threonine protein kinase FUSED	GO:0005874,microtubule; GO:0009524,phragmoplast; GO:0009506,plasmodesma; GO:0009574,preprophase band; GO:0005819,spindle; GO:0005524,ATP binding; GO:0008017,microtubule binding; GO:0016740,transferase activity; GO:0007349,cellularization; GO:0000911,cytokinesis by cell plate formation; GO:0010342,endosperm cellularization; GO:0009556,microsporogenesis; GO:0000914,phragmoplast assembly; GO:0009555…	Protein kinase domain	--	--	--
UrtcanEVm000254t1	13.98	14.35	14.65	18.6	18.25	20.14	19.27	18.62	20.11	1051	1052	1004	1479	1450	1455	1244	1245	1386	4540	K07204 regulatory associated protein of mTOR | (RefSeq) regulatory-associated protein of TOR 1 isoform X1 (A)	ko04136: Autophagy - other	regulatory-associated protein of TOR 1 isoform X2 [Morus notabilis]	RTOR1_ARATH RecName: Full=Regulatory-associated protein of TOR 1; AltName: Full=Protein RAPTOR 1; AltName: Full=Protein RAPTOR 1B; Short=AtRaptor1b;	W9QXH3_9ROSA SubName: Full=Regulatory-associated protein of TOR 1 {ECO:0000313|EMBL:EXB42394.1};	Guanine nucleotide binding protein MIP1	GO:0080008,Cul4-RING E3 ubiquitin ligase complex; GO:0005737,cytoplasm; GO:0031931,TORC1 complex; GO:0019900,kinase binding; GO:0030674,protein-macromolecule adaptor activity; GO:0071230,cellular response to amino acid stimulus; GO:0009267,cellular response to starvation; GO:0009793,embryo development ending in seed dormancy; GO:0010492,maintenance of shoot apical meristem identity; GO:0010507,ne…	Raptor N-terminal CASPase like domain	--	--	--
UrtcanEVm000255t1	26.79	26.46	26.84	45.47	43.87	44.81	36.85	37.06	40.06	2107	2030	1924	3783	3647	3387	2489	2593	2891	4737	K10406 kinesin family member C2/C3 | (RefSeq) LOW QUALITY PROTEIN: disease resistance protein RPS6-like (A)	ko04814: Motor proteins	TIR-NBS-LRR-like protein [Parasponia andersonii]	RPV1_VITRO RecName: Full=Disease resistance protein RPV1 {ECO:0000305}; AltName: Full=NAD(+) hydrolase RPV1; EC=3.2.2.6 {ECO:0000305|PubMed:31439792}; AltName: Full=Resistance to Plasmopara viticola protein {ECO:0000303|PubMed:24033846}; Short=MrRVP1 {ECO:0000303|PubMed:24033846};	A0A2P5D2A4_PARAD SubName: Full=TIR-NBS-LRR-like protein {ECO:0000313|EMBL:PON67439.1};	--	GO:0005737,cytoplasm; GO:0005634,nucleus; GO:0043531,ADP binding; GO:0050135,NAD(P)+ nucleosidase activity; GO:0061809,NAD+ nucleotidase, cyclic ADP-ribose generating; GO:0042803,protein homodimerization activity; GO:0050832,defense response to fungus; GO:0043068,positive regulation of programmed cell death; GO:0007165,signal transduction; GO:0000166,nucleotide binding; GO:0003674,molecular_funct…	TIR domain	--	--	--
UrtcanEVm000256t1	16.67	16.94	16.91	17.86	18.1	18.36	17.47	18.44	19.98	1363	1351	1260	1544	1564	1442	1226	1341	1499	4912	K20353 COPII coat assembly protein SEC16 | (RefSeq) protein transport protein SEC16B homolog isoform X2 (A)	--	COPII coat assembly protein, Sec [Trema orientale]	SC16B_ARATH RecName: Full=Protein transport protein SEC16B homolog {ECO:0000305}; AltName: Full=Protein MAIGO 5 homolog {ECO:0000305};	A0A2P5EBK8_TREOI RecName: Full=Protein transport protein sec16 {ECO:0000256|RuleBase:RU364101};	Regucalcin gene promoter region-related protein (RGPR)	GO:0070971,endoplasmic reticulum exit site; GO:0012507,ER to Golgi transport vesicle membrane; GO:0005794,Golgi apparatus; GO:0006914,autophagy; GO:0048208,COPII vesicle coating; GO:0007030,Golgi organization; GO:0070973,protein localization to endoplasmic reticulum exit site; GO:0015031,protein transport; GO:0008150,biological_process; GO:0008152,metabolic process; GO:0009056,catabolic process; …	Sec23-binding domain of Sec16	--	--	--
UrtcanEVm000257t1	5.1	6	5.94	4.96	4.84	5.13	6.4	6.88	7.24	360	413	382	370	361	348	388	432	468	4281	K20403 TELO2-interacting protein 1 | (RefSeq) uncharacterized protein LOC21399286 isoform X1 (A)	--	uncharacterized protein LOC21399286 isoform X1 [Morus notabilis]	--	W9QSR7_9ROSA SubName: Full=Uncharacterized protein {ECO:0000313|EMBL:EXB53349.1};	Uncharacterized conserved protein	--	--	--	--	--
UrtcanEVm000258t1	162.12	167.33	164.15	155.07	152.63	152.02	167.14	167.31	188.32	12007	12087	11081	12146	11949	10819	10630	11024	12787	4477	K12385 Niemann-Pick C1 protein | (RefSeq) Niemann-Pick C1 protein isoform X1 (A)	--	Niemann-Pick C1 protein isoform X1 [Morus notabilis]	--	A0A2P5EY52_TREOI SubName: Full=Niemann-Pick C type protein {ECO:0000313|EMBL:PON90466.1};	Cholesterol transport protein (Niemann-Pick C disease protein)	GO:0016021,integral component of membrane; GO:0005319,lipid transporter activity; GO:0003674,molecular_function; GO:0005215,transporter activity; GO:0005575,cellular_component; GO:0016020,membrane; GO:0031224,intrinsic component of membrane; GO:0110165,cellular anatomical entity	Patched family	--	--	--
UrtcanEVm000259t1	0.7	0.51	0.62	0.54	0.26	0.44	0.35	0.33	0.39	109	77	88	88	42	66	47	46	56	9071	K03006 DNA-directed RNA polymerase II subunit RPB1 [EC:2.7.7.6] | (RefSeq) LOW QUALITY PROTEIN: DNA-directed RNA polymerase II subunit RPB1-like (A)	ko03020: RNA polymerase; ko03420: Nucleotide excision repair	Zinc finger CCHC-type superfamily [Arabidopsis suecica]	POLX_TOBAC RecName: Full=Retrovirus-related Pol polyprotein from transposon TNT 1-94; Includes: RecName: Full=Protease; EC=3.4.23.-; Includes: RecName: Full=Reverse transcriptase; EC=2.7.7.49; Includes: RecName: Full=Endonuclease;	A0A6A3AD07_HIBSY SubName: Full=Uncharacterized protein {ECO:0000313|EMBL:KAE8702390.1};	FOG: Transposon-encoded proteins with TYA, reverse transcriptase, integrase domains in various combinations	GO:0004190,aspartic-type endopeptidase activity; GO:0004519,endonuclease activity; GO:0003676,nucleic acid binding; GO:0003964,RNA-directed DNA polymerase activity; GO:0008270,zinc ion binding; GO:0015074,DNA integration; GO:0006508,proteolysis; GO:0003674,molecular_function; GO:0003824,catalytic activity; GO:0004175,endopeptidase activity; GO:0008233,peptidase activity; GO:0016787,hydrolase acti…	gag-polypeptide of LTR copia-type	--	--	--
UrtcanEVm000260t1	2.18	2.27	2.13	2.58	1.89	2.47	1.72	1.98	2.35	157	159	140	196	144	171	106	127	155	4357	K10997 replication fork protection complex subunit TIMELESS/Tof1/Swi1 | (RefSeq) uncharacterized protein LOC21394741 (A)	--	Timeless protein [Trema orientale]	--	A0A2P5FGM4_TREOI SubName: Full=Timeless protein {ECO:0000313|EMBL:PON96922.1};	DNA topoisomerase I-interacting protein	GO:0005634,nucleus; GO:0005575,cellular_component; GO:0005622,intracellular anatomical structure; GO:0043226,organelle; GO:0043227,membrane-bounded organelle; GO:0043229,intracellular organelle; GO:0043231,intracellular membrane-bounded organelle; GO:0110165,cellular anatomical entity	Timeless protein	--	--	--
UrtcanEVm000261t1	40.18	40.14	39.29	45.32	45.69	43.65	47.52	46.92	47.33	3147	3066	2805	3754	3782	3285	3196	3269	3401	4718	K12857 Prp8 binding protein | (RefSeq) uncharacterized protein LOC127094723 (A)	ko03040: Spliceosome	uncharacterized protein LOC21406843 [Morus notabilis]	AGDP1_ARATH RecName: Full=Protein AGENET DOMAIN (AGD)-CONTAINING P1 {ECO:0000303|PubMed:30382101}; AltName: Full=Protein ONE AGENET DOMAIN-CONTAINING PROTEIN {ECO:0000303|PubMed:30425322};	W9RXY7_9ROSA SubName: Full=Uncharacterized protein {ECO:0000313|EMBL:EXC02129.1};	--	GO:0000775,chromosome, centromeric region; GO:0000792,heterochromatin; GO:0005634,nucleus; GO:0042393,histone binding; GO:0035064,methylated histone binding; GO:0006346,DNA methylation-dependent heterochromatin formation; GO:0036123,histone H3-K9 dimethylation; GO:0044030,regulation of DNA methylation; GO:0003674,molecular_function; GO:0005488,binding; GO:0005515,protein binding; GO:0140030,modif…	Agenet domain	--	--	--
UrtcanEVm000262t1	0.96	1.08	1.32	2.43	2	2.87	3.01	3.03	3.44	94	104	118	252	207	271	254	264	311	5860	K08711 ATP-binding cassette, subfamily G (WHITE), member 2, PDR | (RefSeq) pleiotropic drug resistance protein 1-like (A)	ko02010: ABC transporters	hypothetical protein KPL70_026202 [Citrus sinensis]	M860_ARATH RecName: Full=Uncharacterized mitochondrial protein AtMg00860; AltName: Full=ORF158;	E2DMZ5_BETVU SubName: Full=Uncharacterized protein {ECO:0000313|EMBL:ACY01928.1};	FOG: Transposon-encoded proteins with TYA, reverse transcriptase, integrase domains in various combinations	GO:0005739,mitochondrion; GO:0005575,cellular_component; GO:0005622,intracellular anatomical structure; GO:0005737,cytoplasm; GO:0043226,organelle; GO:0043227,membrane-bounded organelle; GO:0043229,intracellular organelle; GO:0043231,intracellular membrane-bounded organelle; GO:0110165,cellular anatomical entity	Plant phosphoribosyltransferase C-terminal	--	--	--
UrtcanEVm000263t1	0.9	0.78	0.88	0.35	0.74	0.51	0.35	0.23	0.43	94	79	84	39	82	51	31	22	41	6252	K03006 DNA-directed RNA polymerase II subunit RPB1 [EC:2.7.7.6] | (RefSeq) LOW QUALITY PROTEIN: DNA-directed RNA polymerase II subunit RPB1-like (A)	ko03020: RNA polymerase; ko03420: Nucleotide excision repair	hypothetical protein CKAN_02080200 [Cinnamomum micranthum f. kanehirae]	POLX_TOBAC RecName: Full=Retrovirus-related Pol polyprotein from transposon TNT 1-94; Includes: RecName: Full=Protease; EC=3.4.23.-; Includes: RecName: Full=Reverse transcriptase; EC=2.7.7.49; Includes: RecName: Full=Endonuclease;	A0A443PLH5_9MAGN SubName: Full=Uncharacterized protein {ECO:0000313|EMBL:RWR91636.1};	FOG: Transposon-encoded proteins with TYA, reverse transcriptase, integrase domains in various combinations	GO:0004190,aspartic-type endopeptidase activity; GO:0004519,endonuclease activity; GO:0003676,nucleic acid binding; GO:0003964,RNA-directed DNA polymerase activity; GO:0008270,zinc ion binding; GO:0015074,DNA integration; GO:0006508,proteolysis; GO:0003674,molecular_function; GO:0003824,catalytic activity; GO:0004175,endopeptidase activity; GO:0008233,peptidase activity; GO:0016787,hydrolase acti…	Reverse transcriptase (RNA-dependent DNA polymerase)	--	--	--
UrtcanEVm000264t1	0.18	0.14	0.21	0.13	0.18	0.09	0.15	0.14	0.11	13	10	14	10	14	6	9	9	7	4339	K10400 kinesin family member 15 | (RefSeq) kinesin-like protein KIN-12E (A)	ko04814: Motor proteins	Kinesin-like protein [Trema orientale]	KN12E_ARATH RecName: Full=Kinesin-like protein KIN-12E {ECO:0000305};	A0A2P5FUD6_TREOI SubName: Full=Kinesin-like protein {ECO:0000313|EMBL:POO01404.1};	Kinesin-like protein	GO:0005871,kinesin complex; GO:0005874,microtubule; GO:0005641,nuclear envelope lumen; GO:0009524,phragmoplast; GO:0005819,spindle; GO:0005524,ATP binding; GO:0016887,ATP hydrolysis activity; GO:0008017,microtubule binding; GO:0003777,microtubule motor activity; GO:0007018,microtubule-based movement; GO:1901673,regulation of mitotic spindle assembly; GO:0051225,spindle assembly; GO:0000166,nucleo…	Kinesin motor domain	--	--	--
UrtcanEVm000265t1	1.58	1.46	1.52	1.66	1.33	1.67	1.58	1.62	2.05	116	105	102	129	103	118	100	106	138	4446	K03255 protein TIF31 | (RefSeq) protein TSS (A)	--	protein TSS [Morus notabilis]	REC1_ARATH RecName: Full=Protein REDUCED CHLOROPLAST COVERAGE 1 {ECO:0000303|PubMed:26862170};	A0A8K0EAP6_9ROSA SubName: Full=Uncharacterized protein {ECO:0000313|EMBL:KAF3439867.1};	Uncharacterized protein CLU1/cluA/TIF31 involved in mitochondrial morphology/distribution, also found associated with eIF-3	GO:0005737,cytoplasm; GO:0005829,cytosol; GO:0005576,extracellular region; GO:0005634,nucleus; GO:0003729,mRNA binding; GO:0019750,chloroplast localization; GO:0006996,organelle organization; GO:0010906,regulation of glucose metabolic process; GO:0003674,molecular_function; GO:0003676,nucleic acid binding; GO:0003723,RNA binding; GO:0005488,binding; GO:0097159,organic cyclic compound binding; GO:…	Tetratricopeptide repeat	--	--	--
UrtcanEVm000266t1	2.16	2.35	2.4	2.83	2.51	2.59	3.06	3.48	4.08	176	187	178	244	216	203	214	252	305	4897	K16815 calcium-independent phospholipase A2-gamma | (RefSeq) Putative lysophospholipase (A)	--	phospholipase A I [Morus notabilis]	LPAI_ARATH RecName: Full=Phospholipase A I; Short=AtPLA1; EC=3.1.1.-;	W9S4H7_9ROSA SubName: Full=Calcium-independent phospholipase A2-gamma {ECO:0000313|EMBL:EXB88434.1};	Intracellular membrane-bound Ca2+-independent phospholipase A2	GO:0009507,chloroplast; GO:0016020,membrane; GO:0047372,acylglycerol lipase activity; GO:0004620,phospholipase activity; GO:0050832,defense response to fungus; GO:0006631,fatty acid metabolic process; GO:0009695,jasmonic acid biosynthetic process; GO:0016042,lipid catabolic process; GO:0003674,molecular_function; GO:0003824,catalytic activity; GO:0016298,lipase activity; GO:0016787,hydrolase acti…	Patatin-like phospholipase	--	--	--
UrtcanEVm000267t1	15.46	14.89	14.44	15.62	14.64	15.61	17.04	16.05	17.95	1405	1320	1196	1502	1406	1363	1330	1297	1499	5429	K09264 MADS-box transcription factor, plant | (RefSeq) agamous-like MADS-box protein AGL21 (A)	--	uncharacterized protein LOC21400579 isoform X1 [Morus notabilis]	--	W9RAG3_9ROSA SubName: Full=Poly(A) RNA polymerase cid14 {ECO:0000313|EMBL:EXB62201.1};	DNA polymerase sigma	--	Nucleotidyltransferase domain	--	--	--
UrtcanEVm000268t1	11.86	12.61	12.34	11.5	11.02	12.15	14.33	14.28	15.11	912	946	865	935	896	898	946	977	1066	4637	K09842 abscisic-aldehyde oxidase [EC:1.2.3.14] | (RefSeq) indole-3-acetaldehyde oxidase (A)	ko00906: Carotenoid biosynthesis; ko01100: Metabolic pathways; ko01110: Biosynthesis of secondary metabolites	indole-3-acetaldehyde oxidase [Morus notabilis]	ALDO1_ARATH RecName: Full=Indole-3-acetaldehyde oxidase; Short=IAA oxidase; EC=1.2.3.7; AltName: Full=Aldehyde oxidase 1; Short=AO-1; Short=AtAO-1; Short=AtAO1;	A0A2P5FUJ9_TREOI SubName: Full=Aldehyde oxidase/xanthine dehydrogenase {ECO:0000313|EMBL:POO01417.1};	Xanthine dehydrogenase	GO:0009536,plastid; GO:0051537,2 iron, 2 sulfur cluster binding; GO:0004031,aldehyde oxidase activity; GO:0071949,FAD binding; GO:0050302,indole-3-acetaldehyde oxidase activity; GO:0005506,iron ion binding; GO:0016491,oxidoreductase activity; GO:0009688,abscisic acid biosynthetic process; GO:0009851,auxin biosynthetic process; GO:0003674,molecular_function; GO:0005488,binding; GO:0051536,iron-sul…	Molybdopterin cofactor-binding domain	--	--	--
UrtcanEVm000269t1	2.41	1.9	2.59	2.35	2.12	2.14	2.5	2.51	2.79	209	160	205	216	195	179	186	194	223	5202	K10742 DNA replication ATP-dependent helicase/nuclease Dna2 [EC:5.6.2.3 3.1.-.-] | (RefSeq) DNA replication ATP-dependent helicase/nuclease DNA2 (A)	ko03030: DNA replication	hypothetical protein TorRG33x02_167180 [Trema orientale]	JHS1_ARATH RecName: Full=DNA replication ATP-dependent helicase/nuclease JHS1; AltName: Full=Protein EMBRYO DEFECTIVE 2411 {ECO:0000303|PubMed:15266054}; AltName: Full=Protein JING HE SHENG 1 {ECO:0000303|PubMed:26951435}; Includes: RecName: Full=DNA replication nuclease JHS1; EC=3.1.-.-; Includes: RecName: Full=DNA replication ATP-dependent helicase JHS1; EC=3.6.4.12 {ECO:0000250|UniProtKB:P5153…	A0A2P5EPP8_TREOI SubName: Full=Uncharacterized protein {ECO:0000313|EMBL:PON87540.1};	DNA replication helicase	GO:0005694,chromosome; GO:0005737,cytoplasm; GO:0005634,nucleus; GO:0051539,4 iron, 4 sulfur cluster binding; GO:0017108,5'-flap endonuclease activity; GO:0005524,ATP binding; GO:0016887,ATP hydrolysis activity; GO:0003677,DNA binding; GO:0046872,metal ion binding; GO:0003723,RNA binding; GO:0017116,single-stranded DNA helicase activity; GO:0006974,cellular response to DNA damage stimulus; GO:000…	Photosynthesis affected mutant 68	--	--	--
UrtcanEVm000270t1	12.89	12.1	12.51	12.23	12.37	13.4	13.56	14.59	14.48	1013	927	896	1016	1027	1012	915	1020	1044	4732	--	--	uncharacterized protein LOC21387413 [Morus notabilis]	--	W9RQV8_9ROSA SubName: Full=Uncharacterized protein {ECO:0000313|EMBL:EXC03971.1};	--	--	--	--	--	--
UrtcanEVm000271t1	16.15	17.17	15.82	20.09	19.67	19.04	22.33	22.72	24.86	1301	1349	1162	1712	1675	1474	1545	1628	1838	4845	--	--	RNA polymerase II-binding domain containing protein [Trema orientale]	HUAL3_ARATH RecName: Full=Protein HUA2-LIKE 3 {ECO:0000303|PubMed:25070081}; AltName: Full=HUA2-like protein 3 {ECO:0000305};	A0A2P5BVN6_TREOI SubName: Full=RNA polymerase II-binding domain containing protein {ECO:0000313|EMBL:PON52850.1};	Transcription coactivator	GO:0005634,nucleus; GO:0003690,double-stranded DNA binding; GO:0003712,transcription coregulator activity; GO:0009908,flower development; GO:0006397,mRNA processing; GO:0006357,regulation of transcription by RNA polymerase II; GO:0003674,molecular_function; GO:0003676,nucleic acid binding; GO:0003677,DNA binding; GO:0005488,binding; GO:0097159,organic cyclic compound binding; GO:1901363,heterocyc…	PWWP domain	--	--	--
UrtcanEVm000272t1	2.41	2.85	2.11	1.68	1.66	2.43	1.8	2.06	2.44	129	149	103	95	94	125	83	98	119	3316	K19613 leucine-rich repeat protein SHOC2 | (RefSeq) putative disease resistance RPP13-like protein 1 (A)	--	putative disease resistance protein At3g14460 [Morus notabilis]	DRL21_ARATH RecName: Full=Putative disease resistance protein At3g14460;	W9S0V1_9ROSA SubName: Full=Putative disease resistance RPP13-like protein 1 {ECO:0000313|EMBL:EXB81595.1};	Apoptotic ATPase	GO:0004016,adenylate cyclase activity; GO:0043531,ADP binding; GO:0005524,ATP binding; GO:0042742,defense response to bacterium; GO:0050832,defense response to fungus; GO:0003674,molecular_function; GO:0003824,catalytic activity; GO:0009975,cyclase activity; GO:0016829,lyase activity; GO:0016849,phosphorus-oxygen lyase activity; GO:0000166,nucleotide binding; GO:0005488,binding; GO:0017076,purine…	Leucine rich repeat	--	--	--
UrtcanEVm000273t1	10.04	9.38	9.73	10.13	9.77	9.86	10.53	9.54	10.38	789	719	697	842	812	745	711	667	749	4735	K06100 symplekin | (RefSeq) uncharacterized protein LOC115699992 isoform X1 (A)	ko03015: mRNA surveillance pathway	uncharacterized protein LOC21408219 isoform X2 [Morus notabilis]	--	A0A803NMR0_CANSA SubName: Full=Uncharacterized protein {ECO:0000313|EnsemblPlants:cds.evm.model.01.2811};	mRNA cleavage and polyadenylation factor II complex, subunit PTA1	--	Symplekin tight junction protein C terminal	--	--	--
UrtcanEVm000274t1	22.44	23.08	21.74	23.45	24.54	21.9	23.77	23.26	25.39	1300	1304	1148	1436	1503	1219	1182	1199	1343	3563	K01595 phosphoenolpyruvate carboxylase [EC:4.1.1.31] | (RefSeq) uncharacterized protein LOC103701209 (A)	ko00620: Pyruvate metabolism; ko00710: Carbon fixation by Calvin cycle; ko01100: Metabolic pathways; ko01200: Carbon metabolism	protein SCAR2 isoform X3 [Morus notabilis]	SCAR2_ARATH RecName: Full=Protein SCAR2; Short=AtSCAR2; AltName: Full=Protein DISTORTED 3; AltName: Full=Protein IRREGULAR TRICHOME BRANCH 1; AltName: Full=Protein WAVE4;	W9QXB3_9ROSA RecName: Full=Protein SCAR {ECO:0000256|RuleBase:RU367034}; AltName: Full=Protein WAVE {ECO:0000256|RuleBase:RU367034};	--	GO:0005737,cytoplasm; GO:0005856,cytoskeleton; GO:0031209,SCAR complex; GO:0003779,actin binding; GO:0071933,Arp2/3 complex binding; GO:0034237,protein kinase A regulatory subunit binding; GO:0030036,actin cytoskeleton organization; GO:0045010,actin nucleation; GO:0098609,cell-cell adhesion; GO:0051127,positive regulation of actin nucleation; GO:2000601,positive regulation of Arp2/3 complex-media…	--	--	--	--
UrtcanEVm000275t1	9.16	9.64	9.67	7.17	7.73	7.57	6.87	6.41	6.45	661	679	636	547	590	525	426	412	427	4371	K05658 ATP-binding cassette, subfamily B (MDR/TAP), member 1 [EC:7.6.2.2] | (RefSeq) ABC transporter B family member 1 (A)	ko02010: ABC transporters	ABC transporter B family member 1 [Morus notabilis]	AB1B_ARATH RecName: Full=ABC transporter B family member 1; Short=ABC transporter ABCB.1; Short=AtABCB1; AltName: Full=Multidrug resistance protein 1; AltName: Full=P-glycoprotein 1; Short=AtPgp1;	A0A7J6FH14_CANSA SubName: Full=Uncharacterized protein {ECO:0000313|EMBL:KAF4369917.1, ECO:0000313|EnsemblPlants:cds.evm.model.03.1213};	Multidrug/pheromone exporter, ABC superfamily	GO:0005783,endoplasmic reticulum; GO:0016021,integral component of membrane; GO:0005886,plasma membrane; GO:0009506,plasmodesma; GO:0140359,ABC-type transporter activity; GO:0005524,ATP binding; GO:0042626,ATPase-coupled transmembrane transporter activity; GO:0010329,auxin efflux transmembrane transporter activity; GO:0010328,auxin influx transmembrane transporter activity; GO:0043481,anthocyanin…	ABC transporter transmembrane region	--	--	--
UrtcanEVm000276t1	14.29	14.37	15.89	13.73	14.07	13.45	17	17.38	18.86	1610	1578	1632	1637	1675	1456	1645	1741	1958	6663	K05643 ATP-binding cassette, subfamily A (ABC1), member 3 | (RefSeq) ABC transporter A family member 1 (A)	ko02010: ABC transporters	ABC transporter A family member 1 [Morus notabilis]	AB1A_ARATH RecName: Full=ABC transporter A family member 1; Short=ABC transporter ABCA.1; Short=AtABCA1; AltName: Full=ABC one homolog protein 1; Short=AtAOH1;	A0A2P5EMW1_TREOI SubName: Full=ABC transporter A, ABCA {ECO:0000313|EMBL:PON86894.1};	Lipid exporter ABCA1 and related proteins, ABC superfamily	GO:0016021,integral component of membrane; GO:0043231,intracellular membrane-bounded organelle; GO:0000325,plant-type vacuole; GO:0140359,ABC-type transporter activity; GO:0005524,ATP binding; GO:0042626,ATPase-coupled transmembrane transporter activity; GO:0005319,lipid transporter activity; GO:0006869,lipid transport; GO:0003674,molecular_function; GO:0005215,transporter activity; GO:0015399,pr…	ABC transporter	--	--	--
UrtcanEVm000277t1	14.18	13.65	14.4	12.89	12.79	13.11	15.62	16.19	17.14	1129	1060	1045	1086	1077	1003	1068	1147	1253	4793	--	--	uncharacterized protein LOC112092530 isoform X1 [Morus notabilis]	--	W9S4N8_9ROSA RecName: Full=PCI domain-containing protein {ECO:0000259|PROSITE:PS50250};	--	--	--	--	--	--
UrtcanEVm000278t1	8.49	8.76	8.12	9.3	8.84	10.52	11.46	10.59	13.16	854	859	744	990	940	1017	990	947	1218	5982	K05666 ATP-binding cassette, subfamily C (CFTR/MRP), member 2 | (RefSeq) ABC transporter C family member 10 (A)	ko02010: ABC transporters	ABC transporter C family member 10 [Morus notabilis]	AB10C_ARATH RecName: Full=ABC transporter C family member 10; Short=ABC transporter ABCC.10; Short=AtABCC10; EC=7.6.2.2; AltName: Full=ATP-energized glutathione S-conjugate pump 14; AltName: Full=Glutathione S-conjugate-transporting ATPase 14; AltName: Full=Multidrug resistance-associated protein 14;	W9R5U5_9ROSA RecName: Full=ABC-type xenobiotic transporter {ECO:0000256|ARBA:ARBA00012191}; EC=7.6.2.2 {ECO:0000256|ARBA:ARBA00012191};	Multidrug resistance-associated protein/mitoxantrone resistance protein, ABC superfamily	GO:0005829,cytosol; GO:0016021,integral component of membrane; GO:0016020,membrane; GO:0000325,plant-type vacuole; GO:0008559,ABC-type xenobiotic transporter activity; GO:0005524,ATP binding; GO:0042626,ATPase-coupled transmembrane transporter activity; GO:0055085,transmembrane transport; GO:0003674,molecular_function; GO:0005215,transporter activity; GO:0015399,primary active transmembrane trans…	Protein of unknown function (DUF3143)	--	--	--
UrtcanEVm000279t1	25.02	24.89	26.56	29.75	29.36	29.58	31.95	31.19	34	2052	1991	1985	2581	2545	2331	2250	2275	2560	4927	K27472 mediator of RNA polymerase II transcription subunit 33 | (RefSeq) mediator of RNA polymerase II transcription subunit 33B (A)	--	Mediator of RNA polymerase II transcription subunit [Trema orientale]	MD33B_ARATH RecName: Full=Mediator of RNA polymerase II transcription subunit 33B; AltName: Full=Protein REDUCED EPIDERMAL FLUORESCENCE 4; Short=AtREF4;	A0A2P5BVQ2_TREOI SubName: Full=Mediator of RNA polymerase II transcription subunit {ECO:0000313|EMBL:PON52861.1};	--	GO:0016592,mediator complex; GO:0016020,membrane; GO:0009698,phenylpropanoid metabolic process; GO:2000762,regulation of phenylpropanoid metabolic process; GO:0006725,cellular aromatic compound metabolic process; GO:0008150,biological_process; GO:0008152,metabolic process; GO:0009987,cellular process; GO:0019748,secondary metabolic process; GO:0044237,cellular metabolic process; GO:0071704,organi…	--	--	--	--
UrtcanEVm000280t1	6.42	6.31	6.15	6.26	6.58	6.2	5.85	6.42	6.92	458	439	400	472	496	425	358	407	452	4321	--	--	uncharacterized protein LOC21408653 [Morus notabilis]	--	W9RWA0_9ROSA RecName: Full=Fatty acid hydroxylase domain-containing protein {ECO:0000259|Pfam:PF04116};	--	GO:0016020,membrane; GO:0005506,iron ion binding; GO:0016491,oxidoreductase activity; GO:0008610,lipid biosynthetic process; GO:0003674,molecular_function; GO:0005488,binding; GO:0043167,ion binding; GO:0043169,cation binding; GO:0046872,metal ion binding; GO:0046914,transition metal ion binding; GO:0003824,catalytic activity; GO:0006629,lipid metabolic process; GO:0008150,biological_process; GO:…	--	--	--	--
UrtcanEVm000281t1	33.28	33.76	34.15	36.94	39	36.15	44.04	42.87	45.43	2559	2532	2393	3004	3170	2671	2908	2932	3204	4637	--	--	nuclear pore complex protein NUP1 [Morus notabilis]	NUP1_ARATH RecName: Full=Nuclear pore complex protein NUP1 {ECO:0000303|PubMed:19843313}; AltName: Full=Nuclear pore complex protein NUP136 {ECO:0000303|PubMed:21189294}; AltName: Full=Nucleoporin 1 {ECO:0000303|PubMed:19843313}; AltName: Full=Nucleoporin 136 {ECO:0000303|PubMed:21189294};	W9QKS5_9ROSA SubName: Full=Uncharacterized protein {ECO:0000313|EMBL:EXB39575.1};	Nuclear pore complex, Nup98 component (sc Nup145/Nup100/Nup116)	GO:0005829,cytosol; GO:0005635,nuclear envelope; GO:0034399,nuclear periphery; GO:0005643,nuclear pore; GO:0071763,nuclear membrane organization; GO:0006997,nucleus organization; GO:0016973,poly(A)+ mRNA export from nucleus; GO:0015031,protein transport; GO:0006996,organelle organization; GO:0006998,nuclear envelope organization; GO:0008150,biological_process; GO:0009987,cellular process; GO:0010…	--	--	--	--
UrtcanEVm000282t1	3.63	3.97	3.11	3.79	3.79	3.79	5.75	4.86	5.22	266	284	208	294	294	267	362	317	351	4434	K11267 sister chromatid cohesion protein PDS5 | (RefSeq) sister chromatid cohesion protein PDS5 homolog A (A)	--	sister chromatid cohesion protein PDS5 homolog A [Morus notabilis]	PDS5B_ARATH RecName: Full=Sister chromatid cohesion protein PDS5 homolog B {ECO:0000305}; AltName: Full=Precocious dissociation of sisters protein 5-B {ECO:0000305}; Short=AtPDS5B {ECO:0000303|PubMed:26648949};	A0A2P5FQM7_TREOI SubName: Full=Coatomer beta subunit {ECO:0000313|EMBL:POO00116.1};	Sister chromatid cohesion complex Cohesin, subunit PDS5	GO:0005634,nucleus; GO:0051301,cell division; GO:0006310,DNA recombination; GO:0006281,DNA repair; GO:0035825,homologous recombination; GO:0009965,leaf morphogenesis; GO:0007064,mitotic sister chromatid cohesion; GO:0009954,proximal/distal pattern formation; GO:0008150,biological_process; GO:0009987,cellular process; GO:0006139,nucleobase-containing compound metabolic process; GO:0006259,DNA meta…	Sister chromatid cohesion protein PDS5 protein	--	--	--
UrtcanEVm000283t1	3.55	2.82	3.34	2.3	2.4	2.05	2.52	2.89	2.53	266	206	228	182	190	148	162	193	174	4528	K11373 elongator complex protein 1 | (RefSeq) LOW QUALITY PROTEIN: elongator complex protein 1 (A)	--	IKI [Trema orientale]	ELP1_ARATH RecName: Full=Elongator complex protein 1; Short=AtELP1; AltName: Full=Elongator component 1; AltName: Full=Protein ABA-OVERLY SENSITIVE 1; AltName: Full=Protein ELONGATA 2;	A0A2P5CMN1_TREOI RecName: Full=Elongator complex protein 1 {ECO:0000256|ARBA:ARBA00029535, ECO:0000256|PIRNR:PIRNR017233};	IkappaB kinase complex, IKAP component	GO:0005829,cytosol; GO:0033588,elongator holoenzyme complex; GO:0005634,nucleus; GO:0043621,protein self-association; GO:0000049,tRNA binding; GO:0080178,5-carbamoylmethyl uridine residue modification; GO:0009738,abscisic acid-activated signaling pathway; GO:0009734,auxin-activated signaling pathway; GO:0051301,cell division; GO:0071215,cellular response to abscisic acid stimulus; GO:0048530,frui…	IKI3 family	--	--	--
UrtcanEVm000284t1	29.16	29.71	29.35	31.85	32.05	31.58	37.08	35.29	39.5	1970	1957	1807	2275	2289	2050	2151	2121	2443	4108	K16578 CLIP-associating protein 1/2 | (RefSeq) CLIP-associated protein isoform X1 (A)	--	Coatomer beta subunit [Trema orientale]	CLASP_ARATH RecName: Full=CLIP-associated protein; Short=AtCLASP;	A0A2P5C3H9_TREOI SubName: Full=Coatomer beta subunit {ECO:0000313|EMBL:PON55524.1};	CLIP-associating protein	GO:0005938,cell cortex; GO:0005881,cytoplasmic microtubule; GO:0005739,mitochondrion; GO:0009524,phragmoplast; GO:0009506,plasmodesma; GO:0005876,spindle microtubule; GO:0008017,microtubule binding; GO:0051010,microtubule plus-end binding; GO:0051301,cell division; GO:0043622,cortical microtubule organization; GO:0000226,microtubule cytoskeleton organization; GO:0000278,mitotic cell cycle; GO:000…	CLASP N terminal	--	--	--
UrtcanEVm000285t1	10.46	9.19	10.57	12.05	11.51	12.62	12.02	10.45	12.75	746	639	687	909	868	865	736	663	833	4321	K08596 sentrin-specific protease 7 [EC:3.4.22.68] | (RefSeq) probable ubiquitin-like-specific protease 2B isoform X1 (A)	--	probable ubiquitin-like-specific protease 2B isoform X1 [Morus notabilis]	ULP2B_ARATH RecName: Full=Probable ubiquitin-like-specific protease 2B; EC=3.4.22.-;	A0A2P5F1G2_TREOI SubName: Full=Ulp1 protease family, C-terminal catalytic domain containing protein {ECO:0000313|EMBL:PON91615.1};	Protease, Ulp1 family	GO:0070139,SUMO-specific endopeptidase activity; GO:0016926,protein desumoylation; GO:0003674,molecular_function; GO:0003824,catalytic activity; GO:0004175,endopeptidase activity; GO:0004197,cysteine-type endopeptidase activity; GO:0008233,peptidase activity; GO:0008234,cysteine-type peptidase activity; GO:0016787,hydrolase activity; GO:0019783,ubiquitin-like protein peptidase activity; GO:007013…	Ulp1 protease family, C-terminal catalytic domain	--	--	--
UrtcanEVm000286t1	1.07	0.98	1.22	1.54	1.34	1.55	1.58	1.69	1.73	74	66	77	113	98	103	94	104	110	4208	K16250 DNA-directed RNA polymerase IV subunit 1 [EC:2.7.7.6] | (RefSeq) DNA-directed RNA polymerase IV subunit 1 (A)	ko03020: RNA polymerase	DNA-directed RNA pol I, largest subunit [Parasponia andersonii]	NRPD1_ARATH RecName: Full=DNA-directed RNA polymerase IV subunit 1; AltName: Full=DNA-directed RNA polymerase D subunit 1; Short=AtNRPD1a; Short=Nuclear RNA polymerase D 1a; EC=2.7.7.6; AltName: Full=Protein RNA-DIRECTED DNA METHYLATION DEFECTIVE 3; AltName: Full=Protein SILENCING DEFECTIVE 4; AltName: Full=Protein SILENCING MOVEMENT DEFICIENT 2; AltName: Full=RNA polymerase IV subunit 1a; Short=…	A0A2P5C8X2_PARAD RecName: Full=DNA-directed RNA polymerase subunit {ECO:0000256|RuleBase:RU004279}; EC=2.7.7.6 {ECO:0000256|RuleBase:RU004279};	RNA polymerase II, large subunit	GO:0005654,nucleoplasm; GO:0005634,nucleus; GO:0005666,RNA polymerase III complex; GO:0000418,RNA polymerase IV complex; GO:0003677,DNA binding; GO:0003899,DNA-directed 5'-3' RNA polymerase activity; GO:0046872,metal ion binding; GO:0031047,gene silencing by RNA; GO:0030422,siRNA processing; GO:0010495,siRNA-mediated long-distance post-transcriptional gene silencing; GO:0006351,DNA-templated tran…	RNA polymerase Rpb1, domain 2	--	--	--
UrtcanEVm000287t1	7.71	8.66	8.67	7.75	7.18	8.11	8.03	8.26	8.28	576	631	590	612	567	582	515	549	567	4513	K01280 tripeptidyl-peptidase II [EC:3.4.14.10] | (RefSeq) tripeptidyl-peptidase 2 (A)	--	Tripeptidyl peptidase [Trema orientale]	TPPII_ARATH RecName: Full=Tripeptidyl-peptidase 2; EC=3.4.14.10 {ECO:0000269|PubMed:15908606, ECO:0000269|PubMed:19822524}; AltName: Full=Tripeptidyl-peptidase II; Short=TPPII;	A0A2P5EZ86_TREOI RecName: Full=Tripeptidyl-peptidase II {ECO:0000256|ARBA:ARBA00012462}; EC=3.4.14.10 {ECO:0000256|ARBA:ARBA00012462};	Tripeptidyl peptidase II	GO:0009507,chloroplast; GO:0005737,cytoplasm; GO:0005829,cytosol; GO:0022626,cytosolic ribosome; GO:0000325,plant-type vacuole; GO:0005773,vacuole; GO:0004177,aminopeptidase activity; GO:0003729,mRNA binding; GO:1901149,salicylic acid binding; GO:0004252,serine-type endopeptidase activity; GO:0008240,tripeptidyl-peptidase activity; GO:0006508,proteolysis; GO:0003674,molecular_function; GO:0003824…	Tripeptidyl peptidase II	--	--	--
UrtcanEVm000288t1	27.45	28.83	26.83	29.87	30.05	29.47	32.49	31.74	35.25	2040	2090	1818	2348	2361	2105	2074	2099	2402	4492	K11644 paired amphipathic helix protein Sin3a | (RefSeq) paired amphipathic helix protein Sin3-like 2 isoform X1 (A)	--	hypothetical protein G4B88_015579 [Cannabis sativa]	SNL2_ARATH RecName: Full=Paired amphipathic helix protein Sin3-like 2;	A0A7J6H8A5_CANSA RecName: Full=HDAC_interact domain-containing protein {ECO:0000259|SMART:SM00761};	Histone deacetylase complex, SIN3 component	GO:0000785,chromatin; GO:0000118,histone deacetylase complex; GO:0016580,Sin3 complex; GO:0003714,transcription corepressor activity; GO:0016575,histone deacetylation; GO:0000122,negative regulation of transcription by RNA polymerase II; GO:0003674,molecular_function; GO:0003712,transcription coregulator activity; GO:0140110,transcription regulator activity; GO:0006476,protein deacetylation; GO:0…	C-terminal domain of Sin3a protein	Others	TR	Others
UrtcanEVm000289t1	17.36	17.2	16.92	20.24	20.59	20.69	20.34	20.96	21.59	1290	1247	1146	1591	1618	1478	1298	1386	1471	4492	--	--	uncharacterized protein LOC21399947 [Morus notabilis]	VIR_ARATH RecName: Full=Protein virilizer homolog {ECO:0000305}; AltName: Full=Protein EMBRYO DEFECTIVE 2016 {ECO:0000303|PubMed:15266054};	A0A2P5ATW9_TREOI SubName: Full=Protein virilizer {ECO:0000313|EMBL:PON40000.1};	Predicted nuclear membrane protein involved in mRNA transport and sex determination via splicing modulation	GO:0016607,nuclear speck; GO:0005654,nucleoplasm; GO:0036396,RNA N6-methyladenosine methyltransferase complex; GO:0008174,mRNA methyltransferase activity; GO:0009793,embryo development ending in seed dormancy; GO:0080009,mRNA methylation; GO:0006397,mRNA processing; GO:0009651,response to salt stress; GO:0008380,RNA splicing; GO:0003674,molecular_function; GO:0003824,catalytic activity; GO:000816…	--	--	--	--
UrtcanEVm000290t1	42.19	40.8	41.31	45.82	44.78	47.89	47.42	46.53	51.38	3138	2960	2801	3604	3521	3423	3029	3079	3504	4495	--	--	uncharacterized protein LOC21390833 isoform X1 [Morus notabilis]	RID3_ARATH RecName: Full=Protein ROOT INITIATION DEFECTIVE 3; AltName: Full=Root initiation defective 3 protein; AltName: Full=WD-40 repeat-containing protein RID3;	A0A7J6FM79_CANSA SubName: Full=Uncharacterized protein {ECO:0000313|EMBL:KAF4371823.1};	--	GO:0080008,Cul4-RING E3 ubiquitin ligase complex; GO:0005656,nuclear pre-replicative complex; GO:0097344,Rix1 complex; GO:0006261,DNA-templated DNA replication; GO:1902184,negative regulation of shoot apical meristem development; GO:0006364,rRNA processing; GO:0006139,nucleobase-containing compound metabolic process; GO:0006259,DNA metabolic process; GO:0006260,DNA replication; GO:0006725,cellula…	Coatomer WD associated region	--	--	--
UrtcanEVm000291t1	66.88	63.42	66.31	56.43	60.35	60.11	63.95	66.7	56.63	5546	5130	5012	4950	5290	4790	4554	4920	4312	4979	K03232 elongation factor 1-beta | (RefSeq) elongation factor 1-beta 2 (A)	--	Protein MODIFIER OF SNC1 [Trema orientale]	MOS1_ARATH RecName: Full=Protein MODIFIER OF SNC1 1; AltName: Full=MODIFIER OF snc1, 1;	A0A2P5CF75_TREOI SubName: Full=Protein MODIFIER OF SNC1 {ECO:0000313|EMBL:PON59682.1};	--	GO:0040029,epigenetic regulation of gene expression; GO:0006325,chromatin organization; GO:0008150,biological_process; GO:0008152,metabolic process; GO:0009987,cellular process; GO:0010467,gene expression; GO:0010468,regulation of gene expression; GO:0016043,cellular component organization; GO:0019222,regulation of metabolic process; GO:0043170,macromolecule metabolic process; GO:0050789,regulati…	--	--	--	--
UrtcanEVm000292t1	1.03	1.34	1.39	0.84	0.91	0.96	0.81	0.92	0.62	76	96	93	65	71	68	51	60	42	4449	K06228 fused [EC:2.7.11.1] | (RefSeq) serine/threonine-protein kinase TIO (A)	--	serine/threonine-protein kinase TIO [Morus notabilis]	TIO_ARATH RecName: Full=Serine/threonine-protein kinase TIO; EC=2.7.11.1; AltName: Full=Fused homolog; Short=AtFUSED; AltName: Full=Protein TWO-IN-ONE; Short=AtTIO;	A0A2P5CN23_TREOI RecName: Full=Non-specific serine/threonine protein kinase {ECO:0000256|ARBA:ARBA00012513}; EC=2.7.11.1 {ECO:0000256|ARBA:ARBA00012513};	--	GO:0005737,cytoplasm; GO:0005856,cytoskeleton; GO:0009524,phragmoplast; GO:0005524,ATP binding; GO:0019894,kinesin binding; GO:0106310,protein serine kinase activity; GO:0004674,protein serine/threonine kinase activity; GO:0000911,cytokinesis by cell plate formation; GO:0009558,embryo sac cellularization; GO:0007112,male meiosis cytokinesis; GO:0006468,protein phosphorylation; GO:0000166,nucleoti…	Protein kinase domain	--	--	--
UrtcanEVm000293t1	5.98	6.11	5.89	8.13	8.38	8.31	6.88	8.36	8.8	445	444	400	640	660	595	440	554	601	4500	K24260 WD repeat-containing protein 11 | (RefSeq) WD repeat-containing protein 11 (A)	--	WD repeat-containing protein 11 [Morus notabilis]	--	A0A803Q9Q7_CANSA SubName: Full=Uncharacterized protein {ECO:0000313|EnsemblPlants:cds.evm.model.08.1766};	WD40 repeat protein	--	Tetratricopeptide repeat	--	--	--
UrtcanEVm000294t1	3.33	3.97	3.61	3.29	2.84	3.46	3.71	2.94	3.35	373	434	369	390	336	372	357	293	346	6632	K08869 aarF domain-containing kinase | (RefSeq) uncharacterized protein slr1919 (A)	--	protein ACTIVITY OF BC1 COMPLEX KINASE 7, chloroplastic isoform X1 [Morus notabilis]	AB1K7_ARATH RecName: Full=Protein ACTIVITY OF BC1 COMPLEX KINASE 7, chloroplastic {ECO:0000303|PubMed:22694836}; Short=ABC1-LIKE KINASE 7 {ECO:0000303|PubMed:22694836}; EC=2.7.11.1 {ECO:0000250|UniProtKB:Q9MA15}; AltName: Full=Salt-induced ABC1 kinase 1, chloroplastic {ECO:0000303|PubMed:24117441}; Short=AtSIA1 {ECO:0000303|PubMed:24117441}; Flags: Precursor;	A0A2P5EQZ9_TREOI SubName: Full=Protein kinase {ECO:0000313|EMBL:PON87971.1};	Predicted unusual protein kinase	GO:0009535,chloroplast thylakoid membrane; GO:0016021,integral component of membrane; GO:0010287,plastoglobule; GO:0005524,ATP binding; GO:0004672,protein kinase activity; GO:0106310,protein serine kinase activity; GO:0004674,protein serine/threonine kinase activity; GO:0034599,cellular response to oxidative stress; GO:0055072,iron ion homeostasis; GO:0046467,membrane lipid biosynthetic process; …	ABC1 atypical kinase-like domain	--	--	--
UrtcanEVm000295t1	2.38	2.41	1.96	3.92	3.29	3.66	5.04	4.64	4.62	321	317	241	561	469	475	584	557	576	7940	K19026 spatacsin | (RefSeq) uncharacterized LOC107760795 (A)	--	LINE-1 retrotransposable element ORF2 protein [Vitis vinifera]	RNHX1_ARATH RecName: Full=Putative ribonuclease H protein At1g65750; EC=3.1.26.4;	A0A803P8A0_CANSA RecName: Full=Reverse transcriptase domain-containing protein {ECO:0000259|PROSITE:PS50878};	FOG: Reverse transcriptase	GO:0046872,metal ion binding; GO:0003676,nucleic acid binding; GO:0004523,RNA-DNA hybrid ribonuclease activity; GO:0003674,molecular_function; GO:0005488,binding; GO:0043167,ion binding; GO:0043169,cation binding; GO:0097159,organic cyclic compound binding; GO:1901363,heterocyclic compound binding; GO:0003824,catalytic activity; GO:0004518,nuclease activity; GO:0004519,endonuclease activity; GO:0…	Domain of unknown function (DUF4283)	--	--	--
UrtcanEVm000296t1	18.92	17.89	20.02	27.01	27.35	26.82	26.85	27.25	30.01	776	715	748	1169	1186	1056	945	995	1115	2604	K18730 PERQ amino acid-rich with GYF domain-containing protein | (RefSeq) uncharacterized protein LOC110711417 isoform X1 (A)	--	uncharacterized protein LOC21404045 [Morus notabilis]	EXA1_ARATH RecName: Full=Protein ESSENTIAL FOR POTEXVIRUS ACCUMULATION 1 {ECO:0000303|PubMed:27402258}; AltName: Full=Plant SMY2-type ILE-GYF domain-containing protein 1 {ECO:0000303|PubMed:29073135}; AltName: Full=Protein MUTANT, SNC1-ENHANCING 11 {ECO:0000303|PubMed:28362261};	A0A2P5CGW5_TREOI SubName: Full=GYF domain containing protein {ECO:0000313|EMBL:PON60296.1};	GYF domain containing proteins	GO:0005829,cytosol; GO:0000932,P-body; GO:0009536,plastid; GO:0003729,mRNA binding; GO:0030371,translation repressor activity; GO:0042742,defense response to bacterium; GO:0050832,defense response to fungus; GO:0002229,defense response to oomycetes; GO:0051607,defense response to virus; GO:0060548,negative regulation of cell death; GO:0012501,programmed cell death; GO:0031347,regulation of defens…	Protein of unknown function (DUF677)	--	--	--
UrtcanEVm000297t1	3.65	4.27	4.47	5.9	4.74	4.73	4.57	4.8	4.91	263	300	294	449	361	327	283	307	324	4366	K14780 ATP-dependent RNA helicase DHX37/DHR1 [EC:3.6.4.13] | (RefSeq) ATP-dependent RNA helicase DEAH13 (A)	--	Fumarate hydratase, class II [Parasponia andersonii]	DEAHD_ARATH RecName: Full=ATP-dependent RNA helicase DEAH13; EC=3.6.4.13; AltName: Full=Protein FASCIATED STEM 4 {ECO:0000303|PubMed:19295920}; Short=AtFAS4 {ECO:0000303|PubMed:19295920};	A0A2P5AVF8_PARAD SubName: Full=Fumarate hydratase, class II {ECO:0000313|EMBL:PON40532.1};	DEAH-box RNA helicase	GO:0005730,nucleolus; GO:0005524,ATP binding; GO:0016887,ATP hydrolysis activity; GO:0003723,RNA binding; GO:0003724,RNA helicase activity; GO:0000462,maturation of SSU-rRNA from tricistronic rRNA transcript (SSU-rRNA, 5.8S rRNA, LSU-rRNA); GO:0000166,nucleotide binding; GO:0003674,molecular_function; GO:0005488,binding; GO:0017076,purine nucleotide binding; GO:0030554,adenyl nucleotide binding; …	Helicase associated domain (HA2)	--	--	--
UrtcanEVm000298t1	0.51	0.66	0.76	0.68	0.85	0.66	1.12	1.21	1.08	34	43	46	48	60	42	64	72	66	4057	K11491 condensin-2 complex subunit D3 | (RefSeq) condensin-2 complex subunit D3 (A)	--	Condensin subunit 1/Condensin-2 complex subunit D [Trema orientale]	CNDD3_ARATH RecName: Full=Condensin-2 complex subunit CAP-D3 {ECO:0000303|PubMed:22855829, ECO:0000303|PubMed:23929493}; AltName: Full=Protein CHROMOSOME-ASSOCIATED POLYPEPTIDE D-3 {ECO:0000303|PubMed:23929493}; Short=AtCap-D3 {ECO:0000303|PubMed:23929493};	A0A2P5ES11_TREOI SubName: Full=Condensin subunit 1/Condensin-2 complex subunit D {ECO:0000313|EMBL:PON88337.1};	Uncharacterized conserved protein related to condensin complex subunit 1	GO:0000779,condensed chromosome, centromeric region; GO:0000796,condensin complex; GO:0000791,euchromatin; GO:0005654,nucleoplasm; GO:0042393,histone binding; GO:0051301,cell division; GO:0098653,centromere clustering; GO:0006325,chromatin organization; GO:0030261,chromosome condensation; GO:0010032,meiotic chromosome condensation; GO:0009556,microsporogenesis; GO:0000278,mitotic cell cycle; GO:0…	non-SMC mitotic condensation complex subunit 1	--	--	--
UrtcanEVm000299t1	13.53	13.9	14.32	15.22	14.25	15.78	16.57	15.49	16.98	1136	1138	1096	1352	1265	1273	1195	1157	1309	5038	--	--	hypothetical protein TorRG33x02_002600 [Trema orientale]	EMF1_ARATH RecName: Full=Protein EMBRYONIC FLOWER 1 {ECO:0000303|PubMed:11487698};	A0A2P5G1Q3_TREOI SubName: Full=Uncharacterized protein {ECO:0000313|EMBL:POO03956.1};	--	GO:0005634,nucleus; GO:0003690,double-stranded DNA binding; GO:0003723,RNA binding; GO:0003697,single-stranded DNA binding; GO:0070734,histone H3-K27 methylation; GO:0016571,histone methylation; GO:0042538,hyperosmotic salinity response; GO:0010022,meristem determinacy; GO:0009910,negative regulation of flower development; GO:0045892,negative regulation of DNA-templated transcription; GO:0009791,…	--	--	--	--
UrtcanEVm000300t1	13.62	14.63	14.08	14.33	13.37	15.39	16.07	16.06	17.89	929	973	875	1033	964	1008	941	974	1117	4144	K12815 pre-mRNA-splicing factor ATP-dependent RNA helicase DHX38/PRP16 [EC:3.6.4.13] | (RefSeq) pre-mRNA-splicing factor ATP-dependent RNA helicase DEAH7 (A)	ko03040: Spliceosome	pre-mRNA-splicing factor ATP-dependent RNA helicase DEAH7 [Morus notabilis]	PRP16_ARATH RecName: Full=Pre-mRNA-splicing factor ATP-dependent RNA helicase DEAH7 {ECO:0000305}; EC=3.6.4.13; AltName: Full=DEAH RNA helicase homolog PRP16 {ECO:0000303|PubMed:17008405, ECO:0000303|PubMed:26237376}; AltName: Full=Protein CLUMSY VEIN {ECO:0000303|PubMed:25384462}; AltName: Full=Protein EMBRYO DEFECTIVE 3011 {ECO:0000305}; AltName: Full=Protein PSR1-INTERACTING PROTEIN 1 {ECO:000…	W9RS86_9ROSA RecName: Full=RNA helicase {ECO:0000256|ARBA:ARBA00012552}; EC=3.6.4.13 {ECO:0000256|ARBA:ARBA00012552};	mRNA splicing factor ATP-dependent RNA helicase	GO:0005634,nucleus; GO:0005681,spliceosomal complex; GO:0005524,ATP binding; GO:0016887,ATP hydrolysis activity; GO:0003723,RNA binding; GO:0003724,RNA helicase activity; GO:0050832,defense response to fungus; GO:0009793,embryo development ending in seed dormancy; GO:0010467,gene expression; GO:0045087,innate immune response; GO:0000398,mRNA splicing, via spliceosome; GO:0031334,positive regulati…	Helicase associated domain (HA2)	--	--	--
UrtcanEVm000301t1	18.68	17.73	17.84	18.52	18.98	18.03	19.67	20.51	22.13	1475	1366	1284	1547	1584	1368	1334	1441	1604	4755	--	--	serine/arginine repetitive matrix protein [Trema orientale]	--	A0A2P5EG01_TREOI SubName: Full=Serine/arginine repetitive matrix protein {ECO:0000313|EMBL:PON84452.1};	--	--	Histone acetyltransferases subunit 3	--	--	--
UrtcanEVm000302t1	9.38	8.08	8.5	11.26	11.49	11.9	11.77	12.76	14.02	625	525	516	793	809	762	673	756	855	4055	K12385 Niemann-Pick C1 protein | (RefSeq) NPC intracellular cholesterol transporter 1 (A)	--	Niemann-Pick C type protein [Parasponia andersonii]	--	A0A2P5CYY9_PARAD SubName: Full=Niemann-Pick C type protein {ECO:0000313|EMBL:PON66253.1};	Cholesterol transport protein (Niemann-Pick C disease protein)	GO:0016021,integral component of membrane; GO:0005319,lipid transporter activity; GO:0003674,molecular_function; GO:0005215,transporter activity; GO:0005575,cellular_component; GO:0016020,membrane; GO:0031224,intrinsic component of membrane; GO:0110165,cellular anatomical entity	Patched family	--	--	--
UrtcanEVm000303t1	9.59	10.41	10.4	8.99	8.61	8.02	7.62	8.36	9.46	686	726	678	680	651	551	468	532	620	4333	K14300 nuclear pore complex protein Nup133 | (RefSeq) nuclear pore complex protein NUP133 (A)	ko03013: Nucleocytoplasmic transport	nuclear pore complex protein NUP133 [Morus notabilis]	NU133_ARATH RecName: Full=Nuclear pore complex protein NUP133 {ECO:0000303|PubMed:21189294}; AltName: Full=Nucleoporin 133 {ECO:0000303|PubMed:21189294}; AltName: Full=Nucleoporin Nup155-like;	W9SLZ9_9ROSA SubName: Full=Uncharacterized protein {ECO:0000313|EMBL:EXC34892.1};	--	GO:0031080,nuclear pore outer ring; GO:0017056,structural constituent of nuclear pore; GO:0016973,poly(A)+ mRNA export from nucleus; GO:0006606,protein import into nucleus; GO:0000972,transcription-dependent tethering of RNA polymerase II gene DNA at nuclear periphery; GO:0003674,molecular_function; GO:0005198,structural molecule activity; GO:0006403,RNA localization; GO:0006405,RNA export from n…	Nup133 N terminal like	--	--	--
UrtcanEVm000304t1	0.04	0.07	0.06	0.42	0.22	0.39	0.79	0.94	0.98	3	5	4	33	18	28	52	64	69	4624	K18443 golgi-specific brefeldin A-resistance guanine nucleotide exchange factor 1 | (RefSeq) ARF guanine-nucleotide exchange factor GNL2 (A)	ko04144: Endocytosis	Retrovirus-related Pol polyprotein from transposon TNT 1-94 [Vitis vinifera]	POLR1_ARATH RecName: Full=Retrovirus-related Pol polyprotein from transposon RE1; AltName: Full=Retro element 1 {ECO:0000303|PubMed:10689195}; Short=AtRE1 {ECO:0000303|PubMed:10689195}; Includes: RecName: Full=Protease RE1; EC=3.4.23.-; Includes: RecName: Full=Reverse transcriptase RE1; EC=2.7.7.49; Includes: RecName: Full=Endonuclease RE1;	A0A438C4C7_VITVI SubName: Full=Retrovirus-related Pol polyprotein from transposon TNT 1-94 {ECO:0000313|EMBL:RVW18104.1};	FOG: Transposon-encoded proteins with TYA, reverse transcriptase, integrase domains in various combinations	GO:0004190,aspartic-type endopeptidase activity; GO:0004519,endonuclease activity; GO:0046872,metal ion binding; GO:0003676,nucleic acid binding; GO:0003964,RNA-directed DNA polymerase activity; GO:0015074,DNA integration; GO:0006310,DNA recombination; GO:0006508,proteolysis; GO:0003674,molecular_function; GO:0003824,catalytic activity; GO:0004175,endopeptidase activity; GO:0008233,peptidase acti…	gag-polypeptide of LTR copia-type	--	--	--
UrtcanEVm000305t1	1.59	1.24	1.33	1.16	0.97	1.02	1.71	1.44	2.1	105	80	80	81	68	65	97	85	127	4032	K13216 nuclear inhibitor of protein phosphatase 1 [EC:3.1.4.-] | (RefSeq) nuclear inhibitor of protein phosphatase 1-like (A)	--	Nuclear inhibitor of protein phosphatase 1 [Morus notabilis]	PS1_ARATH RecName: Full=FHA domain-containing protein PS1 {ECO:0000305}; AltName: Full=Protein PARALLEL SPINDLE 1 {ECO:0000303|PubMed:19043546}; Short=AtPS1 {ECO:0000303|PubMed:19043546};	W9QXH1_9ROSA SubName: Full=Nuclear inhibitor of protein phosphatase 1 {ECO:0000313|EMBL:EXB57391.1};	Anion exchanger adaptor protein Kanadaptin, contains FHA domain	GO:0031965,nuclear membrane; GO:0051321,meiotic cell cycle; GO:0009555,pollen development; GO:0000003,reproduction; GO:0007049,cell cycle; GO:0008150,biological_process; GO:0009987,cellular process; GO:0022414,reproductive process; GO:0007275,multicellular organism development; GO:0032501,multicellular organismal process; GO:0032502,developmental process; GO:0048229,gametophyte development; GO:00…	PIN domain	--	--	--
UrtcanEVm000306t1	13.21	13.87	13.41	15.27	16.29	16.99	19.97	19.96	19.6	963	986	891	1177	1255	1190	1250	1294	1309	4410	K20305 trafficking protein particle complex subunit 8 | (RefSeq) trafficking protein particle complex subunit 8 isoform X1 (A)	--	trafficking protein particle complex subunit 8 isoform X1 [Morus notabilis]	--	A0A2P5CQ29_PARAD SubName: Full=TRAPP II complex, Trs {ECO:0000313|EMBL:PON63122.1};	Protein with predicted involvement in meiosis (GSG1)	GO:0005794,Golgi apparatus; GO:0005575,cellular_component; GO:0005622,intracellular anatomical structure; GO:0005737,cytoplasm; GO:0012505,endomembrane system; GO:0043226,organelle; GO:0043227,membrane-bounded organelle; GO:0043229,intracellular organelle; GO:0043231,intracellular membrane-bounded organelle; GO:0110165,cellular anatomical entity	ER-Golgi trafficking TRAPP I complex 85 kDa subunit	--	--	--
UrtcanEVm000307t1	9.2	9.63	9.22	12.04	11.93	12.57	10.37	10.06	11.52	646	659	590	894	885	848	625	628	741	4258	K27472 mediator of RNA polymerase II transcription subunit 33 | (RefSeq) mediator of RNA polymerase II transcription subunit 33A (A)	--	mediator of RNA polymerase II transcription subunit 33A [Morus notabilis]	MD33A_ARATH RecName: Full=Mediator of RNA polymerase II transcription subunit 33A; AltName: Full=REF4-related 1 protein; AltName: Full=REF4-resembling 1 protein;	A0A2P5FWZ7_TREOI SubName: Full=Mediator of RNA polymerase II transcription subunit {ECO:0000313|EMBL:POO02295.1};	--	GO:0016592,mediator complex; GO:0009698,phenylpropanoid metabolic process; GO:2000762,regulation of phenylpropanoid metabolic process; GO:0006725,cellular aromatic compound metabolic process; GO:0008150,biological_process; GO:0008152,metabolic process; GO:0009987,cellular process; GO:0019748,secondary metabolic process; GO:0044237,cellular metabolic process; GO:0071704,organic substance metabolic…	ECF transporter, substrate-specific component	--	--	--
UrtcanEVm000308t1	17.94	17.59	18.68	20.97	20.22	20.55	21.78	20.35	22.44	1322	1264	1255	1634	1575	1455	1378	1334	1516	4456	K25819 ATP-binding cassette, subfamily D (ALD), peroxisomal ABC transporter [EC:7.6.2.4] | (RefSeq) ABC transporter D family member 1 isoform X1 (A)	ko02010: ABC transporters; ko04146: Peroxisome	ABC transporter D family member 1 isoform X2 [Morus notabilis]	AB1D_ARATH RecName: Full=ABC transporter D family member 1 {ECO:0000303|PubMed:18299247}; Short=ABC transporter ABCD.1 {ECO:0000303|PubMed:18299247}; Short=AtABCD1 {ECO:0000303|PubMed:18299247}; EC=7.6.2.4; AltName: Full=Peroxisomal ABC transporter 1; Short=AtPXA1; AltName: Full=Protein ACETATE NON-UTILIZING 2; AltName: Full=Protein COMATOSE; AltName: Full=Protein PEROXISOME DEFECTIVE 3; Short=Pe…	A0A7J6DTF5_CANSA SubName: Full=Uncharacterized protein {ECO:0000313|EMBL:KAF4349060.1};	Long-chain acyl-CoA transporter, ABC superfamily (involved in peroxisome organization and biogenesis)	GO:0046861,glyoxysomal membrane; GO:0016021,integral component of membrane; GO:0005778,peroxisomal membrane; GO:0015607,ABC-type fatty-acyl-CoA transporter activity; GO:0005524,ATP binding; GO:0042626,ATPase-coupled transmembrane transporter activity; GO:0005324,long-chain fatty acid transporter activity; GO:0006635,fatty acid beta-oxidation; GO:0016042,lipid catabolic process; GO:0015910,long-ch…	ABC transporter transmembrane region 2	--	--	--
UrtcanEVm000309t1	12.6	11.8	12.6	14.7	16.56	16.38	17.42	16.16	18.86	954	871	869	1177	1325	1191	1132	1088	1309	4569	K14489 arabidopsis histidine kinase 2/3/4 (cytokinin receptor) [EC:2.7.13.3] | (RefSeq) uncharacterized protein LOC104421547 isoform X1 (A)	ko04075: Plant hormone signal transduction	Putative disease resistance RPP13-like protein 1 [Morus notabilis]	R13L1_ARATH RecName: Full=Putative disease resistance RPP13-like protein 1;	W9S0V1_9ROSA SubName: Full=Putative disease resistance RPP13-like protein 1 {ECO:0000313|EMBL:EXB81595.1};	Apoptotic ATPase	GO:0043531,ADP binding; GO:0005524,ATP binding; GO:0006952,defense response; GO:0051707,response to other organism; GO:0000166,nucleotide binding; GO:0003674,molecular_function; GO:0005488,binding; GO:0017076,purine nucleotide binding; GO:0030554,adenyl nucleotide binding; GO:0032553,ribonucleotide binding; GO:0032555,purine ribonucleotide binding; GO:0032559,adenyl ribonucleotide binding; GO:003…	NB-ARC domain	--	--	--
UrtcanEVm000310t1	28.55	28.3	27.6	41.24	39.3	40.7	36.18	34.97	38.16	2069	2000	1823	3160	3010	2834	2251	2254	2534	4386	K14513 ethylene-insensitive protein 2 | (RefSeq) ethylene-insensitive protein 2 (A)	ko04016: MAPK signaling pathway - plant; ko04075: Plant hormone signal transduction	ethylene-insensitive protein 2 [Morus notabilis]	EIN2_ARATH RecName: Full=Ethylene-insensitive protein 2 {ECO:0000303|PubMed:10381874}; Short=AtEIN2 {ECO:0000303|PubMed:10381874}; Short=EIN-2 {ECO:0000303|PubMed:10381874}; AltName: Full=Cytokinin-resistant protein AtCKR1; AltName: Full=Protein ORESARA 3 {ECO:0000303|PubMed:9351240}; Contains: RecName: Full=EIN2-CEND {ECO:0000303|PubMed:23132950}; AltName: Full=EIN2C {ECO:0000303|PubMed:26496608…	W9RX02_9ROSA SubName: Full=Ethylene-insensitive protein 2 {ECO:0000313|EMBL:EXC16205.1};	Mn2+ and Fe2+ transporters of the NRAMP family	GO:0005789,endoplasmic reticulum membrane; GO:0016021,integral component of membrane; GO:0005634,nucleus; GO:0015086,cadmium ion transmembrane transporter activity; GO:0003682,chromatin binding; GO:0042393,histone binding; GO:0005384,manganese ion transmembrane transporter activity; GO:0003729,mRNA binding; GO:0009926,auxin polar transport; GO:0009734,auxin-activated signaling pathway; GO:0051301…	Natural resistance-associated macrophage protein	--	--	--
UrtcanEVm000311t1	8.83	7.78	8.52	10.23	10.13	10.11	12.53	11.44	13.5	732	629	644	897	888	806	892	844	1028	4979	K05749 cytoplasmic FMR1 interacting protein | (RefSeq) protein PIR (A)	--	Cytoplasmic FMR1-interacting protein [Trema orientale]	PIR_ARATH RecName: Full=Protein PIR; AltName: Full=PIR of plants; AltName: Full=Protein KLUNKER; Short=AtSRA1; AltName: Full=Protein PIROGI;	A0A2P5FYT6_TREOI SubName: Full=Cytoplasmic FMR1-interacting protein {ECO:0000313|EMBL:POO02956.1};	p53 inducible protein PIR121	GO:0031209,SCAR complex; GO:0000340,RNA 7-methylguanosine cap binding; GO:0031267,small GTPase binding; GO:0030036,actin cytoskeleton organization; GO:0045010,actin nucleation; GO:0000902,cell morphogenesis; GO:0030833,regulation of actin filament polymerization; GO:0006417,regulation of translation; GO:0010090,trichome morphogenesis; GO:0000339,RNA cap binding; GO:0003674,molecular_function; GO:…	Cytoplasmic Fragile-X interacting family	--	--	--
UrtcanEVm000312t1	17.59	17.66	17.93	21	18.53	20.82	18.87	18.97	21.63	1542	1510	1432	1947	1716	1753	1420	1479	1741	5247	K26273 protein strawberry notch | (RefSeq) protein FORGETTER 1 (A)	--	protein FORGETTER 1 [Morus notabilis]	FGT1_ARATH RecName: Full=Protein FORGETTER 1 {ECO:0000303|PubMed:27680998}; AltName: Full=Protein EMBRYO DEFECTIVE 1135 {ECO:0000303|PubMed:15266054};	A0A2I4FZR5_JUGRE SubName: Full=protein FORGETTER 1 {ECO:0000313|RefSeq:XP_018837138.1};	Nuclear helicase MOP-3/SNO (DEAD-box superfamily)	GO:0005634,nucleus; GO:0031490,chromatin DNA binding; GO:0042393,histone binding; GO:0046872,metal ion binding; GO:1990841,promoter-specific chromatin binding; GO:0006338,chromatin remodeling; GO:0010286,heat acclimation; GO:1900036,positive regulation of cellular response to heat; GO:0040029,epigenetic regulation of gene expression; GO:0006355,regulation of DNA-templated transcription; GO:000940…	Caspase domain	PHD	TR	PHD
UrtcanEVm000313t1	16.77	16.41	18.01	17.13	17.15	17.63	19.11	19.96	22.35	1584	1512	1550	1712	1711	1600	1550	1676	1941	5632	K16803 cytoskeleton-associated protein 5 | (RefSeq) protein MOR1 (A)	--	protein MOR1 [Morus notabilis]	MOR1_ARATH RecName: Full=Protein MOR1; AltName: Full=Protein GEM1; AltName: Full=Protein GEMINI POLLEN 1; AltName: Full=Protein MICROTUBULE ORGANIZATION 1; AltName: Full=Protein RID5; AltName: Full=Protein ROOT INITIATION DEFECTIVE 5;	W9SDA6_9ROSA RecName: Full=VHS domain-containing protein {ECO:0000259|PROSITE:PS50179};	Microtubule-associated protein	GO:0030981,cortical microtubule cytoskeleton; GO:0000776,kinetochore; GO:0005874,microtubule; GO:0009524,phragmoplast; GO:0009506,plasmodesma; GO:0009574,preprophase band; GO:0005819,spindle; GO:0000922,spindle pole; GO:0008017,microtubule binding; GO:0061863,microtubule plus end polymerase; GO:0051010,microtubule plus-end binding; GO:0009920,cell plate formation involved in plant-type cell wall …	Peptidase family C78	--	--	--
UrtcanEVm000314t1	1.21	1.44	1.15	1.74	1.55	1.67	0.22	0.07	0.3	83	96	72	126	112	110	13	4	19	4158	K08711 ATP-binding cassette, subfamily G (WHITE), member 2, PDR | (RefSeq) ABC transporter, ATP-binding protein (A)	ko02010: ABC transporters	ABC transporter ATP-binding protein/permease PDR18-like [Quercus suber]	AB38G_ORYSJ RecName: Full=ABC transporter G family member 38 {ECO:0000303|PubMed:18299247}; Short=OsABCG38 {ECO:0000303|PubMed:18299247}; AltName: Full=Pleiotropic drug resistance protein 15 {ECO:0000303|PubMed:12644668, ECO:0000303|PubMed:16506311}; Short=OsPDR15 {ECO:0000303|PubMed:16506311};	A0A7S3K4K3_9STRA SubName: Full=Hypothetical protein {ECO:0000313|EMBL:CAE0374609.1};	Pleiotropic drug resistance proteins (PDR1-15), ABC superfamily	GO:0016021,integral component of membrane; GO:0140359,ABC-type transporter activity; GO:0005524,ATP binding; GO:0003674,molecular_function; GO:0005215,transporter activity; GO:0015399,primary active transmembrane transporter activity; GO:0022804,active transmembrane transporter activity; GO:0022857,transmembrane transporter activity; GO:0042626,ATPase-coupled transmembrane transporter activity; G…	ABC-2 type transporter	--	--	--
UrtcanEVm000315t1	14	13.29	12.09	14.53	14.07	13.36	15.83	14.14	16.7	951	880	748	1043	1010	872	923	854	1038	4128	K14864 tRNA (cytidine32/guanosine34-2'-O)-methyltransferase [EC:2.1.1.205] | (RefSeq) putative tRNA (cytidine(32)/guanosine(34)-2'-O)-methyltransferase (A)	--	uncharacterized protein LOC21401330 [Morus notabilis]	--	A0A2P5EF26_TREOI SubName: Full=Spectrin beta chain, brain {ECO:0000313|EMBL:PON84147.1};	--	--	Histone acetyltransferases subunit 3	--	--	--
UrtcanEVm000316t1	3.98	4.2	4.08	2.21	2.2	2.45	3.47	2.71	3.86	269	277	251	158	157	159	201	163	239	4108	--	--	187-kDa microtubule-associated protein AIR9 isoform X1 [Morus notabilis]	AIR9_ARATH RecName: Full=187-kDa microtubule-associated protein AIR9 {ECO:0000303|PubMed:17027491}; AltName: Full=Auxin-induced in root cultures protein 9;	A0A2P5FT29_TREOI SubName: Full=LRR domain containing protein {ECO:0000313|EMBL:POO00958.1};	Protein phosphatase 1, regulatory subunit, and related proteins	GO:0055028,cortical microtubule; GO:0009524,phragmoplast; GO:0005886,plasma membrane; GO:0009506,plasmodesma; GO:0009574,preprophase band; GO:0007049,cell cycle; GO:0051301,cell division; GO:0010102,lateral root morphogenesis; GO:0009733,response to auxin; GO:0008150,biological_process; GO:0009987,cellular process; GO:0007275,multicellular organism development; GO:0009653,anatomical structure mor…	Ig domain of plant-specific actin-binding protein	--	--	--
UrtcanEVm000317t1	1.69	1.7	1.92	0	0	0	1.09	0.9	0.91	116	114	120	0	0	0	64	55	57	4168	K08711 ATP-binding cassette, subfamily G (WHITE), member 2, PDR | (RefSeq) pleiotropic drug resistance protein 1-like (A)	ko02010: ABC transporters	hypothetical protein L2E82_39765 [Cichorium intybus]	RRPO_OENBE RecName: Full=RNA-directed DNA polymerase homolog; EC=2.7.7.48; AltName: Full=Reverse transcriptase homolog;	A0A251TJ24_HELAN SubName: Full=Putative reverse transcriptase domain-containing protein {ECO:0000313|EMBL:OTG11107.1};	FOG: Transposon-encoded proteins with TYA, reverse transcriptase, integrase domains in various combinations	GO:0005739,mitochondrion; GO:0003968,RNA-directed 5'-3' RNA polymerase activity; GO:0003964,RNA-directed DNA polymerase activity; GO:0003674,molecular_function; GO:0003824,catalytic activity; GO:0016740,transferase activity; GO:0016772,transferase activity, transferring phosphorus-containing groups; GO:0016779,nucleotidyltransferase activity; GO:0034062,5'-3' RNA polymerase activity; GO:0097747,R…	RNase H-like domain found in reverse transcriptase	--	--	--
UrtcanEVm000318t1	30.69	29.83	32.63	45.34	43.13	43.46	33.91	32.5	36.02	1984	1880	1922	3098	2947	2699	1882	1869	2130	3943	K20283 golgin subfamily A member 4 | (RefSeq) myosin-9 (A)	--	unnamed protein product, partial [Vitis vinifera]	--	A0A438J3C7_VITVI SubName: Full=Uncharacterized protein {ECO:0000313|EMBL:RVX03470.1};	--	GO:0016021,integral component of membrane; GO:0005575,cellular_component; GO:0016020,membrane; GO:0031224,intrinsic component of membrane; GO:0110165,cellular anatomical entity	GFD1 mRNA transport factor	--	--	--
UrtcanEVm000319t1	8.78	8.2	8.56	8.18	7.78	7.94	8.99	9.64	9.9	604	550	537	595	566	525	531	590	624	4179	K10406 kinesin family member C2/C3 | (RefSeq) kinesin-like protein KIN-14E isoform X1 (A)	ko04814: Motor proteins	kinesin-like protein KIN-14B [Morus notabilis]	KN14B_ARATH RecName: Full=Kinesin-like protein KIN-14B {ECO:0000305}; AltName: Full=Kinesin CDKA-1-associated protein 2 {ECO:0000303|PubMed:15247388}; AltName: Full=Kinesin-like protein KCA2 {ECO:0000303|PubMed:15247388}; AltName: Full=Kinesin-like protein for actin-based chloroplast movement 2 {ECO:0000303|PubMed:20418504};	A0A2P5EGV6_TREOI SubName: Full=Kinesin-like protein Kca1/Kca {ECO:0000313|EMBL:PON84753.1};	Kinesin (KAR3 subfamily)	GO:0005829,cytosol; GO:0005874,microtubule; GO:0015630,microtubule cytoskeleton; GO:0005886,plasma membrane; GO:0005524,ATP binding; GO:0008017,microtubule binding; GO:0003777,microtubule motor activity; GO:0009904,chloroplast accumulation movement; GO:0009903,chloroplast avoidance movement; GO:0007018,microtubule-based movement; GO:0007017,microtubule-based process; GO:0031022,nuclear migration …	Kinesin motor domain	--	--	--
UrtcanEVm000320t1	0.63	1.18	0.69	0.6	0.85	0.71	0.89	1.16	0.94	58	106	57	58	83	62	70	95	79	5511	K06640 serine/threonine-protein kinase ATR [EC:2.7.11.1] | (RefSeq) serine/threonine-protein kinase ATR (A)	--	Coatomer beta subunit [Parasponia andersonii]	ATR_ARATH RecName: Full=Serine/threonine-protein kinase ATR; Short=AtATR; EC=2.7.11.1; AltName: Full=Ataxia telangiectasia-mutated and Rad3-related homolog; AltName: Full=DNA repair protein ATR; AltName: Full=Rad3-like protein; Short=AtRAD3;	A0A2P5C843_PARAD RecName: Full=Non-specific serine/threonine protein kinase {ECO:0000256|ARBA:ARBA00012513}; EC=2.7.11.1 {ECO:0000256|ARBA:ARBA00012513};	Protein kinase of the PI-3 kinase family involved in mitotic growth, DNA repair and meiotic recombination	GO:0005634,nucleus; GO:0009506,plasmodesma; GO:0005524,ATP binding; GO:0106310,protein serine kinase activity; GO:0004674,protein serine/threonine kinase activity; GO:0006952,defense response; GO:0000077,DNA damage checkpoint signaling; GO:0006281,DNA repair; GO:0006303,double-strand break repair via nonhomologous end joining; GO:0051321,meiotic cell cycle; GO:0032504,multicellular organism repro…	PPR repeat family	--	--	--
UrtcanEVm000321t1	4.55	3.63	4.05	4.93	5.02	4.24	4.83	5.11	5.24	339	264	275	389	396	304	309	339	358	4505	K22909 zinc finger CCCH domain-containing protein 13 | (RefSeq) zinc finger CCCH domain-containing protein 38 isoform X1 (A)	--	Zinc finger, CCCH-type [Parasponia andersonii]	C3H55_ORYSJ RecName: Full=Zinc finger CCCH domain-containing protein 55; Short=OsC3H55;	A0A2P5DB93_PARAD SubName: Full=Zinc finger, CCCH-type {ECO:0000313|EMBL:PON70563.1};	--	GO:0003677,DNA binding; GO:0046872,metal ion binding; GO:0003674,molecular_function; GO:0003676,nucleic acid binding; GO:0005488,binding; GO:0097159,organic cyclic compound binding; GO:1901363,heterocyclic compound binding; GO:0043167,ion binding; GO:0043169,cation binding	Torus domain	--	--	--
UrtcanEVm000322t1	23.06	21.69	23.67	74.04	72.75	71.31	23.28	24.48	26.76	1768	1622	1654	6004	5896	5254	1533	1670	1882	4625	K05658 ATP-binding cassette, subfamily B (MDR/TAP), member 1 [EC:7.6.2.2] | (RefSeq) ABC transporter B family member 11 (A)	ko02010: ABC transporters	ABC transporter [Trema orientale]	AB11B_ARATH RecName: Full=ABC transporter B family member 11; Short=ABC transporter ABCB.11; Short=AtABCB11; AltName: Full=Multidrug resistance protein 8; AltName: Full=P-glycoprotein 11;	A0A2P5F4N6_TREOI SubName: Full=ABC transporter {ECO:0000313|EMBL:PON92746.1};	Multidrug/pheromone exporter, ABC superfamily	GO:0005576,extracellular region; GO:0016021,integral component of membrane; GO:0005886,plasma membrane; GO:0009506,plasmodesma; GO:0140359,ABC-type transporter activity; GO:0005524,ATP binding; GO:0042626,ATPase-coupled transmembrane transporter activity; GO:0055085,transmembrane transport; GO:0003674,molecular_function; GO:0005215,transporter activity; GO:0015399,primary active transmembrane tra…	ABC transporter transmembrane region	--	--	--
UrtcanEVm000323t1	25.65	24.45	24.95	22.83	21.79	23.35	22.67	21.99	25.37	1833	1704	1625	1725	1646	1603	1391	1398	1661	4329	K02331 DNA polymerase phi [EC:2.7.7.7] | (RefSeq) DNA polymerase V (A)	--	DNA polymerase V [Morus notabilis]	--	A0A2P5F7I2_TREOI SubName: Full=DNA polymerase V {ECO:0000313|EMBL:PON93716.1};	Predicted regulator of rRNA gene transcription (MYB-binding protein)	GO:0005730,nucleolus; GO:0003677,DNA binding; GO:0006355,regulation of DNA-templated transcription; GO:0003674,molecular_function; GO:0003676,nucleic acid binding; GO:0005488,binding; GO:0097159,organic cyclic compound binding; GO:1901363,heterocyclic compound binding; GO:0006139,nucleobase-containing compound metabolic process; GO:0006351,DNA-templated transcription; GO:0006725,cellular aromatic…	DNA polymerase phi	--	--	--
UrtcanEVm000324t1	11.58	11.36	11.65	9.71	9.27	8.64	10.65	10.58	12.44	834	798	765	740	706	598	659	678	821	4362	K08343 ubiquitin-like-conjugating enzyme ATG3 | (RefSeq) autophagy-related protein 3 (A)	ko04136: Autophagy - other	Zinc finger, FYVE/PHD-type [Trema orientale]	IDM1_ARATH RecName: Full=Increased DNA methylation 1 {ECO:0000303|PubMed:22700931}; AltName: Full=Histone H3 acetyltransferase IDM1 {ECO:0000305}; EC=2.3.1.- {ECO:0000255|PROSITE-ProRule:PRU00532}; AltName: Full=Protein ROS4 {ECO:0000303|PubMed:22733760}; AltName: Full=Repressor of silencing 4 {ECO:0000303|PubMed:22733760};	A0A2P5FWL4_TREOI SubName: Full=Zinc finger, FYVE/PHD-type {ECO:0000313|EMBL:POO02174.1};	--	GO:0005634,nucleus; GO:0009506,plasmodesma; GO:0010385,double-stranded methylated DNA binding; GO:0004402,histone acetyltransferase activity; GO:0042393,histone binding; GO:0046872,metal ion binding; GO:0080188,gene silencing by RNA-directed DNA methylation; GO:0044154,histone H3-K14 acetylation; GO:0043971,histone H3-K18 acetylation; GO:0043972,histone H3-K23 acetylation; GO:0044030,regulation o…	Tify domain binding domain	PHD	TR	PHD
UrtcanEVm000325t1	1.66	1.77	2.19	1.68	1.87	1.81	2.67	2.59	2.88	106	110	127	113	126	111	146	147	168	3892	K24737 WD repeat-containing protein 6 | (RefSeq) uncharacterized protein LOC21397028 (A)	--	uncharacterized protein LOC21397028 [Morus notabilis]	THOC3_ARATH RecName: Full=THO complex subunit 3; AltName: Full=TEX1 homolog; Short=AtTEX1;	W9RA08_9ROSA SubName: Full=WD repeat-containing protein 6 {ECO:0000313|EMBL:EXB44447.1};	WD-repeat protein WDR6, WD repeat superfamily	GO:0080008,Cul4-RING E3 ubiquitin ligase complex; GO:0000347,THO complex; GO:0000445,THO complex part of transcription export complex; GO:0003723,RNA binding; GO:0031047,gene silencing by RNA; GO:0006406,mRNA export from nucleus; GO:0006397,mRNA processing; GO:0008380,RNA splicing; GO:0010267,ta-siRNA processing; GO:0003674,molecular_function; GO:0003676,nucleic acid binding; GO:0005488,binding; …	Papillomavirus E1, DNA-binding domain	--	--	--
UrtcanEVm000326t1	7.37	7.39	7.23	10.48	9.59	10.08	9.14	9.5	9.69	545	533	487	819	749	716	580	625	657	4469	K13457 disease resistance protein RPM1 | (RefSeq) disease resistance protein RPM1-like (A)	ko04626: Plant-pathogen interaction	NB-ARC domain, LRR domain containing protein [Trema orientale]	R13L1_ARATH RecName: Full=Putative disease resistance RPP13-like protein 1;	A0A2P5F1R4_TREOI SubName: Full=NB-ARC domain, LRR domain containing protein {ECO:0000313|EMBL:PON91737.1};	Apoptotic ATPase	GO:0043531,ADP binding; GO:0005524,ATP binding; GO:0006952,defense response; GO:0051707,response to other organism; GO:0000166,nucleotide binding; GO:0003674,molecular_function; GO:0005488,binding; GO:0017076,purine nucleotide binding; GO:0030554,adenyl nucleotide binding; GO:0032553,ribonucleotide binding; GO:0032555,purine ribonucleotide binding; GO:0032559,adenyl ribonucleotide binding; GO:003…	NB-ARC domain	--	--	--
UrtcanEVm000327t1	20.79	19.75	19.76	22.56	23.89	23.95	25.14	25.97	29.36	1500	1390	1300	1722	1823	1661	1558	1667	1942	4370	K14326 regulator of nonsense transcripts 1 [EC:3.6.4.13 5.6.2.3] | (RefSeq) regulator of nonsense transcripts 1 homolog isoform X1 (A)	ko03013: Nucleocytoplasmic transport; ko03015: mRNA surveillance pathway	regulator of nonsense transcripts 1 homolog isoform X1 [Morus notabilis]	RENT1_ARATH RecName: Full=Regulator of nonsense transcripts 1 homolog; EC=3.6.4.12 {ECO:0000250|UniProtKB:Q92900}; EC=3.6.4.13 {ECO:0000250|UniProtKB:Q92900}; AltName: Full=ATP-dependent helicase UPF1;	W9SU51_9ROSA SubName: Full=Regulator of nonsense transcripts 1-like protein {ECO:0000313|EMBL:EXC26734.1};	RNA helicase nonsense mRNA reducing factor (pNORF1)	GO:0005737,cytoplasm; GO:0005829,cytosol; GO:0000932,P-body; GO:0009506,plasmodesma; GO:0005524,ATP binding; GO:0016887,ATP hydrolysis activity; GO:0003677,DNA binding; GO:0003729,mRNA binding; GO:0003723,RNA binding; GO:0003724,RNA helicase activity; GO:0008270,zinc ion binding; GO:0042742,defense response to bacterium; GO:0009867,jasmonic acid mediated signaling pathway; GO:0048571,long-day pho…	RNA helicase (UPF2 interacting domain)	--	--	--
UrtcanEVm000328t1	16.37	14.74	16.44	14.94	14.45	14.8	15.73	14.17	15.98	1157	1016	1059	1117	1080	1005	955	891	1035	4286	K01469 5-oxoprolinase (ATP-hydrolysing) [EC:3.5.2.9] | (RefSeq) 5-oxoprolinase (A)	ko00480: Glutathione metabolism; ko01100: Metabolic pathways	5-oxoprolinase [Morus notabilis]	OPLA_ARATH RecName: Full=5-oxoprolinase 1 {ECO:0000303|PubMed:18768907}; EC=3.5.2.9 {ECO:0000269|PubMed:18768907}; AltName: Full=5-oxo-L-prolinase {ECO:0000303|PubMed:18768907}; Short=5-OPase {ECO:0000303|PubMed:18768907}; AltName: Full=Protein OXOPROLINASE 1 {ECO:0000303|PubMed:18768907}; AltName: Full=Pyroglutamase {ECO:0000303|PubMed:18768907};	W9RK77_9ROSA SubName: Full=Uncharacterized protein {ECO:0000313|EMBL:EXB81777.1};	Oxoprolinase	GO:0005737,cytoplasm; GO:0005829,cytosol; GO:0009506,plasmodesma; GO:0009536,plastid; GO:0017168,5-oxoprolinase (ATP-hydrolyzing) activity; GO:0005524,ATP binding; GO:0006751,glutathione catabolic process; GO:0006749,glutathione metabolic process; GO:0003674,molecular_function; GO:0003824,catalytic activity; GO:0016787,hydrolase activity; GO:0016810,hydrolase activity, acting on carbon-nitrogen (…	Hydantoinase B/oxoprolinase	--	--	--
UrtcanEVm000329t1	2.4	2.44	2.58	1.68	1.98	1.7	2.83	2.9	2.93	158	157	155	117	138	108	160	170	177	4016	K11498 centromeric protein E | (RefSeq) kinesin-like protein KIN-7O isoform X2 (A)	ko04814: Motor proteins	Kinesin-like protein [Parasponia andersonii]	KN7O_ARATH RecName: Full=Kinesin-like protein KIN-7O {ECO:0000305};	A0A2P5AQ53_PARAD SubName: Full=Kinesin-like protein {ECO:0000313|EMBL:PON38650.1};	Kinesin-like protein	GO:0005874,microtubule; GO:0005524,ATP binding; GO:0008017,microtubule binding; GO:0003777,microtubule motor activity; GO:0007018,microtubule-based movement; GO:0000166,nucleotide binding; GO:0003674,molecular_function; GO:0005488,binding; GO:0017076,purine nucleotide binding; GO:0030554,adenyl nucleotide binding; GO:0032553,ribonucleotide binding; GO:0032555,purine ribonucleotide binding; GO:003…	Kinesin motor domain	--	--	--
UrtcanEVm000330t1	94.59	95.69	96.07	104.44	105.67	105.06	109.36	108.03	128.36	6732	6642	6232	7860	7950	7185	6683	6840	8370	4313	K14510 serine/threonine-protein kinase CTR1 [EC:2.7.11.1] | (RefSeq) serine/threonine-protein kinase CTR1 (A)	ko04016: MAPK signaling pathway - plant; ko04075: Plant hormone signal transduction	uncharacterized protein LOC21387569 [Morus notabilis]	SIS8_ARATH RecName: Full=Probable serine/threonine-protein kinase SIS8 {ECO:0000305}; EC=2.7.11.1 {ECO:0000305}; AltName: Full=MAPKK kinase SIS8 {ECO:0000305}; AltName: Full=Protein SUGAR INSENSITIVE 8 {ECO:0000303|PubMed:24320620};	W9R3Q3_9ROSA SubName: Full=Serine/threonine-protein kinase {ECO:0000313|EMBL:EXB37530.1};	Tyrosine kinase specific for activated (GTP-bound) p21cdc42Hs	GO:0005739,mitochondrion; GO:0005634,nucleus; GO:0005524,ATP binding; GO:0106310,protein serine kinase activity; GO:0004674,protein serine/threonine kinase activity; GO:0004712,protein serine/threonine/tyrosine kinase activity; GO:0006468,protein phosphorylation; GO:0009651,response to salt stress; GO:0010182,sugar mediated signaling pathway; GO:0000166,nucleotide binding; GO:0003674,molecular_fu…	Protein tyrosine and serine/threonine kinase	--	--	--
UrtcanEVm000331t1	21.93	21.17	23.35	23.77	23.26	22.3	21.38	22.45	23.84	1614	1519	1566	1850	1809	1577	1351	1470	1608	4450	K16578 CLIP-associating protein 1/2 | (RefSeq) CLIP-associated protein isoform X1 (A)	--	uncharacterized protein LOC21399001 isoform X1 [Morus notabilis]	CLASP_ARATH RecName: Full=CLIP-associated protein; Short=AtCLASP;	W9RBC1_9ROSA SubName: Full=Uncharacterized protein {ECO:0000313|EMBL:EXB46062.1};	--	GO:0005938,cell cortex; GO:0005881,cytoplasmic microtubule; GO:0005739,mitochondrion; GO:0009524,phragmoplast; GO:0009506,plasmodesma; GO:0005876,spindle microtubule; GO:0008017,microtubule binding; GO:0051010,microtubule plus-end binding; GO:0051301,cell division; GO:0043622,cortical microtubule organization; GO:0000226,microtubule cytoskeleton organization; GO:0000278,mitotic cell cycle; GO:000…	Domain of unknown function (DUF4378)	--	--	--
UrtcanEVm000332t1	2.19	2.04	1.68	1.88	1.98	2.01	1.77	1.76	2.05	170	155	119	155	163	150	118	122	146	4687	K08343 ubiquitin-like-conjugating enzyme ATG3 | (RefSeq) autophagy-related protein 3 (A)	ko04136: Autophagy - other	Protein OBERON [Parasponia andersonii]	IDM1_ARATH RecName: Full=Increased DNA methylation 1 {ECO:0000303|PubMed:22700931}; AltName: Full=Histone H3 acetyltransferase IDM1 {ECO:0000305}; EC=2.3.1.- {ECO:0000255|PROSITE-ProRule:PRU00532}; AltName: Full=Protein ROS4 {ECO:0000303|PubMed:22733760}; AltName: Full=Repressor of silencing 4 {ECO:0000303|PubMed:22733760};	A0A2P5BA83_PARAD SubName: Full=Protein OBERON {ECO:0000313|EMBL:PON45699.1};	--	GO:0005634,nucleus; GO:0009506,plasmodesma; GO:0010385,double-stranded methylated DNA binding; GO:0004402,histone acetyltransferase activity; GO:0042393,histone binding; GO:0046872,metal ion binding; GO:0080188,gene silencing by RNA-directed DNA methylation; GO:0044154,histone H3-K14 acetylation; GO:0043971,histone H3-K18 acetylation; GO:0043972,histone H3-K23 acetylation; GO:0044030,regulation o…	Tify domain binding domain	--	--	--
UrtcanEVm000333t1	1	0.53	0.44	0.46	0.45	0.29	0.36	0.18	0.29	68	35	27	33	32	19	21	11	18	4128	K05658 ATP-binding cassette, subfamily B (MDR/TAP), member 1 [EC:7.6.2.2] | (RefSeq) ABC transporter B family member 19 (A)	ko02010: ABC transporters	ATM1 protein [Boehmeria nivea]	AB19B_ARATH RecName: Full=ABC transporter B family member 19; Short=ABC transporter ABCB.19; Short=AtABCB19; AltName: Full=Multidrug resistance protein 11; AltName: Full=P-glycoprotein 19;	A0A7G9ZEC9_BOENI SubName: Full=ATM1 protein {ECO:0000313|EMBL:QNO58686.1};	Multidrug/pheromone exporter, ABC superfamily	GO:0005829,cytosol; GO:0016021,integral component of membrane; GO:0005886,plasma membrane; GO:0140359,ABC-type transporter activity; GO:0005524,ATP binding; GO:0042626,ATPase-coupled transmembrane transporter activity; GO:0010329,auxin efflux transmembrane transporter activity; GO:0010541,acropetal auxin transport; GO:0043481,anthocyanin accumulation in tissues in response to UV light; GO:0009926…	ABC transporter transmembrane region	--	--	--
UrtcanEVm000334t1	2.46	2.63	2.34	2.22	2.11	1.92	1.65	2.12	1.89	172	179	149	164	156	129	99	132	121	4239	K03018 DNA-directed RNA polymerase III subunit RPC1 [EC:2.7.7.6] | (RefSeq) DNA-directed RNA polymerase III subunit 1 (A)	ko03020: RNA polymerase	DNA-directed RNA polymerase III subunit 1 [Cannabis sativa]	NRPC1_ARATH RecName: Full=DNA-directed RNA polymerase III subunit 1 {ECO:0000305}; AltName: Full=DNA-directed RNA polymerase III subunit RPC1 {ECO:0000305}; Short=DNA polymerase I subunit C1 {ECO:0000305}; EC=2.7.7.6 {ECO:0000305}; AltName: Full=Nuclear RNA polymerase C1 {ECO:0000312|EMBL:AED97269.1};	A0A803NX33_CANSA RecName: Full=DNA-directed RNA polymerase subunit {ECO:0000256|RuleBase:RU004279}; EC=2.7.7.6 {ECO:0000256|RuleBase:RU004279};	RNA polymerase III, large subunit	GO:0005666,RNA polymerase III complex; GO:0003677,DNA binding; GO:0003899,DNA-directed 5'-3' RNA polymerase activity; GO:0046872,metal ion binding; GO:0006351,DNA-templated transcription; GO:0003674,molecular_function; GO:0003676,nucleic acid binding; GO:0005488,binding; GO:0097159,organic cyclic compound binding; GO:1901363,heterocyclic compound binding; GO:0003824,catalytic activity; GO:0016740…	RNA polymerase Rpb1, domain 5	--	--	--
UrtcanEVm000335t1	15.75	15.61	15.56	17.26	15.11	16.81	15.12	13.44	14.78	1126	1088	1014	1305	1142	1155	928	855	968	4331	K27590 tyrosine-sulfated glycopeptide receptor | (RefSeq) probable leucine-rich repeat receptor-like protein kinase At5g63930 (A)	--	LRR receptor-like serine/threonine-protein kinase GSO1 [Morus notabilis]	GSO1_ARATH RecName: Full=LRR receptor-like serine/threonine-protein kinase GSO1 {ECO:0000303|PubMed:18088309}; EC=2.7.11.1 {ECO:0000255|PROSITE-ProRule:PRU00159}; AltName: Full=Protein GASSHO 1 {ECO:0000303|PubMed:18088309}; AltName: Full=Protein SCHENGEN 3 {ECO:0000303|PubMed:25233277}; Flags: Precursor;	W9RD63_9ROSA SubName: Full=LRR receptor-like serine/threonine-protein kinase GSO1 {ECO:0000313|EMBL:EXB83241.1};	--	GO:0048226,Casparian strip; GO:0016021,integral component of membrane; GO:0005886,plasma membrane; GO:0005524,ATP binding; GO:0106310,protein serine kinase activity; GO:0004674,protein serine/threonine kinase activity; GO:0071555,cell wall organization; GO:0035987,endodermal cell differentiation; GO:0045184,establishment of protein localization; GO:0055075,potassium ion homeostasis; GO:0006468,pr…	Leucine rich repeat	--	--	--
UrtcanEVm000336t1	13.38	14.14	13.9	15.03	14.07	15.12	15.57	15.33	17.25	976	1006	924	1159	1085	1060	975	995	1153	4413	K12169 Kip1 ubiquitination-promoting complex protein 1 [EC:2.3.2.27] | (RefSeq) E3 ubiquitin-protein ligase RKP isoform X1 (A)	--	E3 ubiquitin-protein ligase RKP isoform X1 [Morus notabilis]	RKP_ARATH RecName: Full=E3 ubiquitin-protein ligase RKP; Short=AtKPC1; EC=2.3.2.27; AltName: Full=Protein RELATED TO KPC1; AltName: Full=RING-type E3 ubiquitin transferase RKP {ECO:0000305};	W9RJE5_9ROSA SubName: Full=E3 ubiquitin-protein ligase RKP {ECO:0000313|EMBL:EXB80819.1};	Scaffold/matrix specific factor hnRNP-U/SAF-A, contains SPRY domain	GO:0005737,cytoplasm; GO:0016021,integral component of membrane; GO:0000151,ubiquitin ligase complex; GO:0046872,metal ion binding; GO:0061630,ubiquitin protein ligase activity; GO:0004842,ubiquitin-protein transferase activity; GO:0034450,ubiquitin-ubiquitin ligase activity; GO:2000060,positive regulation of ubiquitin-dependent protein catabolic process; GO:0030163,protein catabolic process; GO:…	E3 ubiquitin-protein ligase RKP N-terminus	--	--	--
UrtcanEVm000337t1	26.6	28.62	26.9	21.56	20.79	22.37	25.39	23.72	26.52	1839	1929	1695	1576	1519	1486	1507	1459	1679	4197	--	--	Chloroplast protein import component [Trema orientale]	TC132_ARATH RecName: Full=Translocase of chloroplast 132, chloroplastic; Short=AtToc132; EC=3.6.5.-; AltName: Full=132 kDa chloroplast outer envelope protein;	A0A2P5EWX0_TREOI SubName: Full=Chloroplast protein import component {ECO:0000313|EMBL:PON90030.1};	--	GO:0009707,chloroplast outer membrane; GO:0016021,integral component of membrane; GO:0009536,plastid; GO:0051117,ATPase binding; GO:0051087,chaperone binding; GO:0005525,GTP binding; GO:0003924,GTPase activity; GO:0046872,metal ion binding; GO:0004888,transmembrane signaling receptor activity; GO:0045036,protein targeting to chloroplast; GO:0003674,molecular_function; GO:0005488,binding; GO:00055…	Translocase of chloroplast 159/132, membrane anchor domain	--	--	--
UrtcanEVm000338t1	4.71	5.35	4.25	3.67	4.52	4.24	5.55	5.23	6.54	342	379	281	282	347	296	346	338	435	4395	K10406 kinesin family member C2/C3 | (RefSeq) kinesin-like protein KIN-14R (A)	ko04814: Motor proteins	kinesin-like protein KIN-14E [Ziziphus jujuba var. spinosa]	KN14E_ARATH RecName: Full=Kinesin-like protein KIN-14E {ECO:0000305}; AltName: Full=Kinesin-like calmodulin-binding protein {ECO:0000303|PubMed:8636137, ECO:0000303|PubMed:9434184}; AltName: Full=Protein ZWICHEL {ECO:0000303|PubMed:9177205};	A0A6P4A615_ZIZJJ SubName: Full=kinesin-like protein KIN-14E {ECO:0000313|RefSeq:XP_015889529.1};	Myosin VII, myosin IXB and related myosins	GO:0055028,cortical microtubule; GO:0005856,cytoskeleton; GO:0005871,kinesin complex; GO:0005874,microtubule; GO:0072686,mitotic spindle; GO:0009524,phragmoplast; GO:0051015,actin filament binding; GO:0043531,ADP binding; GO:0005524,ATP binding; GO:0016887,ATP hydrolysis activity; GO:0005509,calcium ion binding; GO:0005516,calmodulin binding; GO:0008017,microtubule binding; GO:0003777,microtubule…	Kinesin motor domain	--	--	--
UrtcanEVm000339t1	0.45	0.46	0.54	0.75	0.85	0.84	0.42	0.69	0.29	30	30	33	53	60	54	24	41	18	4077	K05658 ATP-binding cassette, subfamily B (MDR/TAP), member 1 [EC:7.6.2.2] | (RefSeq) ABC transporter B family member 15 (A)	ko02010: ABC transporters	ABC transporter B family member 15 [Morus notabilis]	AB15B_ARATH RecName: Full=ABC transporter B family member 15; Short=ABC transporter ABCB.15; Short=AtABCB15; AltName: Full=Multidrug resistance protein 13; AltName: Full=P-glycoprotein 15;	W9QZX2_9ROSA SubName: Full=ABC transporter B family member 15 {ECO:0000313|EMBL:EXB47719.1};	Multidrug/pheromone exporter, ABC superfamily	GO:0016021,integral component of membrane; GO:0140359,ABC-type transporter activity; GO:0005524,ATP binding; GO:0042626,ATPase-coupled transmembrane transporter activity; GO:0055085,transmembrane transport; GO:0003674,molecular_function; GO:0005215,transporter activity; GO:0015399,primary active transmembrane transporter activity; GO:0022804,active transmembrane transporter activity; GO:0022857,t…	ABC transporter transmembrane region	--	--	--
UrtcanEVm000340t1	96.46	95.61	99.45	90.28	88.78	84.73	95.79	95.36	102.07	8731	8441	8204	8645	8493	7370	7445	7677	8492	5409	K12828 splicing factor 3B subunit 1 | (RefSeq) splicing factor 3B subunit 1-like (A)	ko03040: Spliceosome	Splicing factor 3B subunit 1 [Morella rubra]	--	A0A6A1VHX2_9ROSI SubName: Full=Splicing factor 3B subunit 1 {ECO:0000313|EMBL:KAB1212469.1};	Splicing factor 3b, subunit 1	GO:0005681,spliceosomal complex; GO:0003729,mRNA binding; GO:0000245,spliceosomal complex assembly; GO:0003674,molecular_function; GO:0003676,nucleic acid binding; GO:0003723,RNA binding; GO:0005488,binding; GO:0097159,organic cyclic compound binding; GO:1901363,heterocyclic compound binding; GO:0000375,RNA splicing, via transesterification reactions; GO:0000377,RNA splicing, via transesterificat…	Splicing factor 3B subunit 1	--	--	--
UrtcanEVm000341t1	110.28	111.29	114.19	129.45	128.31	128.36	137.98	138.58	151.43	8370	8238	7900	10391	10294	9362	8993	9357	10541	4581	K22530 ATPase family AAA domain-containing protein 1 [EC:3.6.1.-] | (RefSeq) protein MSP1-like (A)	--	uncharacterized protein LOC21389436 [Morus notabilis]	FIGL1_ARATH RecName: Full=ATPase family AAA domain-containing protein FIGL1 {ECO:0000305}; AltName: Full=AAA-ATPase FIDGETIN-LIKE 1 {ECO:0000303|PubMed:26161528}; EC=3.6.4.- {ECO:0000305};	W9R4A1_9ROSA SubName: Full=ATPase family AAA domain-containing protein 1 {ECO:0000313|EMBL:EXB67538.1};	AAA+-type ATPase	GO:0005634,nucleus; GO:0005524,ATP binding; GO:0016887,ATP hydrolysis activity; GO:0006310,DNA recombination; GO:0006281,DNA repair; GO:0045128,negative regulation of reciprocal meiotic recombination; GO:0000166,nucleotide binding; GO:0003674,molecular_function; GO:0005488,binding; GO:0017076,purine nucleotide binding; GO:0030554,adenyl nucleotide binding; GO:0032553,ribonucleotide binding; GO:00…	ATPase family associated with various cellular activities (AAA)	--	--	--
UrtcanEVm000342t1	112.3	113.44	116.81	149.86	141.02	150.36	137.84	136.11	147.36	7362	7252	6979	10386	9773	9471	7759	7939	8840	3995	K12236 transcriptional repressor NF-X1 | (RefSeq) NF-X1-type zinc finger protein NFXL1 (A)	--	Zinc finger, FYVE/PHD-type [Trema orientale]	NFXL1_ARATH RecName: Full=NF-X1-type zinc finger protein NFXL1; Short=AtNFXL1; EC=2.3.2.-;	A0A2P5CI73_TREOI SubName: Full=Zinc finger, FYVE/PHD-type {ECO:0000313|EMBL:PON60733.1};	Transcription factor NF-X1, contains NFX-type Zn2+-binding and R3H domains	GO:0005634,nucleus; GO:0000981,DNA-binding transcription factor activity, RNA polymerase II-specific; GO:0003729,mRNA binding; GO:0000977,RNA polymerase II transcription regulatory region sequence-specific DNA binding; GO:0016740,transferase activity; GO:0008270,zinc ion binding; GO:0042742,defense response to bacterium; GO:0016567,protein ubiquitination; GO:0010310,regulation of hydrogen peroxid…	NF-X1 type zinc finger	NF-X1	TF	NF-X1
UrtcanEVm000343t1	26.35	26.77	28.17	23.79	20.86	21.61	24.67	25.45	28.62	1867	1850	1819	1782	1562	1471	1501	1604	1858	4295	K18667 activating signal cointegrator complex subunit 2 | (RefSeq) uncharacterized protein LOC115713521 isoform X1 (A)	--	Splicing factor-like protein [Parasponia andersonii]	--	A0A2P5DI25_PARAD SubName: Full=Splicing factor-like protein {ECO:0000313|EMBL:PON72936.1};	--	GO:0110165,cellular anatomical entity; GO:0003723,RNA binding; GO:0003674,molecular_function; GO:0003676,nucleic acid binding; GO:0005488,binding; GO:0097159,organic cyclic compound binding; GO:1901363,heterocyclic compound binding; GO:0005575,cellular_component	SPOC domain	--	--	--
UrtcanEVm000344t1	19.86	19.48	19.83	23.34	22.68	22.9	19.55	20.3	22.58	1434	1372	1305	1782	1731	1589	1212	1304	1494	4372	K16276 zinc finger protein-like protein | (RefSeq) zinc finger protein BRUTUS (A)	--	zinc finger protein BRUTUS [Morus notabilis]	BTS_ARATH RecName: Full=Zinc finger protein BRUTUS {ECO:0000303|PubMed:20675571}; AltName: Full=Protein EMBRYO DEFECTIVE 2454 {ECO:0000303|PubMed:20675571};	W9QXB2_9ROSA SubName: Full=Uncharacterized RING finger protein {ECO:0000313|EMBL:EXB56897.1};	Zn-finger protein	GO:0016021,integral component of membrane; GO:0005634,nucleus; GO:0005506,iron ion binding; GO:0016874,ligase activity; GO:0061630,ubiquitin protein ligase activity; GO:0008270,zinc ion binding; GO:0071456,cellular response to hypoxia; GO:0010106,cellular response to iron ion starvation; GO:0060586,multicellular organismal iron ion homeostasis; GO:0016567,protein ubiquitination; GO:0006511,ubiqui…	Hemerythrin HHE cation binding domain	--	--	--
UrtcanEVm000345t1	1.9	1.58	1.73	0.2	0.23	0.3	1.33	1.42	1.33	127	103	105	14	16	19	76	84	81	4058	K08711 ATP-binding cassette, subfamily G (WHITE), member 2, PDR | (RefSeq) pleiotropic drug resistance protein 2-like (A)	ko02010: ABC transporters	pleiotropic drug resistance protein 2 [Morus notabilis]	AB39G_ARATH RecName: Full=ABC transporter G family member 39; Short=ABC transporter ABCG.39; Short=AtABCG39; AltName: Full=Pleiotropic drug resistance protein 11;	W9QQF6_9ROSA SubName: Full=Pleiotropic drug resistance protein 2 {ECO:0000313|EMBL:EXB37748.1};	Pleiotropic drug resistance proteins (PDR1-15), ABC superfamily	GO:0016021,integral component of membrane; GO:0005886,plasma membrane; GO:0140359,ABC-type transporter activity; GO:0005524,ATP binding; GO:0000302,response to reactive oxygen species; GO:0042908,xenobiotic transport; GO:0003674,molecular_function; GO:0005215,transporter activity; GO:0015399,primary active transmembrane transporter activity; GO:0022804,active transmembrane transporter activity; G…	ABC-2 type transporter	--	--	--
UrtcanEVm000346t1	1.75	1.96	1.64	1.36	1.39	1.85	0.48	0.64	0.65	118	129	101	97	99	120	28	38	40	4103	K08711 ATP-binding cassette, subfamily G (WHITE), member 2, PDR | (RefSeq) pleiotropic drug resistance protein 1 (A)	ko02010: ABC transporters	ABC type transporter protein [Trema orientale]	PDR1_TOBAC RecName: Full=Pleiotropic drug resistance protein 1; AltName: Full=NtPDR1;	A0A2P5EV50_TREOI SubName: Full=ABC type transporter protein {ECO:0000313|EMBL:PON89424.1};	Pleiotropic drug resistance proteins (PDR1-15), ABC superfamily	GO:0016021,integral component of membrane; GO:0140359,ABC-type transporter activity; GO:0005524,ATP binding; GO:0003674,molecular_function; GO:0005215,transporter activity; GO:0015399,primary active transmembrane transporter activity; GO:0022804,active transmembrane transporter activity; GO:0022857,transmembrane transporter activity; GO:0042626,ATPase-coupled transmembrane transporter activity; G…	ABC-2 type transporter	--	--	--
UrtcanEVm000347t1	15.09	15.33	15.41	17.5	16.34	17.14	21.49	23.89	25.69	951	942	885	1166	1089	1038	1163	1340	1481	3852	K14794 ribosomal RNA-processing protein 12 | (RefSeq) RRP12-like protein (A)	--	Coatomer beta subunit [Trema orientale]	--	A0A2P5EGG0_TREOI SubName: Full=Coatomer beta subunit {ECO:0000313|EMBL:PON84609.1};	Uncharacterized conserved protein	GO:0005634,nucleus; GO:0005575,cellular_component; GO:0005622,intracellular anatomical structure; GO:0043226,organelle; GO:0043227,membrane-bounded organelle; GO:0043229,intracellular organelle; GO:0043231,intracellular membrane-bounded organelle; GO:0110165,cellular anatomical entity	NUC173 domain	--	--	--
UrtcanEVm000348t1	2.64	2.45	2.26	1.54	1.83	1.44	2.77	2.3	2.79	178	161	139	110	130	93	160	138	172	4098	K06675 structural maintenance of chromosome 4 | (RefSeq) structural maintenance of chromosomes protein 4 isoform X1 (A)	--	Structural maintenance of chromosomes protein [Trema orientale]	SMC4_ARATH RecName: Full=Structural maintenance of chromosomes protein 4; Short=AtSMC4; Short=SMC protein 4; Short=SMC-4; AltName: Full=Chromosome-associated protein C; Short=AtCAP-C;	A0A2P5D1Y8_TREOI RecName: Full=Structural maintenance of chromosomes protein {ECO:0000256|PIRNR:PIRNR005719};	Structural maintenance of chromosome protein 4 (chromosome condensation complex Condensin, subunit C)	GO:0005694,chromosome; GO:0005634,nucleus; GO:0005524,ATP binding; GO:0016887,ATP hydrolysis activity; GO:0051301,cell division; GO:0009793,embryo development ending in seed dormancy; GO:0051321,meiotic cell cycle; GO:0007076,mitotic chromosome condensation; GO:0000070,mitotic sister chromatid segregation; GO:0000166,nucleotide binding; GO:0003674,molecular_function; GO:0005488,binding; GO:001707…	RecF/RecN/SMC N terminal domain	--	--	--
UrtcanEVm000349t1	2.42	2.46	2.64	2.65	2.33	2.51	2.04	1.71	1.9	177	175	176	205	180	176	128	111	127	4419	K18806 kinesin family member 7 | (RefSeq) predicted protein (A)	ko04814: Motor proteins	kinesin-like protein KIN-4C [Morus notabilis]	KN4C_ARATH RecName: Full=Kinesin-like protein KIN-4C {ECO:0000305}; AltName: Full=AtKINESIN-4C {ECO:0000303|PubMed:25600279};	A0A803NKB0_CANSA RecName: Full=Kinesin motor domain-containing protein {ECO:0000259|PROSITE:PS50067};	Kinesin-like protein	GO:0005874,microtubule; GO:0005875,microtubule associated complex; GO:0009506,plasmodesma; GO:0005524,ATP binding; GO:0008017,microtubule binding; GO:0003777,microtubule motor activity; GO:0071555,cell wall organization; GO:0007018,microtubule-based movement; GO:0007052,mitotic spindle organization; GO:0051231,spindle elongation; GO:0000166,nucleotide binding; GO:0003674,molecular_function; GO:00…	Kinesin motor domain	--	--	--
UrtcanEVm000350t1	3.09	3.17	3.52	4.33	4.87	4.8	4.46	3.9	3.97	463	464	482	688	773	693	574	520	550	8793	K01376 Ufm1-specific protease 2 [EC:3.4.22.-] | (RefSeq) probable Ufm1-specific protease isoform X1 (A)	--	probable Ufm1-specific protease isoform X1 [Morus notabilis]	UFSP_ARATH RecName: Full=Probable Ufm1-specific protease; Short=UfSP; EC=3.4.22.-;	W9RJV6_9ROSA SubName: Full=Uncharacterized protein {ECO:0000313|EMBL:EXB94435.1};	Apoptotic ATPase	GO:0008234,cysteine-type peptidase activity; GO:0006508,proteolysis; GO:0003674,molecular_function; GO:0003824,catalytic activity; GO:0008233,peptidase activity; GO:0016787,hydrolase activity; GO:0140096,catalytic activity, acting on a protein; GO:0006807,nitrogen compound metabolic process; GO:0008150,biological_process; GO:0008152,metabolic process; GO:0019538,protein metabolic process; GO:0043…	Peptidase family C78	--	--	--
UrtcanEVm000351t1	4.34	5.14	4.35	4.37	4.01	3.74	3.81	3.31	3.8	314	363	287	335	307	260	237	213	252	4384	K21767 tubulin-specific chaperone D | (RefSeq) tubulin-folding cofactor D isoform X1 (A)	--	tubulin-folding cofactor D isoform X1 [Morus notabilis]	TBCD_ARATH RecName: Full=Tubulin-folding cofactor D; Short=AtTFCD; AltName: Full=Protein CHAMPIGNON; AltName: Full=Protein EMBRYO DEFECTIVE 133; AltName: Full=Protein TITAN 1;	W9RXD6_9ROSA RecName: Full=TFCD_C domain-containing protein {ECO:0000259|Pfam:PF12612};	Beta-tubulin folding cofactor D	GO:0009506,plasmodesma; GO:0048487,beta-tubulin binding; GO:0005096,GTPase activator activity; GO:0015631,tubulin binding; GO:0009793,embryo development ending in seed dormancy; GO:0000226,microtubule cytoskeleton organization; GO:0007017,microtubule-based process; GO:0007023,post-chaperonin tubulin folding pathway; GO:0006457,protein folding; GO:0007021,tubulin complex assembly; GO:0003674,molec…	Tubulin folding cofactor D C terminal	--	--	--
UrtcanEVm000352t1	9.45	10.63	9.99	11.24	11.61	11.82	11.74	11.31	13.09	631	692	608	793	819	758	673	672	800	4063	K20307 trafficking protein particle complex subunit 10 | (RefSeq) trafficking protein particle complex II-specific subunit 130 homolog (A)	--	TRAPP II complex, TRAPPC [Trema orientale]	TR130_ARATH RecName: Full=Trafficking protein particle complex II-specific subunit 130 homolog {ECO:0000305}; Short=AtTRS130 {ECO:0000303|PubMed:20713617}; Short=TRAPP II-specific subunit 130 homolog {ECO:0000305};	A0A2P5D596_TREOI SubName: Full=TRAPP II complex, TRAPPC {ECO:0000313|EMBL:PON68474.1};	Putative transmembrane protein	GO:0005829,cytosol; GO:0005769,early endosome; GO:0005802,trans-Golgi network; GO:1990071,TRAPPII protein complex; GO:0000919,cell plate assembly; GO:0000911,cytokinesis by cell plate formation; GO:0034498,early endosome to Golgi transport; GO:0006891,intra-Golgi vesicle-mediated transport; GO:0000910,cytokinesis; GO:0007049,cell cycle; GO:0008150,biological_process; GO:0009987,cellular process; …	Trafficking protein particle complex subunit 10, TRAPPC10	--	--	--
UrtcanEVm000353t1	1.66	1.8	1.62	0.68	0.6	0.34	2.33	2.39	2.79	108	114	96	47	41	21	130	138	166	3965	K11492 condensin-2 complex subunit G2 | (RefSeq) uncharacterized protein LOC21392733 isoform X1 (A)	--	Condensin-2 complex subunit G [Parasponia andersonii]	--	A0A2P5D0D8_PARAD SubName: Full=Condensin-2 complex subunit G {ECO:0000313|EMBL:PON66760.1};	Uncharacterized conserved protein	GO:0005634,nucleus; GO:0005575,cellular_component; GO:0005622,intracellular anatomical structure; GO:0043226,organelle; GO:0043227,membrane-bounded organelle; GO:0043229,intracellular organelle; GO:0043231,intracellular membrane-bounded organelle; GO:0110165,cellular anatomical entity	Condensin II non structural maintenance of chromosomes subunit	--	--	--
UrtcanEVm000354t1	16.7	18.2	18.06	22.65	20.68	22.69	18.75	19.91	22.39	1207	1283	1190	1731	1580	1576	1164	1280	1483	4376	--	--	Mediator of RNA polymerase II transcription subunit [Trema orientale]	MED16_ARATH RecName: Full=Mediator of RNA polymerase II transcription subunit 16; AltName: Full=Protein SENSITIVE TO FREEZING 6;	A0A2P5FE95_TREOI SubName: Full=Mediator of RNA polymerase II transcription subunit {ECO:0000313|EMBL:PON96084.1};	--	GO:0016592,mediator complex; GO:0005634,nucleus; GO:0003712,transcription coregulator activity; GO:0009738,abscisic acid-activated signaling pathway; GO:0009734,auxin-activated signaling pathway; GO:0032922,circadian regulation of gene expression; GO:2001011,positive regulation of plant-type cell wall cellulose biosynthetic process; GO:1901672,positive regulation of systemic acquired resistance; …	--	--	--	--
UrtcanEVm000355t1	0.79	0.8	0.8	0.29	0.35	0.43	0.62	0.57	0.7	52	51	48	20	24	27	35	33	42	3996	K05658 ATP-binding cassette, subfamily B (MDR/TAP), member 1 [EC:7.6.2.2] | (RefSeq) ABC transporter B family member 15-like (A)	ko02010: ABC transporters	ABC transporter [Trema orientale]	AB15B_ARATH RecName: Full=ABC transporter B family member 15; Short=ABC transporter ABCB.15; Short=AtABCB15; AltName: Full=Multidrug resistance protein 13; AltName: Full=P-glycoprotein 15;	A0A2P5BVF7_TREOI SubName: Full=ABC transporter {ECO:0000313|EMBL:PON52773.1};	Multidrug/pheromone exporter, ABC superfamily	GO:0016021,integral component of membrane; GO:0140359,ABC-type transporter activity; GO:0005524,ATP binding; GO:0042626,ATPase-coupled transmembrane transporter activity; GO:0055085,transmembrane transport; GO:0003674,molecular_function; GO:0005215,transporter activity; GO:0015399,primary active transmembrane transporter activity; GO:0022804,active transmembrane transporter activity; GO:0022857,t…	ABC transporter transmembrane region	--	--	--
UrtcanEVm000356t1	4.59	3.9	4.95	8.76	8.02	7.41	4.91	5.05	5.05	315	261	309	635	581	488	289	308	317	4165	K20363 protein YIPF5/7 | (RefSeq) uncharacterized protein LOC114296056 isoform X1 (A)	--	pesticidal crystal cry8Ba protein [Parasponia andersonii]	--	A0A2P5CQX8_PARAD SubName: Full=Pesticidal crystal cry8Ba protein {ECO:0000313|EMBL:PON63458.1};	--	--	--	--	--	--
UrtcanEVm000357t1	17.29	16.61	15.62	15.6	15.4	15.82	16.98	17.37	19.32	1385	1298	1141	1322	1304	1218	1168	1238	1421	4820	K03128 transcription initiation factor TFIID subunit 2 | (RefSeq) transcription initiation factor TFIID subunit 2 (A)	ko03022: Basal transcription factors	Coatomer beta subunit [Trema orientale]	TAF2_ARATH RecName: Full=Transcription initiation factor TFIID subunit 2; AltName: Full=TBP-associated factor 2; Short=AtTAF2;	A0A2P5EM06_TREOI RecName: Full=Transcription initiation factor TFIID subunit 2 {ECO:0000256|ARBA:ARBA00017363};	TATA binding protein associated factor	GO:0009506,plasmodesma; GO:0005669,transcription factor TFIID complex; GO:0003682,chromatin binding; GO:0008237,metallopeptidase activity; GO:0000976,transcription cis-regulatory region binding; GO:0008270,zinc ion binding; GO:0006367,transcription initiation at RNA polymerase II promoter; GO:0003674,molecular_function; GO:0005488,binding; GO:0003824,catalytic activity; GO:0008233,peptidase activ…	Peptidase M1 N-terminal domain	--	--	--
UrtcanEVm000358t1	3.68	4.03	3.82	3.91	4.35	5.09	5.12	5.09	5.5	165	176	156	185	206	219	197	203	224	2820	K24135 MORC family CW-type zinc finger protein | (RefSeq) protein MICRORCHIDIA 6-like isoform X1 (A)	--	Tensin phosphatase [Trema orientale]	FH14_ARATH RecName: Full=Formin-like protein 14; Short=AtFH14;	A0A2P5FTB0_TREOI RecName: Full=Formin-like protein {ECO:0000256|RuleBase:RU361260};	--	GO:0015630,microtubule cytoskeleton; GO:0009524,phragmoplast; GO:0009574,preprophase band; GO:0005819,spindle; GO:0003779,actin binding; GO:0051015,actin filament binding; GO:0008017,microtubule binding; GO:0004721,phosphoprotein phosphatase activity; GO:0051017,actin filament bundle assembly; GO:0009556,microsporogenesis; GO:0003674,molecular_function; GO:0005488,binding; GO:0005515,protein bind…	Formin Homology 2 Domain	--	--	--
UrtcanEVm000359t1	2.11	2.72	2.45	2.39	2.29	2.33	2.44	1.96	2.58	137	172	145	164	157	145	136	113	153	3957	K05658 ATP-binding cassette, subfamily B (MDR/TAP), member 1 [EC:7.6.2.2] | (RefSeq) putative ABC transporter B family member 8 (A)	ko02010: ABC transporters	ABC transporter [Trema orientale]	AB8B_ARATH RecName: Full=Putative ABC transporter B family member 8; Short=ABC transporter ABCB.8; Short=AtABCB8; AltName: Full=P-glycoprotein 8; AltName: Full=Putative multidrug resistance protein 22;	A0A2P5FRW0_TREOI SubName: Full=ABC transporter {ECO:0000313|EMBL:POO00533.1};	Multidrug/pheromone exporter, ABC superfamily	GO:0016021,integral component of membrane; GO:0140359,ABC-type transporter activity; GO:0005524,ATP binding; GO:0042626,ATPase-coupled transmembrane transporter activity; GO:0055085,transmembrane transport; GO:0003674,molecular_function; GO:0005215,transporter activity; GO:0015399,primary active transmembrane transporter activity; GO:0022804,active transmembrane transporter activity; GO:0022857,t…	ABC transporter transmembrane region	--	--	--
UrtcanEVm000360t1	5.1	5.45	4.64	5.37	5.48	4.85	5.84	6.05	6.78	353	368	293	393	401	323	347	373	430	4204	K20553 5'-3' exoribonuclease 4 [EC:3.1.13.-] | (RefSeq) 5'-3' exoribonuclease 3-like (A)	ko04016: MAPK signaling pathway - plant	5'-3' exoribonuclease 4 [Camellia lanceoleosa]	XRN4_ARATH RecName: Full=5'-3' exoribonuclease 4; EC=3.1.13.-; AltName: Full=Protein ACC INSENSITIVE 1; AltName: Full=Protein ETHYLENE INSENSITIVE 5; AltName: Full=Protein EXORIBONUCLEASE 4;	A0A2P5EDZ2_TREOI RecName: Full=5'-3' exoribonuclease {ECO:0000256|PIRNR:PIRNR037239}; EC=3.1.13.- {ECO:0000256|PIRNR:PIRNR037239};	5'-3' exonuclease HKE1/RAT1	GO:0010494,cytoplasmic stress granule; GO:0005829,cytosol; GO:0005634,nucleus; GO:0000932,P-body; GO:0005844,polysome; GO:0004534,5'-3' exoribonuclease activity; GO:0003729,mRNA binding; GO:0003723,RNA binding; GO:0008270,zinc ion binding; GO:0051301,cell division; GO:0070370,cellular heat acclimation; GO:0031087,deadenylation-independent decapping of nuclear-transcribed mRNA; GO:0010286,heat acc…	Xrn1 helical domain	--	--	--
UrtcanEVm000361t1	0.67	0.6	0.85	0.88	1.04	0.75	0.78	0.79	0.95	44	38	51	61	72	47	44	46	57	3991	K10400 kinesin family member 15 | (RefSeq) kinesin-like protein KIN-12B (A)	ko04814: Motor proteins	Kinesin-like protein [Trema orientale]	KN12B_ARATH RecName: Full=Kinesin-like protein KIN-12B {ECO:0000305}; AltName: Full=Phragmoplast-associated kinesin-related protein 1-like protein {ECO:0000303|PubMed:15258761}; Short=AtPAKRP1L {ECO:0000303|PubMed:15258761};	A0A2P5FCL0_TREOI SubName: Full=Kinesin-like protein {ECO:0000313|EMBL:PON95537.1};	--	GO:0005871,kinesin complex; GO:0005874,microtubule; GO:0009524,phragmoplast; GO:0005524,ATP binding; GO:0016887,ATP hydrolysis activity; GO:0008017,microtubule binding; GO:0003777,microtubule motor activity; GO:0008574,plus-end-directed microtubule motor activity; GO:0007112,male meiosis cytokinesis; GO:0055046,microgametogenesis; GO:0007018,microtubule-based movement; GO:0080175,phragmoplast mic…	Kinesin motor domain	--	--	--
UrtcanEVm000362t1	12.03	13.69	13.48	11.59	11.91	10.06	10.28	11.54	12.68	834	926	852	850	873	670	612	712	805	4209	K01530 phospholipid-translocating ATPase [EC:7.6.2.1] | (RefSeq) probable phospholipid-transporting ATPase 4 isoform X2 (A)	--	probable phospholipid-transporting ATPase 4 isoform X1 [Morus notabilis]	ALA4_ARATH RecName: Full=Probable phospholipid-transporting ATPase 4 {ECO:0000303|PubMed:11402198}; Short=AtALA4 {ECO:0000303|PubMed:11402198}; EC=7.6.2.1 {ECO:0000305|PubMed:11402198}; AltName: Full=Aminophospholipid flippase 4 {ECO:0000303|PubMed:11402198};	A0A2P5BE73_PARAD RecName: Full=Phospholipid-transporting ATPase {ECO:0000256|RuleBase:RU362033}; EC=7.6.2.1 {ECO:0000256|RuleBase:RU362033};	P-type ATPase	GO:0005783,endoplasmic reticulum; GO:0016021,integral component of membrane; GO:0005886,plasma membrane; GO:0005524,ATP binding; GO:0016887,ATP hydrolysis activity; GO:0140326,ATPase-coupled intramembrane lipid transporter activity; GO:0000287,magnesium ion binding; GO:0045332,phospholipid translocation; GO:1901703,protein localization involved in auxin polar transport; GO:0000166,nucleotide bind…	Phospholipid-translocating P-type ATPase C-terminal	--	--	--
UrtcanEVm000363t1	27.66	28.02	28.56	24.05	24.6	26.49	28.68	28.68	30.75	1923	1900	1810	1768	1808	1770	1712	1774	1958	4220	K14802 phospholipid-transporting ATPase [EC:7.6.2.1] | (RefSeq) phospholipid-transporting ATPase 3 (A)	ko04148: Efferocytosis	phospholipid-transporting ATPase 3 [Morus notabilis]	ALA3_ARATH RecName: Full=Phospholipid-transporting ATPase 3 {ECO:0000303|PubMed:11402198}; Short=AtALA3 {ECO:0000303|PubMed:11402198}; EC=7.6.2.1 {ECO:0000305|PubMed:11402198}; AltName: Full=Aminophospholipid ATPase 3 {ECO:0000303|PubMed:11402198}; AltName: Full=Aminophospholipid flippase 3 {ECO:0000303|PubMed:11402198}; AltName: Full=Protein ABERRANT LOCALIZATION OF PEN3 3 {ECO:0000303|PubMed:28…	W9REU4_9ROSA RecName: Full=Phospholipid-transporting ATPase {ECO:0000256|RuleBase:RU362033}; EC=7.6.2.1 {ECO:0000256|RuleBase:RU362033};	P-type ATPase	GO:0005783,endoplasmic reticulum; GO:0005789,endoplasmic reticulum membrane; GO:0005768,endosome; GO:0005794,Golgi apparatus; GO:0000139,Golgi membrane; GO:0016021,integral component of membrane; GO:0005634,nucleus; GO:0005886,plasma membrane; GO:0090404,pollen tube tip; GO:0055037,recycling endosome; GO:0005802,trans-Golgi network; GO:0031982,vesicle; GO:0015247,aminophospholipid flippase activi…	Phospholipid-translocating P-type ATPase C-terminal	--	--	--
UrtcanEVm000364t1	14.73	14.64	15.23	15.3	15.65	15.42	16.67	16.09	18.49	910	882	857	999	1022	915	884	884	1044	3780	K13414 mitogen-activated protein kinase kinase kinase 1 [EC:2.7.11.25] | (RefSeq) mitogen-activated protein kinase kinase kinase 1-like (A)	ko04016: MAPK signaling pathway - plant; ko04626: Plant-pathogen interaction	MAP3K epsilon protein kinase 1 [Morus notabilis]	M3KE1_ARATH RecName: Full=MAP3K epsilon protein kinase 1 {ECO:0000303|PubMed:11489177}; Short=AtM3KE1 {ECO:0000303|PubMed:11489177}; EC=2.7.11.1 {ECO:0000250|UniProtKB:A0A078CGE6}; AltName: Full=Mitogen-activated protein kinase kinase kinase 7 {ECO:0000305};	A0A8K0DMM1_9ROSA SubName: Full=Uncharacterized protein {ECO:0000313|EMBL:KAF3430949.1};	MEKK and related serine/threonine protein kinases	GO:0005737,cytoplasm; GO:0005856,cytoskeleton; GO:0005829,cytosol; GO:0005730,nucleolus; GO:0005886,plasma membrane; GO:0005524,ATP binding; GO:0106310,protein serine kinase activity; GO:0004674,protein serine/threonine kinase activity; GO:0007049,cell cycle; GO:0051301,cell division; GO:0046777,protein autophosphorylation; GO:0051302,regulation of cell division; GO:0045995,regulation of embryoni…	Protein kinase domain	--	--	--
UrtcanEVm000365t1	0.28	0.21	0.25	0.25	0.47	0.21	0.29	0.34	0.19	19	14	16	18	34	14	17	21	12	4188	K10875 DNA repair and recombination protein RAD54 and RAD54-like protein [EC:5.6.2.-] | (RefSeq) SNF2 domain-containing protein CLASSY 1 (A)	ko03440: Homologous recombination	SNF2 domain-containing protein CLASSY 1 [Morus notabilis]	CLSY2_ARATH RecName: Full=SNF2 domain-containing protein CLASSY 2; AltName: Full=Protein CHROMATIN REMODELING 42;	W9QYT8_9ROSA SubName: Full=DNA repair protein rhp54 {ECO:0000313|EMBL:EXB29273.1};	DNA repair protein, SNF2 family	GO:0005634,nucleus; GO:0005524,ATP binding; GO:0140658,ATP-dependent chromatin remodeler activity; GO:0004386,helicase activity; GO:0016787,hydrolase activity; GO:0080188,gene silencing by RNA-directed DNA methylation; GO:0000166,nucleotide binding; GO:0003674,molecular_function; GO:0005488,binding; GO:0017076,purine nucleotide binding; GO:0030554,adenyl nucleotide binding; GO:0032553,ribonucleot…	SNF2-related domain	SNF2	TR	SNF2
UrtcanEVm000366t1	59.36	63.36	61.28	94.57	95.75	94.79	90.86	90.69	96.53	3837	3994	3610	6462	6543	5887	5043	5216	5708	3943	K22530 ATPase family AAA domain-containing protein 1 [EC:3.6.1.-] | (RefSeq) protein MSP1-like (A)	--	uncharacterized protein LOC21385765 [Morus notabilis]	FIGL1_ARATH RecName: Full=ATPase family AAA domain-containing protein FIGL1 {ECO:0000305}; AltName: Full=AAA-ATPase FIDGETIN-LIKE 1 {ECO:0000303|PubMed:26161528}; EC=3.6.4.- {ECO:0000305};	W9RQR6_9ROSA SubName: Full=ATPase family AAA domain-containing protein 1-A {ECO:0000313|EMBL:EXC04127.1};	AAA+-type ATPase	GO:0005634,nucleus; GO:0005524,ATP binding; GO:0016887,ATP hydrolysis activity; GO:0006310,DNA recombination; GO:0006281,DNA repair; GO:0045128,negative regulation of reciprocal meiotic recombination; GO:0000166,nucleotide binding; GO:0003674,molecular_function; GO:0005488,binding; GO:0017076,purine nucleotide binding; GO:0030554,adenyl nucleotide binding; GO:0032553,ribonucleotide binding; GO:00…	ATPase family associated with various cellular activities (AAA)	--	--	--
UrtcanEVm000367t1	36.63	37.22	36.96	41.7	42.02	41.05	41.23	41.02	46.4	2687	2663	2471	3235	3258	2894	2597	2677	3120	4437	K05236 coatomer subunit alpha | (RefSeq) coatomer subunit alpha-2 (A)	--	coatomer subunit alpha-2 [Morus notabilis]	COPA1_ARATH RecName: Full=Coatomer subunit alpha-1; AltName: Full=Alpha-coat protein 1; Short=Alpha-COP 1;	W9SDS9_9ROSA RecName: Full=Coatomer subunit alpha {ECO:0000256|PIRNR:PIRNR003354};	Vesicle coat complex COPI, alpha subunit	GO:0030126,COPI vesicle coat; GO:0000139,Golgi membrane; GO:0005634,nucleus; GO:0005886,plasma membrane; GO:0005198,structural molecule activity; GO:0006888,endoplasmic reticulum to Golgi vesicle-mediated transport; GO:0006891,intra-Golgi vesicle-mediated transport; GO:0006886,intracellular protein transport; GO:0006890,retrograde vesicle-mediated transport, Golgi to endoplasmic reticulum; GO:000…	Coatomer (COPI) alpha subunit C-terminus	--	--	--
UrtcanEVm000368t1	7.9	8.39	7.77	7.43	7.64	7.75	11.12	11.14	11.31	548	567	491	545	560	516	662	687	718	4209	K09527 DnaJ homolog subfamily C member 7 | (RefSeq) uncharacterized protein LOC115710065 (A)	--	N-terminal acetyltransferase A, auxiliary subunit [Trema orientale]	TTL1_ARATH RecName: Full=TPR repeat-containing thioredoxin TTL1; AltName: Full=Tetratricopeptide repeat thioredoxin-like 1;	A0A2P5AQX2_TREOI SubName: Full=N-terminal acetyltransferase A, auxiliary subunit {ECO:0000313|EMBL:PON38927.1};	Molecular chaperone (DnaJ superfamily)	GO:0005737,cytoplasm; GO:0009738,abscisic acid-activated signaling pathway; GO:0009789,positive regulation of abscisic acid-activated signaling pathway; GO:0009737,response to abscisic acid; GO:0006970,response to osmotic stress; GO:0009651,response to salt stress; GO:0007154,cell communication; GO:0007165,signal transduction; GO:0008150,biological_process; GO:0009719,response to endogenous stimu…	Tetratricopeptide repeat	--	--	--
UrtcanEVm000369t1	12.21	12.23	13.05	16.6	15.55	15.94	13.99	12.58	15.56	831	812	810	1195	1119	1043	818	762	970	4138	K17263 cullin-associated NEDD8-dissociated protein 1 | (RefSeq) cullin-associated NEDD8-dissociated protein 1 (A)	--	cullin-associated NEDD8-dissociated protein 1 [Morus notabilis]	CAND1_ARATH RecName: Full=Cullin-associated NEDD8-dissociated protein 1; AltName: Full=Cullin-associated and neddylation-dissociated protein 1; Short=AtCAND1; AltName: Full=Protein ENHANCER OF TIR1-1 AUXIN RESISTANCE 2; AltName: Full=Protein HEMIVENATA;	A0A8K0GNH7_9ROSA SubName: Full=Uncharacterized protein {ECO:0000313|EMBL:KAF3432699.1};	TATA-binding protein-interacting protein	GO:0005634,nucleus; GO:0009505,plant-type cell wall; GO:0005886,plasma membrane; GO:0016567,protein ubiquitination; GO:0009733,response to auxin; GO:0010265,SCF complex assembly; GO:0010228,vegetative to reproductive phase transition of meristem; GO:0010051,xylem and phloem pattern formation; GO:0006807,nitrogen compound metabolic process; GO:0008150,biological_process; GO:0008152,metabolic proce…	TATA-binding protein interacting (TIP20)	--	--	--
UrtcanEVm000370t1	3.62	3.96	3.81	3.8	4.09	4.5	4.62	5.35	5.24	379	404	364	421	452	453	415	498	505	6211	K19026 spatacsin | (RefSeq) uncharacterized LOC107760795 (A)	--	LINE-1 retrotransposable element ORF2 protein [Vitis vinifera]	RNHX1_ARATH RecName: Full=Putative ribonuclease H protein At1g65750; EC=3.1.26.4;	A0A803P8A0_CANSA RecName: Full=Reverse transcriptase domain-containing protein {ECO:0000259|PROSITE:PS50878};	FOG: Reverse transcriptase	GO:0046872,metal ion binding; GO:0003676,nucleic acid binding; GO:0004523,RNA-DNA hybrid ribonuclease activity; GO:0003674,molecular_function; GO:0005488,binding; GO:0043167,ion binding; GO:0043169,cation binding; GO:0097159,organic cyclic compound binding; GO:1901363,heterocyclic compound binding; GO:0003824,catalytic activity; GO:0004518,nuclease activity; GO:0004519,endonuclease activity; GO:0…	Variable charge X/Y family	--	--	--
UrtcanEVm000371t1	4.13	3.92	4.8	3.52	3.78	3.72	4.98	4.47	4.9	336	311	356	303	325	291	348	323	366	4887	K03798 cell division protease FtsH [EC:3.4.24.-] | (RefSeq) AAA-domain-containing protein (A)	--	AAA-type ATPase [Parasponia andersonii]	FTSI5_ARATH RecName: Full=Probable inactive ATP-dependent zinc metalloprotease FTSHI 5, chloroplastic; Short=AtFTSHI5 {ECO:0000303|PubMed:22121866}; AltName: Full=Protein EMBRYO DEFECTIVE 2458 {ECO:0000303|PubMed:21286311}; AltName: Full=Protein FTSH INACTIVE PROTEASE 5 {ECO:0000303|PubMed:22121866}; Flags: Precursor;	A0A2P5BB19_PARAD SubName: Full=AAA-type ATPase {ECO:0000313|EMBL:PON45966.1};	AAA+-type ATPase containing the peptidase M41 domain	GO:0009507,chloroplast; GO:0009941,chloroplast envelope; GO:0009706,chloroplast inner membrane; GO:0009534,chloroplast thylakoid; GO:0005829,cytosol; GO:0016021,integral component of membrane; GO:0009506,plasmodesma; GO:0062091,Ycf2/FtsHi complex; GO:0005524,ATP binding; GO:0016887,ATP hydrolysis activity; GO:0004176,ATP-dependent peptidase activity; GO:0016464,chloroplast protein-transporting AT…	Peptidase family M41	--	--	--
UrtcanEVm000372t1	0.77	0.82	0.73	0.55	0.61	0.63	1.31	1	1.09	50	52	43	38	42	39	73	58	65	3957	--	--	Tetratricopeptide-like helical domain containing protein [Parasponia andersonii]	PP384_ARATH RecName: Full=Pentatricopeptide repeat-containing protein At5g15280, mitochondrial; Flags: Precursor;	A0A2P5CWD3_PARAD SubName: Full=Tetratricopeptide-like helical domain containing protein {ECO:0000313|EMBL:PON65359.1};	FOG: PPR repeat	GO:0005739,mitochondrion; GO:0005575,cellular_component; GO:0005622,intracellular anatomical structure; GO:0005737,cytoplasm; GO:0043226,organelle; GO:0043227,membrane-bounded organelle; GO:0043229,intracellular organelle; GO:0043231,intracellular membrane-bounded organelle; GO:0110165,cellular anatomical entity	PPR repeat family	--	--	--
UrtcanEVm000373t1	3.24	2.9	3.52	4.8	4.04	4.21	4.14	5.15	5.8	218	190	216	341	287	272	239	308	357	4090	K14289 exportin-5 | (RefSeq) protein HASTY 1 (A)	ko03013: Nucleocytoplasmic transport	protein HASTY 1 [Morus notabilis]	HASTY_ARATH RecName: Full=Protein HASTY 1; AltName: Full=Protein HASTY;	W9RCH4_9ROSA SubName: Full=Uncharacterized protein {ECO:0000313|EMBL:EXB67668.1};	Nuclear transport receptor CRM1/MSN5 (importin beta superfamily)	GO:0005737,cytoplasm; GO:0005634,nucleus; GO:0042565,RNA nuclear export complex; GO:0005049,nuclear export signal receptor activity; GO:0003723,RNA binding; GO:0031047,gene silencing by RNA; GO:0009965,leaf morphogenesis; GO:0061716,miRNA export from nucleus; GO:0009910,negative regulation of flower development; GO:0009944,polarity specification of adaxial/abaxial axis; GO:0006611,protein export …	Exportin-5 family	--	--	--
UrtcanEVm000374t1	7.92	7.95	7.52	8.75	8.03	7.1	8.3	8.57	8.59	548	536	474	640	587	472	493	527	544	4199	K06636 structural maintenance of chromosome 1 | (RefSeq) LOW QUALITY PROTEIN: structural maintenance of chromosomes protein 1 (A)	--	Structural maintenance of chromosomes protein [Trema orientale]	SMC1_ARATH RecName: Full=Structural maintenance of chromosomes protein 1; Short=SMC protein 1; Short=SMC-1; AltName: Full=Chromosome segregation protein SMC-1; AltName: Full=Cohesin complex subunit SMC-1; AltName: Full=Protein TITAN8;	A0A2P5E880_TREOI RecName: Full=Structural maintenance of chromosomes protein {ECO:0000256|PIRNR:PIRNR005719};	Structural maintenance of chromosome protein 1 (sister chromatid cohesion complex Cohesin, subunit SMC1)	GO:0008278,cohesin complex; GO:0005634,nucleus; GO:0005524,ATP binding; GO:0016887,ATP hydrolysis activity; GO:0003677,DNA binding; GO:0051301,cell division; GO:0007059,chromosome segregation; GO:0006281,DNA repair; GO:0051321,meiotic cell cycle; GO:0007062,sister chromatid cohesion; GO:0000166,nucleotide binding; GO:0003674,molecular_function; GO:0005488,binding; GO:0017076,purine nucleotide bin…	RecF/RecN/SMC N terminal domain	--	--	--
UrtcanEVm000375t1	21.93	22.25	23.61	20.45	20.46	18.93	23.81	26.12	26.66	1521	1505	1493	1500	1500	1262	1418	1612	1694	4211	K03453 bile acid:Na+ symporter, BASS family | (RefSeq) hypothetical protein (A)	--	Vacuolar protein sorting-associated protein [Parasponia andersonii]	--	A0A2P5B065_PARAD SubName: Full=Vacuolar protein sorting-associated protein {ECO:0000313|EMBL:PON42136.1};	Spindle pole body protein	GO:0015031,protein transport; GO:0006810,transport; GO:0008104,protein localization; GO:0008150,biological_process; GO:0009987,cellular process; GO:0033036,macromolecule localization; GO:0045184,establishment of protein localization; GO:0051179,localization; GO:0051234,establishment of localization; GO:0051641,cellular localization; GO:0070727,cellular macromolecule localization; GO:0071702,organ…	Regulator of Vps4 activity in the MVB pathway	--	--	--
UrtcanEVm000376t1	38.18	39.56	35.1	46.5	43.22	42.39	42.19	43.27	48.6	2647	2675	2218	3409	3168	2824	2512	2669	3086	4209	K05236 coatomer subunit alpha | (RefSeq) coatomer subunit alpha-1 (A)	--	unnamed protein product [Prunus armeniaca]	COPA1_ARATH RecName: Full=Coatomer subunit alpha-1; AltName: Full=Alpha-coat protein 1; Short=Alpha-COP 1;	A0A6J5WYR4_PRUAR RecName: Full=Coatomer subunit alpha {ECO:0000256|PIRNR:PIRNR003354};	Vesicle coat complex COPI, alpha subunit	GO:0030126,COPI vesicle coat; GO:0000139,Golgi membrane; GO:0005634,nucleus; GO:0005886,plasma membrane; GO:0005198,structural molecule activity; GO:0006888,endoplasmic reticulum to Golgi vesicle-mediated transport; GO:0006891,intra-Golgi vesicle-mediated transport; GO:0006886,intracellular protein transport; GO:0006890,retrograde vesicle-mediated transport, Golgi to endoplasmic reticulum; GO:000…	Coatomer (COPI) alpha subunit C-terminus	--	--	--
UrtcanEVm000377t1	3.04	2.56	2.73	3.3	2.92	3.12	3.41	3.45	3.38	214	176	175	246	217	211	206	216	218	4269	K16573 gamma-tubulin complex component 6 | (RefSeq) uncharacterized protein LOC21392695 (A)	--	uncharacterized protein LOC21392695 [Morus notabilis]	GACP3_ARATH RecName: Full=Gamma-tubulin complex component 3; Short=AtGCP3; Short=GCP-3; AltName: Full=Spindle pole body component 98; Short=AtSPC98;	A0A803PY73_CANSA SubName: Full=Uncharacterized protein {ECO:0000313|EnsemblPlants:cds.evm.model.06.393};	Gamma-tubulin complex, DGRIP91/SPC98 component	GO:0005938,cell cortex; GO:0055028,cortical microtubule; GO:0005737,cytoplasm; GO:0009898,cytoplasmic side of plasma membrane; GO:0000923,equatorial microtubule organizing center; GO:0000930,gamma-tubulin complex; GO:0008275,gamma-tubulin small complex; GO:0005874,microtubule; GO:0005635,nuclear envelope; GO:0005819,spindle; GO:0000922,spindle pole; GO:0043015,gamma-tubulin binding; GO:0015631,tu…	Gamma tubulin complex component C-terminal	--	--	--
UrtcanEVm000378t1	7.98	8.55	8.68	11.19	9.65	11.34	10.76	12.58	13.57	672	703	667	998	860	919	779	943	1050	5058	K15505 DNA repair protein RAD5 [EC:5.6.2.-] | (RefSeq) DNA repair protein RAD5A isoform X1 (A)	--	F-box protein At3g54460 [Morus notabilis]	FB304_ARATH RecName: Full=F-box protein At3g54460;	W9RB23_9ROSA SubName: Full=F-box protein {ECO:0000313|EMBL:EXB62657.1};	Helicase-like transcription factor HLTF/DNA helicase RAD5, DEAD-box superfamily	GO:0005634,nucleus; GO:0009506,plasmodesma; GO:0005524,ATP binding; GO:0008094,ATP-dependent activity, acting on DNA; GO:0140658,ATP-dependent chromatin remodeler activity; GO:0004386,helicase activity; GO:0016787,hydrolase activity; GO:0008270,zinc ion binding; GO:0006281,DNA repair; GO:0000166,nucleotide binding; GO:0003674,molecular_function; GO:0005488,binding; GO:0017076,purine nucleotide bi…	SNF2-related domain	SNF2	TR	SNF2
UrtcanEVm000379t1	27.85	28.42	27.44	27.53	24.57	29.26	31.31	30.05	33.21	1946	1937	1748	2034	1815	1965	1879	1868	2126	4240	K12830 splicing factor 3B subunit 3 | (RefSeq) spliceosome-associated protein 130 A (A)	ko03040: Spliceosome	spliceosome-associated protein 130 A [Ziziphus jujuba var. spinosa]	S130A_ARATH RecName: Full=Spliceosome-associated protein 130 A {ECO:0000303|PubMed:21680607}; Short=AtSAP130a {ECO:0000303|PubMed:21680607}; Short=SAP 130 A {ECO:0000303|PubMed:21680607}; AltName: Full=Pre-mRNA-splicing factor SF3b 130 kDa subunit A {ECO:0000305}; Short=SF3b130 A {ECO:0000305};	A0A6P3Z511_ZIZJJ SubName: Full=spliceosome-associated protein 130 A {ECO:0000313|RefSeq:XP_015869221.1, ECO:0000313|RefSeq:XP_015877030.1};	Splicing factor 3b, subunit 3	GO:0005634,nucleus; GO:0005686,U2 snRNP; GO:0030620,U2 snRNA binding; GO:0055046,microgametogenesis; GO:0000398,mRNA splicing, via spliceosome; GO:0048481,plant ovule development; GO:0009555,pollen development; GO:0009846,pollen germination; GO:0003674,molecular_function; GO:0003676,nucleic acid binding; GO:0003723,RNA binding; GO:0005488,binding; GO:0017069,snRNA binding; GO:0097159,organic cycl…	Mono-functional DNA-alkylating methyl methanesulfonate N-term	--	--	--
UrtcanEVm000380t1	8.68	10.53	10.96	9.29	9.42	10.42	9.96	9.95	10.4	702	831	808	795	805	810	692	716	772	4863	K14489 arabidopsis histidine kinase 2/3/4 (cytokinin receptor) [EC:2.7.13.3] | (RefSeq) histidine kinase 2 isoform X1 (A)	ko04075: Plant hormone signal transduction	histidine kinase 2 isoform X1 [Morus notabilis]	AHK2_ARATH RecName: Full=Histidine kinase 2; EC=2.7.13.3; AltName: Full=Arabidopsis histidine kinase 2; Short=AtHK2; AltName: Full=Protein AUTHENTIC HIS-KINASE 2;	W9SZU8_9ROSA RecName: Full=Histidine kinase {ECO:0000256|ARBA:ARBA00012438}; EC=2.7.13.3 {ECO:0000256|ARBA:ARBA00012438};	Sensory transduction histidine kinase	GO:0005789,endoplasmic reticulum membrane; GO:0016021,integral component of membrane; GO:0005886,plasma membrane; GO:0009884,cytokinin receptor activity; GO:0042802,identical protein binding; GO:0019900,kinase binding; GO:0000155,phosphorelay sensor kinase activity; GO:0004673,protein histidine kinase activity; GO:0043424,protein histidine kinase binding; GO:0071215,cellular response to abscisic …	CHASE domain	Others	TR	Others
UrtcanEVm000381t1	1.15	1.16	1.11	1.1	1.19	1.15	1.16	1.97	1.71	75	74	66	76	82	72	65	114	102	3972	--	--	Guanine nucleotide-binding protein, beta subunit [Trema orientale]	--	A0A2P5FHK2_TREOI SubName: Full=Guanine nucleotide-binding protein, beta subunit {ECO:0000313|EMBL:PON97232.1};	--	GO:0005634,nucleus; GO:0005575,cellular_component; GO:0005622,intracellular anatomical structure; GO:0043226,organelle; GO:0043227,membrane-bounded organelle; GO:0043229,intracellular organelle; GO:0043231,intracellular membrane-bounded organelle; GO:0110165,cellular anatomical entity	F/Y rich C-terminus	--	--	--
UrtcanEVm000382t1	1.09	1.06	1.15	2.05	1.94	1.56	0.91	1.23	0.87	74	70	71	147	139	102	53	74	54	4126	K10706 senataxin [EC:5.6.2.-] | (RefSeq) uncharacterized LOC100855072 (A)	--	uncharacterized protein LOC115714517 [Cannabis sativa]	MAA3_ARATH RecName: Full=Probable helicase MAGATAMA 3; EC=3.6.4.-; AltName: Full=SEN1-like protein;	A0A7J6IBZ7_CANSA SubName: Full=Uncharacterized protein {ECO:0000313|EMBL:KAF4404608.1};	tRNA-splicing endonuclease positive effector (SEN1)	GO:0005634,nucleus; GO:0005524,ATP binding; GO:0004386,helicase activity; GO:0016787,hydrolase activity; GO:0003723,RNA binding; GO:0009553,embryo sac development; GO:0010183,pollen tube guidance; GO:0009875,pollen-pistil interaction; GO:0000166,nucleotide binding; GO:0003674,molecular_function; GO:0005488,binding; GO:0017076,purine nucleotide binding; GO:0030554,adenyl nucleotide binding; GO:003…	AAA domain	--	--	--
UrtcanEVm000383t1	9.01	8.9	8.71	9.25	9.55	9.84	9.52	9.58	11.35	647	623	570	702	725	679	587	612	747	4349	K17890 autophagy-related protein 16-1 | (RefSeq) autophagy-related protein 16 (A)	ko04136: Autophagy - other	Guanine nucleotide-binding protein, beta subunit [Trema orientale]	SCD1_ARATH RecName: Full=DENN domain and WD repeat-containing protein SCD1 {ECO:0000305}; AltName: Full=Protein STOMATAL CYTOKINESIS DEFECTIVE 1 {ECO:0000303|PubMed:12874123};	A0A2P5ELY5_TREOI SubName: Full=Guanine nucleotide-binding protein, beta subunit {ECO:0000313|EMBL:PON86475.1};	Calmodulin-binding protein CRAG, contains DENN domain	GO:0030136,clathrin-coated vesicle; GO:0080008,Cul4-RING E3 ubiquitin ligase complex; GO:0031410,cytoplasmic vesicle; GO:0005886,plasma membrane; GO:0000911,cytokinesis by cell plate formation; GO:0010235,guard mother cell cytokinesis; GO:0009825,multidimensional cell growth; GO:0045824,negative regulation of innate immune response; GO:0040008,regulation of growth; GO:0032483,regulation of Rab pr…	DENN (AEX-3) domain	--	--	--
UrtcanEVm000384t1	17.43	17.24	17.82	14.95	14.48	14.29	18.21	19.03	21.44	1127	1087	1050	1022	990	888	1011	1095	1268	3944	K16196 eukaryotic translation initiation factor 2-alpha kinase 4 [EC:2.7.11.1] | (RefSeq) eIF-2-alpha kinase GCN2 isoform X1 (A)	--	eIF-2-alpha kinase GCN2 isoform X2 [Cannabis sativa]	GCN2_ARATH RecName: Full=eIF-2-alpha kinase GCN2 {ECO:0000250|UniProtKB:Q9HGN1}; AltName: Full=serine/threonine-protein kinase GCN2 {ECO:0000250|UniProtKB:P15442}; EC=2.7.11.1;	A0A803Q2U8_CANSA RecName: Full=Non-specific serine/threonine protein kinase {ECO:0000256|ARBA:ARBA00012513}; EC=2.7.11.1 {ECO:0000256|ARBA:ARBA00012513};	eIF-2alpha kinase GCN2	GO:0005829,cytosol; GO:0005524,ATP binding; GO:0004694,eukaryotic translation initiation factor 2alpha kinase activity; GO:0004672,protein kinase activity; GO:0106310,protein serine kinase activity; GO:0000049,tRNA binding; GO:0034198,cellular response to amino acid starvation; GO:0072755,cellular response to benomyl; GO:0070301,cellular response to hydrogen peroxide; GO:1990451,cellular stress r…	Protein kinase domain	--	--	--
UrtcanEVm000385t1	5.59	6.7	6.71	10.04	9.23	9.98	9.51	9.24	11.4	491	574	537	933	857	842	717	722	920	5256	K09188 [histone H3]-lysine4 N-trimethyltransferase MLL3 [EC:2.1.1.354] | (RefSeq) myeloid/lymphoid or mixed-lineage leukemia protein 3 (A)	ko00310: Lysine degradation; ko01100: Metabolic pathways	Histone-lysine N-methyltransferase SETD1B [Morus notabilis]	ATXR7_ARATH RecName: Full=Histone-lysine N-methyltransferase ATXR7 {ECO:0000305}; EC=2.1.1.354 {ECO:0000305|PubMed:19855050}; EC=2.1.1.357 {ECO:0000305|PubMed:19726574}; AltName: Full=Protein SET DOMAIN GROUP 25 {ECO:0000303|PubMed:19726574}; AltName: Full=Trithorax-related protein 7 {ECO:0000303|PubMed:19855050};	W9S863_9ROSA SubName: Full=Histone-lysine N-methyltransferase SETD1B {ECO:0000313|EMBL:EXC31045.1};	Histone H3 (Lys4) methyltransferase complex, subunit SET1 and related methyltransferases	GO:0005737,cytoplasm; GO:0005634,nucleus; GO:0048188,Set1C/COMPASS complex; GO:0042800,histone methyltransferase activity (H3-K4 specific); GO:0006325,chromatin organization; GO:0009908,flower development; GO:0010452,histone H3-K36 methylation; GO:0051568,histone H3-K4 methylation; GO:0009909,regulation of flower development; GO:0010228,vegetative to reproductive phase transition of meristem; GO:…	SET domain	SET	TR	SET
UrtcanEVm000386t1	6.69	6.6	7.13	8.21	7.1	7.21	7.34	8.14	8.91	613	590	596	796	688	635	578	664	751	5474	K02115 F-type H+-transporting ATPase subunit gamma | (RefSeq) hypothetical protein (A)	ko00190: Oxidative phosphorylation; ko00195: Photosynthesis; ko01100: Metabolic pathways	ATPase, F1 complex, gamma subunit [Trema orientale]	ATPG1_ARATH RecName: Full=ATP synthase gamma chain 1, chloroplastic; AltName: Full=F-ATPase gamma subunit 1; Flags: Precursor;	A0A2P5EEP4_TREOI SubName: Full=ATPase, F1 complex, gamma subunit {ECO:0000313|EMBL:PON84019.1};	F0F1-type ATP synthase, gamma subunit	GO:0009507,chloroplast; GO:0009544,chloroplast ATP synthase complex; GO:0009941,chloroplast envelope; GO:0009534,chloroplast thylakoid; GO:0009535,chloroplast thylakoid membrane; GO:0005829,cytosol; GO:0000275,mitochondrial proton-transporting ATP synthase complex, catalytic sector F(1); GO:0009579,thylakoid; GO:0030234,enzyme regulator activity; GO:0046933,proton-transporting ATP synthase activi…	ATP synthase	--	--	--
UrtcanEVm000387t1	47.77	49.82	48.99	61.79	60.98	60.78	58.83	58.18	64.51	3419	3478	3196	4677	4614	4180	3616	3705	4231	4336	K25894 stromal processing peptidase, chloroplastic [EC:3.4.24.-] | (RefSeq) stromal processing peptidase, chloroplastic isoform X1 (A)	--	stromal processing peptidase, chloroplastic isoform X1 [Morus notabilis]	SPP_ARATH RecName: Full=Stromal processing peptidase, chloroplastic {ECO:0000305}; EC=3.4.24.- {ECO:0000250|UniProtKB:Q40983}; AltName: Full=Chloroplast processing enzyme {ECO:0000312|EMBL:AAC39482.1}; Flags: Precursor;	W9RIX3_9ROSA SubName: Full=Putative zinc protease pqqL {ECO:0000313|EMBL:EXB56235.1};	N-arginine dibasic convertase NRD1 and related Zn2+-dependent endopeptidases, insulinase superfamily	GO:0009507,chloroplast; GO:0009570,chloroplast stroma; GO:0005739,mitochondrion; GO:0009536,plastid; GO:0046872,metal ion binding; GO:0008237,metallopeptidase activity; GO:0003729,mRNA binding; GO:0009793,embryo development ending in seed dormancy; GO:0006508,proteolysis; GO:0003674,molecular_function; GO:0005488,binding; GO:0043167,ion binding; GO:0043169,cation binding; GO:0003824,catalytic act…	Peptidase M16 inactive domain	--	--	--
UrtcanEVm000388t1	1.7	1.94	1.8	1.65	1.74	1.73	2.2	1.99	2.26	156	174	151	161	169	153	174	163	191	5493	K13457 disease resistance protein RPM1 | (RefSeq) putative disease resistance RPP13-like protein 3 (A)	ko04626: Plant-pathogen interaction	probable disease resistance protein RXW24L [Morus notabilis]	RP8L3_ARATH RecName: Full=Disease resistance RPP8-like protein 3;	W9QWS1_9ROSA SubName: Full=Putative disease resistance protein {ECO:0000313|EMBL:EXB23824.1};	Apoptotic ATPase	GO:0043531,ADP binding; GO:0005524,ATP binding; GO:0006952,defense response; GO:0051707,response to other organism; GO:0000166,nucleotide binding; GO:0003674,molecular_function; GO:0005488,binding; GO:0017076,purine nucleotide binding; GO:0030554,adenyl nucleotide binding; GO:0032553,ribonucleotide binding; GO:0032555,purine ribonucleotide binding; GO:0032559,adenyl ribonucleotide binding; GO:003…	NB-ARC domain	--	--	--
UrtcanEVm000389t1	0.41	0.89	0.81	0.84	0.91	0.8	0.91	0.79	0.93	25	53	45	54	59	47	48	43	52	3747	K06685 MOB kinase activator 1 | (RefSeq) hypothetical protein (A)	--	putative disease resistance protein At4g19050 [Morus notabilis]	DRL25_ARATH RecName: Full=Putative disease resistance protein At4g19050;	W9SEA2_9ROSA SubName: Full=Putative disease resistance protein {ECO:0000313|EMBL:EXC02088.1};	--	GO:0043531,ADP binding; GO:0005524,ATP binding; GO:0006952,defense response; GO:0000166,nucleotide binding; GO:0003674,molecular_function; GO:0005488,binding; GO:0017076,purine nucleotide binding; GO:0030554,adenyl nucleotide binding; GO:0032553,ribonucleotide binding; GO:0032555,purine ribonucleotide binding; GO:0032559,adenyl ribonucleotide binding; GO:0036094,small molecule binding; GO:0043167…	Leucine Rich repeats (2 copies)	--	--	--
UrtcanEVm000390t1	37.45	38.47	37.28	42.21	41.93	43.71	49.76	51.76	53.2	2431	2435	2205	2896	2877	2726	2773	2989	3159	3958	K04424 sterile alpha motif and leucine zipper containing kinase AZK [EC:2.7.11.25] | (RefSeq) serine/threonine-protein kinase EDR1-like (A)	--	uncharacterized protein LOC21398289 [Morus notabilis]	EDR1_ARATH RecName: Full=Serine/threonine-protein kinase EDR1; EC=2.7.11.1; AltName: Full=MAPKK kinase EDR1; AltName: Full=Protein ENHANCED DISEASE RESISTANCE 1; Short=AtEDR1; AltName: Full=Serine/threonine/tyrosine-protein kinase 10;	W9S323_9ROSA SubName: Full=Serine/threonine-protein kinase {ECO:0000313|EMBL:EXC24164.1};	Tyrosine kinase specific for activated (GTP-bound) p21cdc42Hs	GO:0005737,cytoplasm; GO:0005829,cytosol; GO:0005769,early endosome; GO:0005783,endoplasmic reticulum; GO:0005768,endosome; GO:0005634,nucleus; GO:0005886,plasma membrane; GO:0005802,trans-Golgi network; GO:0012510,trans-Golgi network transport vesicle membrane; GO:0005524,ATP binding; GO:0016301,kinase activity; GO:0004709,MAP kinase kinase kinase activity; GO:0004672,protein kinase activity; GO…	Protein tyrosine and serine/threonine kinase	--	--	--
UrtcanEVm000391t1	8.49	8.65	8.53	7.92	6.76	8.01	8.41	8.82	9.49	574	570	525	566	483	520	488	530	587	4109	K16276 zinc finger protein-like protein | (RefSeq) zinc finger protein BRUTUS (A)	--	zinc finger protein BRUTUS [Morus notabilis]	BTS_ARATH RecName: Full=Zinc finger protein BRUTUS {ECO:0000303|PubMed:20675571}; AltName: Full=Protein EMBRYO DEFECTIVE 2454 {ECO:0000303|PubMed:20675571};	A0A7J6HK64_CANSA SubName: Full=Uncharacterized protein {ECO:0000313|EMBL:KAF4395371.1};	Zn-finger protein	GO:0016021,integral component of membrane; GO:0005634,nucleus; GO:0005506,iron ion binding; GO:0016874,ligase activity; GO:0061630,ubiquitin protein ligase activity; GO:0008270,zinc ion binding; GO:0071456,cellular response to hypoxia; GO:0010106,cellular response to iron ion starvation; GO:0060586,multicellular organismal iron ion homeostasis; GO:0016567,protein ubiquitination; GO:0006511,ubiqui…	Hemerythrin HHE cation binding domain	--	--	--
UrtcanEVm000392t1	9.08	9.02	10.28	10.16	9.9	9.89	12.19	12.55	12.83	662	641	683	783	763	693	763	814	857	4411	K09527 DnaJ homolog subfamily C member 7 | (RefSeq) uncharacterized protein LOC21389054 (A)	--	N-terminal acetyltransferase A, auxiliary subunit [Trema orientale]	TTL3_ARATH RecName: Full=Inactive TPR repeat-containing thioredoxin TTL3; AltName: Full=Tetratricopeptide repeat thioredoxin-like 3; AltName: Full=VH1-interacting TPR-containing protein;	A0A2P5EU99_TREOI SubName: Full=N-terminal acetyltransferase A, auxiliary subunit {ECO:0000313|EMBL:PON89123.1};	Molecular chaperone (DnaJ superfamily)	GO:0005737,cytoplasm; GO:0005829,cytosol; GO:0005886,plasma membrane; GO:0009734,auxin-activated signaling pathway; GO:0009742,brassinosteroid mediated signaling pathway; GO:0010305,leaf vascular tissue pattern formation; GO:0006970,response to osmotic stress; GO:0007154,cell communication; GO:0007165,signal transduction; GO:0008150,biological_process; GO:0009719,response to endogenous stimulus; …	Tetratricopeptide repeat	--	--	--
UrtcanEVm000393t1	9.1	8.64	10.77	12.06	11.92	11.34	11.01	11.26	12.91	604	559	651	846	836	723	627	665	784	4040	K06669 structural maintenance of chromosome 3 (chondroitin sulfate proteoglycan 6) | (RefSeq) structural maintenance of chromosomes protein 3 (A)	--	structural maintenance of chromosomes protein 3 [Morus notabilis]	SMC3_ARATH RecName: Full=Structural maintenance of chromosomes protein 3; Short=SMC protein 3; Short=SMC-3; AltName: Full=Chromosome segregation protein SMC-3; AltName: Full=Cohesin complex subunit SMC-3; AltName: Full=Protein TITAN7;	A0A2I4H6Q7_JUGRE RecName: Full=Structural maintenance of chromosomes protein {ECO:0000256|PIRNR:PIRNR005719};	Structural maintenance of chromosome protein 3 (sister chromatid cohesion complex Cohesin, subunit SMC3)	GO:0000785,chromatin; GO:0000775,chromosome, centromeric region; GO:0008278,cohesin complex; GO:0005737,cytoplasm; GO:0016363,nuclear matrix; GO:0034990,NA; GO:0005634,nucleus; GO:0009506,plasmodesma; GO:0005819,spindle; GO:0005524,ATP binding; GO:0016887,ATP hydrolysis activity; GO:0003682,chromatin binding; GO:0061775,cohesin loading activity; GO:0003690,double-stranded DNA binding; GO:0051301,…	RecF/RecN/SMC N terminal domain	--	--	--
UrtcanEVm000394t1	54.46	56.44	55.27	50.02	49.89	46.14	60.18	59.52	62.59	3510	3547	3246	3408	3399	2857	3330	3413	3690	3932	K19691 osomolarity two-component system, sensor histidine kinase NIK1 [EC:2.7.13.3] | (RefSeq) uncharacterized protein LOC112294252 (A)	--	Proteasome A-type subunit [Trema orientale]	AHK1_ARATH RecName: Full=Histidine kinase 1; EC=2.7.13.3; AltName: Full=Arabidopsis histidine kinase 1; Short=AtHK1; AltName: Full=Protein AUTHENTIC HIS-KINASE 1;	A0A2P5EUY3_TREOI SubName: Full=Proteasome A-type subunit {ECO:0000313|EMBL:PON89359.1};	Sensory transduction histidine kinase	GO:0016021,integral component of membrane; GO:0005886,plasma membrane; GO:0009927,histidine phosphotransfer kinase activity; GO:0005034,osmosensor activity; GO:0000155,phosphorelay sensor kinase activity; GO:0009738,abscisic acid-activated signaling pathway; GO:0006970,response to osmotic stress; GO:0009414,response to water deprivation; GO:0010431,seed maturation; GO:0010375,stomatal complex pat…	Response regulator receiver domain	Others	TR	Others
UrtcanEVm000395t1	15.42	14.05	13.95	12.72	12.61	12.82	14.21	15.6	16.61	1146	1018	945	1000	991	915	907	1031	1132	4494	K16241 transcription factor HY5 | (RefSeq) uncharacterized protein LOC100383828 (A)	ko04712: Circadian rhythm - plant	Occludin domain containing protein [Trema orientale]	--	A0A2P5FE78_TREOI SubName: Full=Occludin domain containing protein {ECO:0000313|EMBL:PON96111.1};	--	--	Occludin homology domain	--	--	--
[truncated: 41,350 more rows]
