# Supplementary material for: The short-term effect of nitrogen and phosphorus fertilizers on cold resistance in Urtica cannabina based on transcriptomics and metabolomics analysis
Source: Front Plant Sci. 2025 May 14;16:1598628. doi: 10.3389/fpls.2025.1598628 (PMC12116482; doi:10.3389/fpls.2025.1598628)
Supplement: Supplementary Table 9 — The classification table of transcription factors. [file Table9.xlsx]

## Sheet: Table S9 N_vs_CK.diff.annot
Supplementary Table S9. N_vs_CK.diff.annot
ID	CK1_fpkm	CK2_fpkm	CK3_fpkm	N1_fpkm	N2_fpkm	N3_fpkm	CK1_count	CK2_count	CK3_count	N1_count	N2_count	N3_count	log2FoldChange	pvalue	padj	regulated	Length	KEGG	KEGG pathway	NR	Swissprot	TrEMBL	KOG	GO	Pfam	TF-Family	TF-Category	TF-Classification
UrtcanEVm000322t1	23.06	21.69	23.67	74.04	72.75	71.31	1768	1622	1654	6004	5896	5254	1.66006	0	0	up	4625	K05658 ATP-binding cassette, subfamily B (MDR/TAP), member 1 [EC:7.6.2.2] | (RefSeq) ABC transporter B family member 11 (A)	ko02010: ABC transporters	ABC transporter [Trema orientale]	AB11B_ARATH RecName: Full=ABC transporter B family member 11; Short=ABC transporter ABCB.11; Short=AtABCB11; AltName: Full=Multidrug resistance protein 8; AltName: Full=P-glycoprotein 11;	A0A2P5F4N6_TREOI SubName: Full=ABC transporter {ECO:0000313|EMBL:PON92746.1};	Multidrug/pheromone exporter, ABC superfamily	GO:0005576,extracellular region; GO:0016021,integral component of membrane; GO:0005886,plasma membrane; GO:0009506,plasmodesma; GO:0140359,ABC-type transporter activity; GO:0005524,ATP binding; GO:0042626,ATPase-coupled transmembrane transporter activity; GO:0055085,transmembrane transport; GO:0003674,molecular_function; GO:0005215,transporter activity; GO:0015399,primary active transmembrane tra…	ABC transporter transmembrane region	--	--	--
UrtcanEVm005357t1	117.57	122.67	120.34	23.59	22.14	22.84	4027	4093	3754	852	802	751	-2.40838	0	0	down	2221	K01177 beta-amylase [EC:3.2.1.2] | (RefSeq) beta-amylase (A)	ko00500: Starch and sucrose metabolism; ko01100: Metabolic pathways; ko01110: Biosynthesis of secondary metabolites	beta-amylase [Cannabis sativa]	AMYB_SOYBN RecName: Full=Beta-amylase; EC=3.2.1.2; AltName: Full=1,4-alpha-D-glucan maltohydrolase;	A0A803QK01_CANSA RecName: Full=Beta-amylase {ECO:0000256|ARBA:ARBA00012594, ECO:0000256|RuleBase:RU000509}; EC=3.2.1.2 {ECO:0000256|ARBA:ARBA00012594, ECO:0000256|RuleBase:RU000509};	--	GO:0102229,amylopectin maltohydrolase activity; GO:0016161,beta-amylase activity; GO:0000272,polysaccharide catabolic process; GO:0003674,molecular_function; GO:0003824,catalytic activity; GO:0004553,hydrolase activity, hydrolyzing O-glycosyl compounds; GO:0016787,hydrolase activity; GO:0016798,hydrolase activity, acting on glycosyl bonds; GO:0016160,amylase activity; GO:0005975,carbohydrate meta…	Glycosyl hydrolase family 14	--	--	--
UrtcanEVm005455t1	288.78	295.25	293.42	48.6	46.73	51.76	9163	9124	8478	1625	1568	1576	-2.59204	0	0	down	2078	K17302 coatomer subunit beta' | (RefSeq) uncharacterized protein LOC123140106 (A)	--	hypothetical protein RHMOL_Rhmol07G0301500 [Rhododendron molle]	WAV3_ARATH RecName: Full=E3 ubiquitin-protein ligase WAV3 {ECO:0000305}; EC=2.3.2.27 {ECO:0000269|PubMed:22122664}; AltName: Full=Protein WAVY GROWTH 3 {ECO:0000303|PubMed:22122664}; AltName: Full=RING-type E3 ubiquitin transferase WAV3 {ECO:0000305};	B9SDU0_RICCO SubName: Full=Protein binding protein, putative {ECO:0000313|EMBL:EEF38222.1};	--	GO:0046872,metal ion binding; GO:0061630,ubiquitin protein ligase activity; GO:0009630,gravitropism; GO:0010274,hydrotropism; GO:0016567,protein ubiquitination; GO:0048364,root development; GO:0003674,molecular_function; GO:0005488,binding; GO:0043167,ion binding; GO:0043169,cation binding; GO:0003824,catalytic activity; GO:0004842,ubiquitin-protein transferase activity; GO:0016740,transferase ac…	von Willebrand factor type A domain	--	--	--
UrtcanEVm005575t1	43.6	47.3	45.55	153.25	146.09	154.45	2168	2292	2063	8049	7680	7376	1.72053	0	0	up	3098	K07300 Ca2+:H+ antiporter | (RefSeq) vacuolar cation/proton exchanger 5-like isoform X1 (A)	--	sodium/calcium exchanger NCL [Morus notabilis]	NCL_ARATH RecName: Full=Sodium/calcium exchanger NCL {ECO:0000305}; AltName: Full=Na(+)/Ca(2+)-exchange protein NCL {ECO:0000305}; AltName: Full=Protein NCX-like {ECO:0000303|PubMed:23148213}; Short=AtNCL {ECO:0000303|PubMed:23148213};	W9R742_9ROSA SubName: Full=Uncharacterized protein {ECO:0000313|EMBL:EXB75012.1};	--	GO:0016021,integral component of membrane; GO:0016020,membrane; GO:0000325,plant-type vacuole; GO:0005886,plasma membrane; GO:0009506,plasmodesma; GO:0005774,vacuolar membrane; GO:0005773,vacuole; GO:0005509,calcium ion binding; GO:0015369,calcium:proton antiporter activity; GO:0005432,calcium:sodium antiporter activity; GO:0003729,mRNA binding; GO:0055074,calcium ion homeostasis; GO:0070588,calc…	Putative RNA-binding domain in YlmH	--	--	--
UrtcanEVm007947t1	205.89	200.46	204.48	584.3	580.45	572.12	4810	4557	4348	14356	14347	12816	1.4931	0	0	up	1604	K19355 mannan endo-1,4-beta-mannosidase [EC:3.2.1.78] | (RefSeq) mannan endo-1,4-beta-mannosidase 5 (A)	ko00051: Fructose and mannose metabolism; ko01100: Metabolic pathways	1,4-alpha-glucan-branching enzyme [Parasponia andersonii]	MAN2_SOLLC RecName: Full=Mannan endo-1,4-beta-mannosidase 2; EC=3.2.1.78; AltName: Full=Beta-mannanase 2; AltName: Full=Endo-beta-1,4-mannanase 2; AltName: Full=LeMAN2; Flags: Precursor;	A0A2P5AHW7_PARAD RecName: Full=Mannan endo-1,4-beta-mannosidase {ECO:0000256|ARBA:ARBA00012706}; EC=3.2.1.78 {ECO:0000256|ARBA:ARBA00012706};	--	GO:0005576,extracellular region; GO:0016985,mannan endo-1,4-beta-mannosidase activity; GO:0071704,organic substance metabolic process; GO:0003674,molecular_function; GO:0003824,catalytic activity; GO:0004553,hydrolase activity, hydrolyzing O-glycosyl compounds; GO:0004567,beta-mannosidase activity; GO:0015923,mannosidase activity; GO:0016787,hydrolase activity; GO:0016798,hydrolase activity, acti…	Cellulase (glycosyl hydrolase family 5)	--	--	--
UrtcanEVm011719t1	471.15	483.4	482.6	184	180.63	175.76	8664	8642	8072	3550	3515	3096	-1.42599	0	0	down	1322	K20547 basic endochitinase B [EC:3.2.1.14] | (RefSeq) endochitinase (A)	ko00520: Amino sugar and nucleotide sugar metabolism; ko01100: Metabolic pathways; ko04016: MAPK signaling pathway - plant	hypothetical protein [Gossypium lobatum]	CHIX_PEA RecName: Full=Endochitinase; EC=3.2.1.14; Flags: Precursor;	A0A7J8M7P6_9ROSI RecName: Full=Chitin-binding type-1 domain-containing protein {ECO:0000259|PROSITE:PS50941};	Predicted chitinase	GO:0008061,chitin binding; GO:0004568,chitinase activity; GO:0016998,cell wall macromolecule catabolic process; GO:0006032,chitin catabolic process; GO:0006952,defense response; GO:0000272,polysaccharide catabolic process; GO:0003674,molecular_function; GO:0005488,binding; GO:0097367,carbohydrate derivative binding; GO:0003824,catalytic activity; GO:0004553,hydrolase activity, hydrolyzing O-glyco…	Chitinase class I	--	--	--
UrtcanEVm011820t1	593.1	591.27	570.18	166.66	175.24	166.29	11210	10866	9803	3306	3505	3011	-1.80257	0	0	down	1351	K24028 salicylic acid 3-hydroxylase [EC:1.14.11.-] | (RefSeq) protein DMR6-LIKE OXYGENASE 2-like (A)	--	probable 2-oxoglutarate-dependent dioxygenase AOP1 [Morus notabilis]	AOP1L_ARATH RecName: Full=Probable 2-oxoglutarate-dependent dioxygenase AOP1.2; EC=1.14.11.-;	W9S4Z4_9ROSA SubName: Full=Gibberellin 3-beta-dioxygenase 4 {ECO:0000313|EMBL:EXC25832.1};	Iron/ascorbate family oxidoreductases	GO:0051213,dioxygenase activity; GO:0046872,metal ion binding; GO:0003674,molecular_function; GO:0003824,catalytic activity; GO:0016491,oxidoreductase activity; GO:0005488,binding; GO:0043167,ion binding; GO:0043169,cation binding	non-haem dioxygenase in morphine synthesis N-terminal	--	--	--
UrtcanEVm011823t1	826.31	851.73	840.72	382.49	369.98	381.42	16624	16665	15388	8081	7876	7353	-1.16666	0	0	down	1420	K05933 aminocyclopropanecarboxylate oxidase [EC:1.14.17.4] | (RefSeq) 1-aminocyclopropane-1-carboxylate oxidase (A)	ko00270: Cysteine and methionine metabolism; ko01100: Metabolic pathways; ko01110: Biosynthesis of secondary metabolites	ACC oxidase [Boehmeria nivea]	ACCO_ACTDE RecName: Full=1-aminocyclopropane-1-carboxylate oxidase; Short=ACC oxidase; EC=1.14.17.4; AltName: Full=Ethylene-forming enzyme; Short=EFE;	L0ARH8_BOENI SubName: Full=ACC oxidase {ECO:0000313|EMBL:AFZ76981.1};	Iron/ascorbate family oxidoreductases	GO:0009815,1-aminocyclopropane-1-carboxylate oxidase activity; GO:0031418,L-ascorbic acid binding; GO:0046872,metal ion binding; GO:0016705,oxidoreductase activity, acting on paired donors, with incorporation or reduction of molecular oxygen; GO:0009693,ethylene biosynthetic process; GO:0009835,fruit ripening; GO:0003674,molecular_function; GO:0003824,catalytic activity; GO:0004497,monooxygenase …	2OG-Fe(II) oxygenase superfamily	--	--	--
UrtcanEVm015582t1	157.04	154.59	155.02	7.54	8.09	8.14	2860	2737	2568	144	156	142	-4.31131	0	0	down	1312	K01183 chitinase [EC:3.2.1.14] | (RefSeq) acidic endochitinase (A)	ko00520: Amino sugar and nucleotide sugar metabolism; ko01100: Metabolic pathways	protein P21-like [Ziziphus jujuba var. spinosa]	TPM1_SOLLC RecName: Full=Osmotin-like protein TPM-1; AltName: Full=PR P23; Flags: Precursor; Fragment;	A0A6P4AM04_ZIZJJ SubName: Full=protein P21-like {ECO:0000313|RefSeq:XP_015896206.1};	--	GO:0006952,defense response; GO:0050832,defense response to fungus; GO:0031640,killing of cells of another organism; GO:0006950,response to stress; GO:0008150,biological_process; GO:0050896,response to stimulus; GO:0009605,response to external stimulus; GO:0009607,response to biotic stimulus; GO:0009620,response to fungus; GO:0043207,response to external biotic stimulus; GO:0044419,biological pro…	Thaumatin family	--	--	--
UrtcanEVm018099t1	93.6	96.81	99.07	404.6	383.66	403.21	1143	1146	1098	5156	4962	4706	2.02532	0	0	up	972	K13448 calcium-binding protein CML | (RefSeq) calcium-binding allergen Ole e 8-like (A)	ko04626: Plant-pathogen interaction	hypothetical protein F8388_025267 [Cannabis sativa]	CML27_ARATH RecName: Full=Probable calcium-binding protein CML27; AltName: Full=Calmodulin-like protein 27;	A0A7J6GQN3_CANSA SubName: Full=Uncharacterized protein {ECO:0000313|EMBL:KAF4385256.1};	Calmodulin and related proteins (EF-Hand superfamily)	GO:0005829,cytosol; GO:0005634,nucleus; GO:0000325,plant-type vacuole; GO:0005509,calcium ion binding; GO:0003674,molecular_function; GO:0005488,binding; GO:0043167,ion binding; GO:0043169,cation binding; GO:0046872,metal ion binding; GO:0005575,cellular_component; GO:0005622,intracellular anatomical structure; GO:0005737,cytoplasm; GO:0110165,cellular anatomical entity; GO:0043226,organelle; GO:…	EF hand	--	--	--
UrtcanEVm019825t1	1309.58	1291.38	1313.24	269.73	283	261.65	12620	12052	11482	2701	2890	2406	-2.2821	0	0	down	826	--	--	--	--	--	--	--	Cornifin (SPRR) family	--	--	--
UrtcanEVm020673t1	598.53	612.14	616.18	255.75	237.31	257.26	10531	10469	9860	4719	4419	4335	-1.29978	0	0	down	1277	--	--	AWPM-19-like [Trema orientale]	PM19L_ORYSJ RecName: Full=Membrane protein PM19L {ECO:0000305}; AltName: Full=PM19-like protein 1 {ECO:0000303|PubMed:26505346}; Short=OsPM19L1 {ECO:0000303|PubMed:26505346};	A0A2P5FAS1_TREOI SubName: Full=AWPM-19-like {ECO:0000313|EMBL:PON94879.1};	--	GO:0016021,integral component of membrane; GO:0005575,cellular_component; GO:0016020,membrane; GO:0031224,intrinsic component of membrane; GO:0110165,cellular anatomical entity	AWPM-19-like family	--	--	--
UrtcanEVm025544t1	374.33	393.98	372.85	27.7	33.1	33.34	3297	3358	2978	253	309	280	-3.6192	0	0	down	779	--	--	pathogenesis-related protein PR-4A precursor [Nicotiana tabacum]	PR4A_TOBAC RecName: Full=Pathogenesis-related protein PR-4A; Flags: Precursor;	A0A1S4AXQ5_TOBAC SubName: Full=pathogenesis-related protein PR-4A {ECO:0000313|RefSeq:XP_016481278.1};	Predicted chitinase	GO:0005576,extracellular region; GO:0004540,ribonuclease activity; GO:0042742,defense response to bacterium; GO:0050832,defense response to fungus; GO:0003674,molecular_function; GO:0003824,catalytic activity; GO:0004518,nuclease activity; GO:0016787,hydrolase activity; GO:0016788,hydrolase activity, acting on ester bonds; GO:0140098,catalytic activity, acting on RNA; GO:0140640,catalytic activit…	Barwin family	--	--	--
UrtcanEVm026578t1	90.89	89.47	87.73	1.43	1.41	1.88	4387	4209	3858	73	72	87	-5.84941	0	0	down	3015	K20600 mitogen-activated protein kinase 4 [EC:2.7.11.24] | (RefSeq) mitogen-activated protein kinase 4-like isoform X1 (A)	ko04016: MAPK signaling pathway - plant; ko04626: Plant-pathogen interaction	uncharacterized protein LOC115723651 [Cannabis sativa]	--	A0A2P5E8S5_TREOI SubName: Full=Essential protein Yae1, N-terminal {ECO:0000313|EMBL:PON81943.1};	Uncharacterized conserved protein	--	Essential protein Yae1, N terminal	--	--	--
UrtcanEVm018633t1	674.97	685.02	703.58	1590.18	1677.87	1597.63	5695	5591	5382	13902	15008	12848	1.21927	1.57815e-281	2.05991e-278	up	758	K01051 pectinesterase [EC:3.1.1.11] | (RefSeq) pectinesterase-like (A)	ko00040: Pentose and glucuronate interconversions; ko01100: Metabolic pathways	Pectinesterase inhibitor domain containing protein [Trema orientale]	21KD_DAUCA RecName: Full=21 kDa protein; AltName: Full=1.2 protein; Flags: Precursor;	A0A2P5EV95_TREOI SubName: Full=Pectinesterase inhibitor domain containing protein {ECO:0000313|EMBL:PON89466.1};	--	GO:0004857,enzyme inhibitor activity; GO:0003674,molecular_function; GO:0030234,enzyme regulator activity; GO:0098772,molecular function regulator activity	Plant invertase/pectin methylesterase inhibitor	--	--	--
UrtcanEVm033268t1	280.75	277.26	288.22	120.39	120.18	122.85	6292	6045	5878	2836	2849	2639	-1.23445	3.96402e-264	4.85072e-261	down	1550	--	--	protein RESPONSE TO LOW SULFUR 3 [Morus notabilis]	LSU3_ARATH RecName: Full=Protein RESPONSE TO LOW SULFUR 3 {ECO:0000303|PubMed:25628631};	W9SQB7_9ROSA SubName: Full=Uncharacterized protein {ECO:0000313|EMBL:EXC66482.1};	--	GO:0098869,cellular oxidant detoxification; GO:0008150,biological_process; GO:0009636,response to toxic substance; GO:0009987,cellular process; GO:0042221,response to chemical; GO:0050896,response to stimulus; GO:0051716,cellular response to stimulus; GO:0070887,cellular response to chemical stimulus; GO:0097237,cellular response to toxic substance; GO:0098754,detoxification; GO:1990748,cellular …	Type I restriction modification DNA specificity domain	--	--	--
UrtcanEVm014452t1	114.78	114.78	113.44	19.24	16.18	17.91	1614	1567	1450	283	240	241	-2.70376	1.60445e-258	1.84785e-255	down	1077	K01183 chitinase [EC:3.2.1.14] | (RefSeq) endochitinase EP3 (A)	ko00520: Amino sugar and nucleotide sugar metabolism; ko01100: Metabolic pathways	endochitinase EP3 [Cannabis sativa]	CHI4_ORYSJ RecName: Full=Chitinase 4; EC=3.2.1.14; AltName: Full=OsChia2b; AltName: Full=Pathogenesis related (PR)-3 chitinase 4; Flags: Precursor;	A0A7J6G347_CANSA RecName: Full=Chitin-binding type-1 domain-containing protein {ECO:0000259|PROSITE:PS50941};	Predicted chitinase	GO:0008061,chitin binding; GO:0004568,chitinase activity; GO:0016998,cell wall macromolecule catabolic process; GO:0006032,chitin catabolic process; GO:0006952,defense response; GO:0000272,polysaccharide catabolic process; GO:0003674,molecular_function; GO:0005488,binding; GO:0097367,carbohydrate derivative binding; GO:0003824,catalytic activity; GO:0004553,hydrolase activity, hydrolyzing O-glyco…	Chitinase class I	--	--	--
UrtcanEVm015125t1	239.45	249.18	234.98	82.75	84.27	88.21	4175	4223	3726	1513	1555	1473	-1.51964	1.92258e-258	2.09123e-255	down	1268	--	--	uncharacterized protein LOC21395994 [Morus notabilis]	--	W9SL98_9ROSA RecName: Full=FCP1 homology domain-containing protein {ECO:0000259|PROSITE:PS50969};	--	GO:0005634,nucleus; GO:0005575,cellular_component; GO:0005622,intracellular anatomical structure; GO:0043226,organelle; GO:0043227,membrane-bounded organelle; GO:0043229,intracellular organelle; GO:0043231,intracellular membrane-bounded organelle; GO:0110165,cellular anatomical entity	NLI interacting factor-like phosphatase	--	--	--
UrtcanEVm007979t1	131.44	123.01	121.61	308.71	312.52	304.86	2802	2551	2359	6915	7049	6229	1.28481	3.9133e-247	4.03255e-244	up	1488	K08287 dual-specificity kinase [EC:2.7.12.1] | (RefSeq) serine/threonine-protein kinase AFC2-like (A)	--	Cytochrome b561 and DOMON domain-containing protein [Trema orientale]	B651B_ARATH RecName: Full=Cytochrome b561 and DOMON domain-containing protein At4g17280; AltName: Full=Protein b561A.tha2; Flags: Precursor;	A0A2P5EXH2_TREOI RecName: Full=Cytochrome b561 and DOMON domain-containing protein {ECO:0000256|PIRNR:PIRNR037471};	Predicted membrane protein, contains DoH and Cytochrome b-561/ferric reductase transmembrane domains	GO:0016021,integral component of membrane; GO:0046872,metal ion binding; GO:0003674,molecular_function; GO:0005488,binding; GO:0043167,ion binding; GO:0043169,cation binding; GO:0005575,cellular_component; GO:0016020,membrane; GO:0031224,intrinsic component of membrane; GO:0110165,cellular anatomical entity	Protein of unknown function (DUF568)	--	--	--
UrtcanEVm026233t1	192.12	189.74	189.58	65.38	63.69	66.73	3343	3209	3000	1193	1173	1112	-1.56128	1.44595e-246	1.41552e-243	down	1266	K13899 cystatin-C | (RefSeq) cysteine proteinase inhibitor B-like (A)	--	hypothetical protein L6164_025281 [Bauhinia variegata]	CYT4_ORYSJ RecName: Full=Cysteine proteinase inhibitor 4; AltName: Full=Oryzacystatin IV; Short=OC-IV; AltName: Full=Oryzacystatin-4; Flags: Precursor;	A0A2I4GXC7_JUGRE SubName: Full=cysteine proteinase inhibitor B-like {ECO:0000313|RefSeq:XP_018848549.1};	--	GO:0005576,extracellular region; GO:0004869,cysteine-type endopeptidase inhibitor activity; GO:0006952,defense response; GO:0003674,molecular_function; GO:0004857,enzyme inhibitor activity; GO:0004866,endopeptidase inhibitor activity; GO:0030234,enzyme regulator activity; GO:0030414,peptidase inhibitor activity; GO:0061134,peptidase regulator activity; GO:0061135,endopeptidase regulator activity;…	Aspartic acid proteinase inhibitor	--	--	--
UrtcanEVm009983t1	244.39	233.08	230.96	100.63	93.99	97.71	6465	6002	5562	2802	2630	2479	-1.29188	1.11383e-245	1.03846e-242	down	1779	K01785 aldose 1-epimerase [EC:5.1.3.3] | (RefSeq) aldose 1-epimerase (A)	ko00010: Glycolysis / Gluconeogenesis; ko00052: Galactose metabolism; ko01100: Metabolic pathways; ko01110: Biosynthesis of secondary metabolites	Aldose 1-epimerase [Trema orientale]	--	A0A2P5A8P7_PARAD RecName: Full=Aldose 1-epimerase {ECO:0000256|PIRNR:PIRNR005096}; EC=5.1.3.3 {ECO:0000256|PIRNR:PIRNR005096};	Predicted mutarotase	GO:0004034,aldose 1-epimerase activity; GO:0030246,carbohydrate binding; GO:0019318,hexose metabolic process; GO:0003674,molecular_function; GO:0003824,catalytic activity; GO:0016853,isomerase activity; GO:0016854,racemase and epimerase activity; GO:0016857,racemase and epimerase activity, acting on carbohydrates and derivatives; GO:0005488,binding; GO:0005975,carbohydrate metabolic process; GO:0…	Aldose 1-epimerase	--	--	--
UrtcanEVm042522t1	56.21	58.62	53.85	1.56	1.68	2.86	1232	1250	1074	36	39	60	-4.82006	1.00784e-242	8.57935e-240	down	1522	K02950 small subunit ribosomal protein S12 | (RefSeq) 30S ribosomal protein S12-B, chloroplastic (A)	ko03010: Ribosome	hypothetical protein Lal_00015049 [Lupinus albus]	--	A0A0V0H8Z9_SOLCH SubName: Full=Putative ovule protein {ECO:0000313|EMBL:JAP16022.1};	--	--	--	--	--	--
UrtcanEVm003069t1	65.33	62.39	63.5	19.94	19.31	20.39	2716	2528	2405	875	849	814	-1.69517	8.43362e-223	6.88008e-220	down	2636	--	--	uncharacterized protein LOC118484801 [Helianthus annuus]	--	--	--	--	--	--	--	--
UrtcanEVm003278t1	71.93	70.5	70.05	184.82	204.7	195.39	1805	1722	1600	4880	5434	4702	1.44638	5.13694e-216	4.02305e-213	up	1702	K26553 MFS transporter, POT/PTR family, nitrite transporter | (RefSeq) protein NRT1/ PTR FAMILY 3.1 (A)	--	protein NRT1/ PTR FAMILY 3.1 [Morus notabilis]	PTR18_ARATH RecName: Full=Protein NRT1/ PTR FAMILY 3.1; Short=AtNPF3.1;	W9RGW4_9ROSA SubName: Full=Putative nitrite transporter {ECO:0000313|EMBL:EXB90909.1};	H+/oligopeptide symporter	GO:0016021,integral component of membrane; GO:0097708,intracellular vesicle; GO:0005886,plasma membrane; GO:0022857,transmembrane transporter activity; GO:0010336,gibberellic acid homeostasis; GO:0042128,nitrate assimilation; GO:0003674,molecular_function; GO:0005215,transporter activity; GO:0008150,biological_process; GO:0042592,homeostatic process; GO:0048878,chemical homeostasis; GO:0055088,li…	POT family	--	--	--
UrtcanEVm038517t1	89.89	92.34	92.69	0.42	1	1.39	1602	1599	1502	7	18	23	-6.71836	8.39497e-210	6.32174e-207	down	1290	K02128 F-type H+-transporting ATPase subunit c | (RefSeq) ATP synthase subunit 9, mitochondrial (A)	ko00190: Oxidative phosphorylation; ko01100: Metabolic pathways	RecName: Full=ATP synthase subunit 9, mitochondrial; AltName: Full=Lipid-binding protein [Arabidopsis thaliana]	ATP9_ARATH RecName: Full=ATP synthase subunit 9, mitochondrial; AltName: Full=Lipid-binding protein;	A0A0F7G6P3_9ROSI SubName: Full=ATPase subunit 9 {ECO:0000313|EMBL:AKG50126.1}; Flags: Fragment;	--	GO:0016021,integral component of membrane; GO:0000276,mitochondrial proton-transporting ATP synthase complex, coupling factor F(o); GO:0045263,proton-transporting ATP synthase complex, coupling factor F(o); GO:0005524,ATP binding; GO:0008289,lipid binding; GO:0015078,proton transmembrane transporter activity; GO:0015986,proton motive force-driven ATP synthesis; GO:0000166,nucleotide binding; GO:0…	--	--	--	--
UrtcanEVm040138t1	164.25	182	164.77	19.67	14.47	19.8	1134	1213	1030	140	106	130	-3.26945	1.39385e-209	1.01075e-206	down	671	--	--	--	--	--	--	--	--	--	--	--
UrtcanEVm010021t1	252.08	247.43	242.95	116.41	112.17	109.82	5761	5502	5053	2797	2712	2406	-1.14817	9.82901e-206	6.87293e-203	down	1575	K23678 solute carrier family 66 (lysosomal lysine-arginine transporter), member 1 | (RefSeq) uncharacterized protein LOC21392512 isoform X1 (A)	ko04148: Efferocytosis	uncharacterized protein LOC21392512 isoform X2 [Morus notabilis]	--	A0A2P5FXU6_TREOI SubName: Full=PQ-loop repeat {ECO:0000313|EMBL:POO02609.1};	Predicted membrane protein	GO:0016021,integral component of membrane; GO:0005575,cellular_component; GO:0016020,membrane; GO:0031224,intrinsic component of membrane; GO:0110165,cellular anatomical entity	PQ loop repeat	--	--	--
UrtcanEVm012401t1	192.69	192.5	180.04	424.9	437.85	407.54	4152	4035	3530	9621	9982	8417	1.15333	1.60214e-205	1.08166e-202	up	1501	K00521 ferric-chelate reductase [EC:1.16.1.7] | (RefSeq) ferric reduction oxidase 7, chloroplastic-like (A)	--	NAC domain containing protein [Trema orientale]	NAC81_ARATH RecName: Full=Protein ATAF2; AltName: Full=NAC domain-containing protein 81; Short=ANAC081;	A0A2P5E2Y6_TREOI SubName: Full=NAC domain containing protein {ECO:0000313|EMBL:PON79893.1};	--	GO:0005634,nucleus; GO:0003700,DNA-binding transcription factor activity; GO:0043424,protein histidine kinase binding; GO:0043565,sequence-specific DNA binding; GO:0009793,embryo development ending in seed dormancy; GO:0010150,leaf senescence; GO:0045892,negative regulation of DNA-templated transcription; GO:0045893,positive regulation of DNA-templated transcription; GO:0008361,regulation of cell…	No apical meristem (NAM) protein	NAC	TF	NAC
UrtcanEVm021868t1	1563.12	1541.8	1514	770.93	784.11	788.36	8949	8501	7836	4523	4766	4283	-1.00113	2.47535e-202	1.6155e-199	down	604	--	--	uncharacterized protein LOC112090829 [Morus notabilis]	--	--	--	--	--	--	--	--
UrtcanEVm037217t1	443.43	435.86	426.07	30.47	21.27	19.54	860	796	735	57	44	35	-4.24059	4.5995e-176	2.43388e-173	down	385	K27627 phytosulfokine | (RefSeq) putative phytosulfokines 6 (A)	ko04075: Plant hormone signal transduction	putative phytosulfokines 6 isoform X2 [Camellia sinensis]	PSK6_ARATH RecName: Full=Putative phytosulfokines 6; Short=AtPSK3_2; Short=AtPSK6; Contains: RecName: Full=Phytosulfokine-alpha-like; Short=PSK-alpha-like; Short=Phytosulfokine-a-like; Contains: RecName: Full=Phytosulfokine-beta; Short=PSK-beta; Short=Phytosulfokine-b; Flags: Precursor;	A0A5B7B121_DAVIN RecName: Full=Phytosulfokine {ECO:0000256|RuleBase:RU368031}; Contains: RecName: Full=Phytosulfokine-alpha {ECO:0000256|RuleBase:RU368031}; Short=PSK-alpha {ECO:0000256|RuleBase:RU368031}; Short=Phytosulfokine-a {ECO:0000256|RuleBase:RU368031}; Contains: RecName: Full=Phytosulfokine-beta {ECO:0000256|RuleBase:RU368031}; Short=PSK-beta {ECO:0000256|RuleBase:RU368031}; Short=Phytos…	--	GO:0005576,extracellular region; GO:0008083,growth factor activity; GO:0030154,cell differentiation; GO:0008283,cell population proliferation; GO:0003674,molecular_function; GO:0005102,signaling receptor binding; GO:0005488,binding; GO:0005515,protein binding; GO:0030545,signaling receptor regulator activity; GO:0030546,signaling receptor activator activity; GO:0048018,receptor ligand activity; G…	--	--	--	--
UrtcanEVm026414t1	56.62	51.12	55.1	0.45	0.42	0.39	1613	1418	1429	13	12	10	-7.09805	3.39601e-173	1.74975e-170	down	1895	--	--	AP2/ERF transcription factor [Trema orientale]	--	A0A2P5FDQ8_TREOI SubName: Full=AP2/ERF transcription factor {ECO:0000313|EMBL:PON95923.1};	--	GO:0005634,nucleus; GO:0003677,DNA binding; GO:0003700,DNA-binding transcription factor activity; GO:0003674,molecular_function; GO:0003676,nucleic acid binding; GO:0005488,binding; GO:0097159,organic cyclic compound binding; GO:1901363,heterocyclic compound binding; GO:0140110,transcription regulator activity; GO:0005575,cellular_component; GO:0005622,intracellular anatomical structure; GO:00432…	--	--	--	--
UrtcanEVm036817t1	1032.42	982.87	1035.05	2303.06	2125.43	2472.74	5584	5115	5058	12739	12208	12681	1.15402	3.64975e-173	1.83227e-170	up	586	--	--	--	--	--	--	--	Lambda phage tail tape-measure protein (Tape_meas_lam_C)	--	--	--
UrtcanEVm023496t1	149.19	153.63	169.03	475.95	470.99	511.89	862	855	883	2819	2889	2807	1.60719	4.5789e-173	2.24126e-170	up	607	--	--	--	--	--	--	--	--	--	--	--
UrtcanEVm005937t1	93.11	92.92	89.95	193.99	194.92	191.98	2261	2196	1988	4955	5007	4470	1.05883	1.58265e-166	6.88592e-164	up	1656	K19891 glucan endo-1,3-beta-glucosidase 1/2/3 [EC:3.2.1.39] | (RefSeq) hypothetical protein (A)	ko00500: Starch and sucrose metabolism; ko01100: Metabolic pathways	Glycoside hydrolase [Trema orientale]	E1312_ARATH RecName: Full=Glucan endo-1,3-beta-glucosidase 12; EC=3.2.1.39; AltName: Full=(1->3)-beta-glucan endohydrolase 12; Short=(1->3)-beta-glucanase 12; AltName: Full=Beta-1,3-endoglucanase 12; Short=Beta-1,3-glucanase 12; Flags: Precursor;	A0A2P5F289_TREOI RecName: Full=Glucan endo-1,3-beta-D-glucosidase {ECO:0000256|ARBA:ARBA00012780}; EC=3.2.1.39 {ECO:0000256|ARBA:ARBA00012780}; AltName: Full=(1->3)-beta-glucan endohydrolase {ECO:0000256|ARBA:ARBA00033335}; AltName: Full=Beta-1,3-endoglucanase {ECO:0000256|ARBA:ARBA00033417};	--	GO:0031225,anchored component of membrane; GO:0046658,anchored component of plasma membrane; GO:0005576,extracellular region; GO:0042973,glucan endo-1,3-beta-D-glucosidase activity; GO:0005975,carbohydrate metabolic process; GO:0071555,cell wall organization; GO:0006952,defense response; GO:0003674,molecular_function; GO:0003824,catalytic activity; GO:0004553,hydrolase activity, hydrolyzing O-gly…	Glycosyl hydrolases family 17	--	--	--
UrtcanEVm008637t1	149.32	150.78	141.53	69.32	67.66	67.86	4269	4197	3684	2087	2046	1861	-1.12286	1.41673e-159	6.03002e-157	down	1900	K19882 O-palmitoleoyl-L-serine hydrolase [EC:3.1.1.98] | (RefSeq) pectin acetylesterase 8-like (A)	--	pectin acetylesterase 8-like [Ziziphus jujuba var. spinosa]	PAE8_ARATH RecName: Full=Pectin acetylesterase 8 {ECO:0000303|PubMed:25115560}; EC=3.1.1.- {ECO:0000305}; Flags: Precursor;	A0A6P6GLJ9_ZIZJJ RecName: Full=Pectin acetylesterase {ECO:0000256|RuleBase:RU363114}; EC=3.1.1.- {ECO:0000256|RuleBase:RU363114};	Pectin acetylesterase and similar proteins	GO:0005576,extracellular region; GO:0052793,pectin acetylesterase activity; GO:0071555,cell wall organization; GO:0003674,molecular_function; GO:0003824,catalytic activity; GO:0016787,hydrolase activity; GO:0016788,hydrolase activity, acting on ester bonds; GO:0052689,carboxylic ester hydrolase activity; GO:0008150,biological_process; GO:0009987,cellular process; GO:0016043,cellular component org…	Pectinacetylesterase	--	--	--
UrtcanEVm022662t1	822.92	833.38	820.17	414.9	390.07	437.56	6015	5884	5430	3131	3024	3044	-1.01619	1.509e-155	6.02951e-153	down	694	K09338 homeobox-leucine zipper protein | (RefSeq) homeobox-leucine zipper protein HAT5 (A)	--	homeobox-leucine zipper protein HAT5 [Morus notabilis]	--	W9SZC2_9ROSA SubName: Full=Homeobox-leucine zipper protein HAT5 {ECO:0000313|EMBL:EXC34235.1};	--	GO:0005634,nucleus; GO:0000981,DNA-binding transcription factor activity, RNA polymerase II-specific; GO:0043565,sequence-specific DNA binding; GO:0003674,molecular_function; GO:0003700,DNA-binding transcription factor activity; GO:0140110,transcription regulator activity; GO:0003676,nucleic acid binding; GO:0003677,DNA binding; GO:0005488,binding; GO:0097159,organic cyclic compound binding; GO:1…	--	--	--	--
UrtcanEVm035179t1	306.6	311.94	315.88	113.2	102.28	108.56	1847	1811	1721	700	654	621	-1.55022	1.46598e-146	5.62794e-144	down	621	K13065 shikimate O-hydroxycinnamoyltransferase [EC:2.3.1.133] | (RefSeq) stemmadenine O-acetyltransferase-like (A)	ko00940: Phenylpropanoid biosynthesis; ko00941: Flavonoid biosynthesis; ko00945: Stilbenoid, diarylheptanoid and gingerol biosynthesis; ko01100: Metabolic pathways; ko01110: Biosynthesis of secondary metabolites	hypothetical protein SLEP1_g515 [Shorea leprosula]	DIRL1_ARATH RecName: Full=Putative lipid-transfer protein DIR1; AltName: Full=Protein DEFECTIVE IN INDUCED RESISTANCE 1; Flags: Precursor;	A0A835LV30_9MAGN RecName: Full=AAI domain-containing protein {ECO:0000259|Pfam:PF14368};	--	GO:0048046,apoplast; GO:0005783,endoplasmic reticulum; GO:0009506,plasmodesma; GO:0099503,secretory vesicle; GO:0005504,fatty acid binding; GO:0043621,protein self-association; GO:0008270,zinc ion binding; GO:0006869,lipid transport; GO:0009627,systemic acquired resistance; GO:0009862,systemic acquired resistance, salicylic acid mediated signaling pathway; GO:0003674,molecular_function; GO:000548…	Probable lipid transfer	--	--	--
UrtcanEVm001609t1	2.45	2.56	2.82	18.71	17.29	17.54	121	124	128	982	909	837	2.76437	4.33296e-145	1.60066e-142	up	3098	K00232 acyl-CoA oxidase [EC:1.3.3.6] | (RefSeq) putative peroxisomal acyl-coenzyme A oxidase 1.2 (A)	ko00071: Fatty acid degradation; ko00410: beta-Alanine metabolism; ko00592: alpha-Linolenic acid metabolism; ko00640: Propanoate metabolism; ko01040: Biosynthesis of unsaturated fatty acids; ko01100: Metabolic pathways; ko01110: Biosynthesis of secondary metabolites; ko01200: Carbon metabolism; ko01212: Fatty acid metabolism; ko04146: Peroxisome	wall-associated receptor kinase-like 1 isoform X2 [Morus notabilis]	WAKLA_ARATH RecName: Full=Wall-associated receptor kinase-like 1; EC=2.7.11.-; Flags: Precursor;	W9QQU3_9ROSA SubName: Full=Wall-associated receptor kinase-like 9 {ECO:0000313|EMBL:EXB36717.1};	--	GO:0016021,integral component of membrane; GO:0009505,plant-type cell wall; GO:0005886,plasma membrane; GO:0005524,ATP binding; GO:0030247,polysaccharide binding; GO:0106310,protein serine kinase activity; GO:0004674,protein serine/threonine kinase activity; GO:0007166,cell surface receptor signaling pathway; GO:0006468,protein phosphorylation; GO:0000166,nucleotide binding; GO:0003674,molecular_…	Protein kinase domain	--	--	--
UrtcanEVm003921t1	62.71	66.13	62.41	143.69	141.33	136.64	1691	1736	1532	4079	4031	3534	1.12639	1.69448e-144	6.14374e-142	up	1808	K22395 cinnamyl-alcohol dehydrogenase [EC:1.1.1.195] | (RefSeq) berberine bridge enzyme-like 13 (A)	ko00940: Phenylpropanoid biosynthesis; ko01100: Metabolic pathways; ko01110: Biosynthesis of secondary metabolites	berberine bridge enzyme-like 21 [Morus notabilis]	BBE21_ARATH RecName: Full=Berberine bridge enzyme-like 21 {ECO:0000303|PubMed:26037923}; Short=AtBBE-like 21 {ECO:0000303|PubMed:26037923}; EC=1.1.1.- {ECO:0000250|UniProtKB:O64743}; Flags: Precursor;	W9RFQ1_9ROSA SubName: Full=Reticuline oxidase-like protein {ECO:0000313|EMBL:EXB75194.1};	--	GO:0048046,apoplast; GO:0005829,cytosol; GO:0009505,plant-type cell wall; GO:0005886,plasma membrane; GO:0071949,FAD binding; GO:0016899,oxidoreductase activity, acting on the CH-OH group of donors, oxygen as acceptor; GO:0000166,nucleotide binding; GO:0003674,molecular_function; GO:0005488,binding; GO:0036094,small molecule binding; GO:0043167,ion binding; GO:0043168,anion binding; GO:0050660,fl…	FAD binding domain	--	--	--
UrtcanEVm001296t1	20.41	19.79	19.76	52.76	51.76	49.51	1019	963	899	2782	2732	2374	1.34778	3.97833e-144	1.41621e-141	up	3109	K10581 ubiquitin-conjugating enzyme E2 O [EC:2.3.2.24] | (RefSeq) probable ubiquitin-conjugating enzyme E2 24 (A)	ko04120: Ubiquitin mediated proteolysis	probable ubiquitin-conjugating enzyme E2 24 [Morus notabilis]	UBC24_ARATH RecName: Full=Probable ubiquitin-conjugating enzyme E2 24 {ECO:0000303|PubMed:16339806}; EC=2.3.2.23 {ECO:0000305}; AltName: Full=AtPHO2 {ECO:0000303|PubMed:16679424}; AltName: Full=E2 ubiquitin-conjugating enzyme 24 {ECO:0000303|PubMed:16339806}; AltName: Full=Ubiquitin carrier protein 24 {ECO:0000303|PubMed:16339806}; AltName: Full=Ubiquitin-protein ligase 24 {ECO:0000303|PubMed:163…	W9RYU3_9ROSA SubName: Full=Putative ubiquitin-conjugating enzyme E2 24 {ECO:0000313|EMBL:EXC18111.1};	Ubiquitin-conjugating enzyme	GO:0005783,endoplasmic reticulum; GO:0005789,endoplasmic reticulum membrane; GO:0005794,Golgi apparatus; GO:0000139,Golgi membrane; GO:0005524,ATP binding; GO:0016874,ligase activity; GO:0061631,ubiquitin conjugating enzyme activity; GO:0016036,cellular response to phosphate starvation; GO:0055062,phosphate ion homeostasis; GO:0006817,phosphate ion transport; GO:2000185,regulation of phosphate tr…	Ubiquitin-conjugating enzyme	--	--	--
UrtcanEVm005625t1	65.2	68.77	63.84	137.63	137.37	138.25	1918	1970	1710	4265	4274	3902	1.04836	3.17399e-140	1.05328e-137	up	1947	K00318 proline dehydrogenase [EC:1.5.5.2] | (RefSeq) proline dehydrogenase 2, mitochondrial (A)	ko00330: Arginine and proline metabolism; ko01100: Metabolic pathways; ko01110: Biosynthesis of secondary metabolites	proline dehydrogenase 2, mitochondrial [Morus notabilis]	PROD1_ARATH RecName: Full=Proline dehydrogenase 1, mitochondrial; EC=1.5.5.2 {ECO:0000305|PubMed:8776899}; AltName: Full=Osmotic stress-induced proline dehydrogenase; AltName: Full=Proline oxidase; AltName: Full=Protein EARLY RESPONSIVE TO DEHYDRATION 5; Flags: Precursor;	A0A7J6E1R5_CANSA RecName: Full=Proline dehydrogenase {ECO:0000256|ARBA:ARBA00012695, ECO:0000256|RuleBase:RU364054}; EC=1.5.5.2 {ECO:0000256|ARBA:ARBA00012695, ECO:0000256|RuleBase:RU364054};	Proline oxidase	GO:0005739,mitochondrion; GO:0071949,FAD binding; GO:0004657,proline dehydrogenase activity; GO:0071456,cellular response to hypoxia; GO:0042742,defense response to bacterium; GO:0010133,proline catabolic process to glutamate; GO:0006979,response to oxidative stress; GO:0009414,response to water deprivation; GO:0000166,nucleotide binding; GO:0003674,molecular_function; GO:0005488,binding; GO:0036…	Proline dehydrogenase	--	--	--
UrtcanEVm003625t1	24.59	25.29	23.61	53.71	52.68	54.36	1519	1523	1329	3508	3441	3227	1.11585	4.48901e-135	1.41759e-132	up	3782	K13422 transcription factor MYC2 | (RefSeq) transcription factor MYC2-like (A)	ko04016: MAPK signaling pathway - plant; ko04075: Plant hormone signal transduction	LOW QUALITY PROTEIN: transcription factor bHLH13 [Morus notabilis]	MTB1_SOLLC RecName: Full=Transcription factor MTB1 {ECO:0000303|PubMed:30610166}; AltName: Full=Basic helix-loop-helix protein 113 {ECO:0000303|PubMed:25612924}; AltName: Full=Protein MYC2-TARGETED BHLH 1 {ECO:0000303|PubMed:30610166}; AltName: Full=Transcription factor bHLH113 {ECO:0000303|PubMed:25612924}; AltName: Full=bHLH transcription factor bHLH113 {ECO:0000305};	A0A2P5FHN3_TREOI SubName: Full=Basic helix-loop-helix transcription factor {ECO:0000313|EMBL:PON97288.1};	--	GO:0005634,nucleus; GO:0003700,DNA-binding transcription factor activity; GO:0046983,protein dimerization activity; GO:0000976,transcription cis-regulatory region binding; GO:0006952,defense response; GO:0031347,regulation of defense response; GO:2000022,regulation of jasmonic acid mediated signaling pathway; GO:0006355,regulation of DNA-templated transcription; GO:0003674,molecular_function; GO:…	bHLH-MYC and R2R3-MYB transcription factors N-terminal	bHLH	TF	bHLH
UrtcanEVm011471t1	65.42	68.12	66.27	21.4	22.15	21.27	1457	1476	1343	501	522	454	-1.63832	7.06703e-130	2.16196e-127	down	1542	K00430 peroxidase [EC:1.11.1.7] | (RefSeq) peroxidase 21 (A)	ko00940: Phenylpropanoid biosynthesis; ko01100: Metabolic pathways; ko01110: Biosynthesis of secondary metabolites	peroxidase 21 [Morus notabilis]	PER21_ARATH RecName: Full=Peroxidase 21; Short=Atperox P21; EC=1.11.1.7; AltName: Full=ATP2a/ATP2b; AltName: Full=PRXR5; Flags: Precursor;	W9SLL6_9ROSA RecName: Full=Peroxidase {ECO:0000256|ARBA:ARBA00012313, ECO:0000256|RuleBase:RU362060}; EC=1.11.1.7 {ECO:0000256|ARBA:ARBA00012313, ECO:0000256|RuleBase:RU362060};	--	GO:0009505,plant-type cell wall; GO:0020037,heme binding; GO:0046872,metal ion binding; GO:0004601,peroxidase activity; GO:0050832,defense response to fungus; GO:0042744,hydrogen peroxide catabolic process; GO:0006979,response to oxidative stress; GO:0048511,rhythmic process; GO:0003674,molecular_function; GO:0005488,binding; GO:0046906,tetrapyrrole binding; GO:0097159,organic cyclic compound bin…	Peroxidase	--	--	--
UrtcanEVm002714t1	0.29	0.28	0.39	15.69	17	17.04	14	13	17	789	856	779	5.67976	1.06034e-129	3.19391e-127	up	2978	K15718 linoleate 9S-lipoxygenase [EC:1.13.11.58] | (RefSeq) probable linoleate 9S-lipoxygenase 4 (A)	ko00591: Linoleic acid metabolism	uncharacterized protein LOC126690370 [Quercus robur]	--	A0A5B7BFG6_DAVIN RecName: Full=Retrotrans_gag domain-containing protein {ECO:0000259|Pfam:PF03732}; Flags: Fragment;	FOG: Transposon-encoded proteins with TYA, reverse transcriptase, integrase domains in various combinations	--	Retrotransposon gag protein	--	--	--
UrtcanEVm011726t1	54.77	55.88	56.05	123.3	127.66	124.02	1240	1231	1155	2935	3058	2692	1.15523	5.62746e-127	1.6694e-124	up	1563	K22312 hydroxyjasmonate sulfotransferase [EC:2.8.2.39] | (RefSeq) cytosolic sulfotransferase 15 (A)	--	Sulfotransferase domain containing protein [Parasponia andersonii]	SOT15_ARATH RecName: Full=Cytosolic sulfotransferase 15; Short=AtSOT15; EC=2.8.2.39 {ECO:0000269|PubMed:12637544}; AltName: Full=Sulfotransferase 2a; Short=AtST2a;	A0A2P5CBS5_PARAD RecName: Full=Sulfotransferase {ECO:0000256|RuleBase:RU361155}; EC=2.8.2.- {ECO:0000256|RuleBase:RU361155};	Sulfotransferase	GO:0005737,cytoplasm; GO:0102056,11-hydroxyjasmonate sulfotransferase activity; GO:0102055,12-hydroxyjasmonate sulfotransferase activity; GO:0080131,hydroxyjasmonate sulfotransferase activity; GO:0008146,sulfotransferase activity; GO:0009694,jasmonic acid metabolic process; GO:0009753,response to jasmonic acid; GO:0051923,sulfation; GO:0003674,molecular_function; GO:0003824,catalytic activity; GO…	Sulfotransferase domain	--	--	--
UrtcanEVm014907t1	551.44	515.87	540.33	99.04	111.51	89.77	5100	4619	4533	951	1093	792	-2.43728	3.87643e-125	1.09995e-122	down	804	--	--	PREDICTED: extensin-2-like [Ipomoea nil]	--	--	--	--	Extensin-like region	--	--	--
UrtcanEVm004355t1	21.77	18.73	18.73	0.53	0.47	0.88	697	584	546	18	16	27	-5.00456	1.4736e-123	4.12167e-121	down	2094	K07953 GTP-binding protein SAR1 [EC:3.6.5.-] | (RefSeq) uncharacterized protein LOC112193363 isoform X1 (A)	ko04141: Protein processing in endoplasmic reticulum	uncharacterized protein LOC21389506 isoform X2 [Morus notabilis]	--	W9QIW2_9ROSA SubName: Full=Phytoene dehydrogenase {ECO:0000313|EMBL:EXB24028.1};	--	GO:0016491,oxidoreductase activity; GO:0003674,molecular_function; GO:0003824,catalytic activity	Flavin containing amine oxidoreductase	--	--	--
UrtcanEVm014770t1	26.19	24.45	25.99	91.92	84.01	83.45	430	390	388	1584	1462	1314	1.74592	6.76033e-123	1.86423e-120	up	1212	K22767 histone acetyltransferase MCC1 [EC:2.3.1.48] | (RefSeq) histone acetyltransferase MCC1 (A)	--	FkbH domain containing protein [Parasponia andersonii]	MCC1_ARATH RecName: Full=Histone acetyltransferase MCC1; EC=2.3.1.48; AltName: Full=Protein MEIOTIC CONTROL OF CROSSOVERS 1;	A0A2P5DW81_PARAD RecName: Full=Histone acetyltransferase {ECO:0000256|ARBA:ARBA00013184}; EC=2.3.1.48 {ECO:0000256|ARBA:ARBA00013184};	Predicted N-acetyltransferase	GO:0000139,Golgi membrane; GO:0004402,histone acetyltransferase activity; GO:0004596,peptide alpha-N-acetyltransferase activity; GO:0006325,chromatin organization; GO:0007059,chromosome segregation; GO:0043966,histone H3 acetylation; GO:0043967,histone H4 acetylation; GO:0051321,meiotic cell cycle; GO:0017196,N-terminal peptidyl-methionine acetylation; GO:0003674,molecular_function; GO:0003824,ca…	Acetyltransferase (GNAT) family	GNAT	TR	GNAT
UrtcanEVm007214t1	135.17	129.76	129.85	55.08	57.94	56.9	2438	2275	2130	1042	1106	983	-1.23172	2.9842e-120	8.00378e-118	down	1302	K13420 LRR receptor-like serine/threonine-protein kinase FLS2 [EC:2.7.11.1] | (RefSeq) LRR receptor-like serine/threonine-protein kinase FLS2 (A)	ko04016: MAPK signaling pathway - plant; ko04626: Plant-pathogen interaction	Bulb-type lectin domain containing protein [Trema orientale]	EP1G_DAUCA RecName: Full=Epidermis-specific secreted glycoprotein EP1; AltName: Full=52/54 kDa medium protein; Flags: Precursor;	A0A2P5FL08_TREOI SubName: Full=Bulb-type lectin domain containing protein {ECO:0000313|EMBL:PON98443.1};	--	GO:0005576,extracellular region; GO:0030246,carbohydrate binding; GO:0006833,water transport; GO:0003674,molecular_function; GO:0005488,binding; GO:0006810,transport; GO:0008150,biological_process; GO:0042044,fluid transport; GO:0051179,localization; GO:0051234,establishment of localization; GO:0005575,cellular_component; GO:0110165,cellular anatomical entity	D-mannose binding lectin	--	--	--
UrtcanEVm017958t1	34.61	33.47	36.6	111.05	103.88	111.72	474	444	455	1589	1506	1463	1.6266	4.2147e-120	1.11513e-117	up	1056	K09286 EREBP-like factor | (RefSeq) dehydration-responsive element-binding protein 1A-like (A)	--	AP2/ERF domain containing protein [Trema orientale]	DRE1D_ARATH RecName: Full=Dehydration-responsive element-binding protein 1D; Short=Protein DREB1D; AltName: Full=C-repeat/dehydration-responsive element-binding factor 4; Short=C-repeat-binding factor 4; Short=CRT/DRE-binding factor 4;	A0A2P5BBT7_TREOI SubName: Full=AP2/ERF domain containing protein {ECO:0000313|EMBL:PON46251.1};	--	GO:0005634,nucleus; GO:0003700,DNA-binding transcription factor activity; GO:0000976,transcription cis-regulatory region binding; GO:0009738,abscisic acid-activated signaling pathway; GO:0019760,glucosinolate metabolic process; GO:0003674,molecular_function; GO:0140110,transcription regulator activity; GO:0001067,transcription regulatory region nucleic acid binding; GO:0003676,nucleic acid bindin…	AP2 domain	AP2/ERF-ERF	TF	AP2/ERF->AP2/ERF-ERF
UrtcanEVm016012t1	43.67	42.72	49.59	149.12	137.05	156.42	484	459	499	1722	1609	1656	1.68575	3.1516e-117	8.22737e-115	up	908	K20359 PRA1 family protein 1 | (RefSeq) PRA1 family protein F2-like (A)	--	PRA1 family protein F2-like [Pyrus x bretschneideri]	PRA1E_ARATH RecName: Full=PRA1 family protein E; Short=AtPRA1.E; AltName: Full=Prenylated Rab acceptor 4;	A0A6J1A022_9ROSI RecName: Full=PRA1 family protein {ECO:0000256|RuleBase:RU363107};	Prenylated rab acceptor 1	GO:0005783,endoplasmic reticulum; GO:0010008,endosome membrane; GO:0005794,Golgi apparatus; GO:0016021,integral component of membrane; GO:0016192,vesicle-mediated transport; GO:0006810,transport; GO:0008150,biological_process; GO:0051179,localization; GO:0051234,establishment of localization; GO:0005575,cellular_component; GO:0005622,intracellular anatomical structure; GO:0005737,cytoplasm; GO:00…	PRA1 family protein	--	--	--
UrtcanEVm011400t1	10.04	9.41	9.33	31.01	31.27	26.87	636	582	539	2078	2096	1637	1.61869	1.07921e-114	2.70896e-112	up	3874	K07300 Ca2+:H+ antiporter | (RefSeq) vacuolar cation/proton exchanger 3-like isoform X2 (A)	--	Parvalbumin [Trema orientale]	NCL_ARATH RecName: Full=Sodium/calcium exchanger NCL {ECO:0000305}; AltName: Full=Na(+)/Ca(2+)-exchange protein NCL {ECO:0000305}; AltName: Full=Protein NCX-like {ECO:0000303|PubMed:23148213}; Short=AtNCL {ECO:0000303|PubMed:23148213};	A0A2P5FKR7_TREOI SubName: Full=Parvalbumin {ECO:0000313|EMBL:PON98392.1};	--	GO:0016021,integral component of membrane; GO:0016020,membrane; GO:0000325,plant-type vacuole; GO:0005886,plasma membrane; GO:0009506,plasmodesma; GO:0005774,vacuolar membrane; GO:0005773,vacuole; GO:0005509,calcium ion binding; GO:0015369,calcium:proton antiporter activity; GO:0005432,calcium:sodium antiporter activity; GO:0003729,mRNA binding; GO:0055074,calcium ion homeostasis; GO:0070588,calc…	EF-hand domain pair	--	--	--
UrtcanEVm003692t1	17.83	21.27	20.84	2.33	1.67	1.84	545	633	580	75	54	54	-3.37127	2.58561e-114	6.40807e-112	down	2012	K01193 beta-fructofuranosidase [EC:3.2.1.26] | (RefSeq) beta-fructofuranosidase, insoluble isoenzyme CWINV1 (A)	ko00052: Galactose metabolism; ko00500: Starch and sucrose metabolism; ko01100: Metabolic pathways; ko01110: Biosynthesis of secondary metabolites	beta-fructofuranosidase, insoluble isoenzyme CWINV1 [Morus notabilis]	INV1_ARATH RecName: Full=Beta-fructofuranosidase, insoluble isoenzyme CWINV1; EC=3.2.1.26; AltName: Full=Cell wall beta-fructosidase 1; Short=AtbetaFRUCT1; AltName: Full=Cell wall invertase 1; Short=AtcwINV1; AltName: Full=Sucrose hydrolase 1; Flags: Precursor;	A0A2P5BHC0_PARAD SubName: Full=Glycoside hydrolase {ECO:0000313|EMBL:PON48157.1};	Beta-fructofuranosidase (invertase)	GO:0048046,apoplast; GO:0005886,plasma membrane; GO:0004564,beta-fructofuranosidase activity; GO:0005975,carbohydrate metabolic process; GO:0050832,defense response to fungus; GO:0009611,response to wounding; GO:0003674,molecular_function; GO:0003824,catalytic activity; GO:0004553,hydrolase activity, hydrolyzing O-glycosyl compounds; GO:0016787,hydrolase activity; GO:0016798,hydrolase activity, a…	Glycosyl hydrolases family 32 N-terminal domain	--	--	--
UrtcanEVm004857t1	12.49	10.75	11.46	40.67	39.45	42.38	377	316	315	1293	1259	1227	1.80382	4.20539e-114	1.02922e-111	up	1990	K08202 MFS transporter, OCT family, solute carrier family 22 (organic cation transporter), member 4/5 | (RefSeq) organic cation/carnitine transporter 4-like (A)	--	organic cation/carnitine transporter 3 [Morus notabilis]	OCT3_ARATH RecName: Full=Organic cation/carnitine transporter 3; Short=AtOCT3;	W9R1E5_9ROSA SubName: Full=Organic cation/carnitine transporter 3 {ECO:0000313|EMBL:EXB51241.1};	Synaptic vesicle transporter SVOP and related transporters (major facilitator superfamily)	GO:0016021,integral component of membrane; GO:0009705,plant-type vacuole membrane; GO:0005524,ATP binding; GO:0022857,transmembrane transporter activity; GO:0070417,cellular response to cold; GO:0006811,ion transport; GO:0000166,nucleotide binding; GO:0003674,molecular_function; GO:0005488,binding; GO:0017076,purine nucleotide binding; GO:0030554,adenyl nucleotide binding; GO:0032553,ribonucleoti…	Major Facilitator Superfamily	--	--	--
UrtcanEVm026692t1	42.54	42.96	45.95	195.16	192.11	189.61	195	189	190	909	936	822	2.11055	1.15041e-108	2.58896e-106	up	539	--	--	hypothetical protein G4B88_022142 [Cannabis sativa]	CPC_CUCSA RecName: Full=Cucumber peeling cupredoxin; Short=CPC; AltName: Full=Stellacyanin;	A0A7J6GQT5_CANSA RecName: Full=Phytocyanin domain-containing protein {ECO:0000259|PROSITE:PS51485};	--	GO:0009055,electron transfer activity; GO:0046872,metal ion binding; GO:0003674,molecular_function; GO:0003824,catalytic activity; GO:0016491,oxidoreductase activity; GO:0005488,binding; GO:0043167,ion binding; GO:0043169,cation binding	Plastocyanin-like domain	--	--	--
UrtcanEVm018017t1	7.35	9.69	10.75	66.47	61.46	61.65	79	101	104	744	699	632	2.76132	3.30363e-106	7.26761e-104	up	889	--	--	G-protein coupled receptor [Parasponia andersonii]	--	A0A2P5DDX0_PARAD SubName: Full=G-protein coupled receptor {ECO:0000313|EMBL:PON71498.1};	--	GO:0016021,integral component of membrane; GO:0005575,cellular_component; GO:0016020,membrane; GO:0031224,intrinsic component of membrane; GO:0110165,cellular anatomical entity	Autophagy-related protein 27	--	--	--
UrtcanEVm023140t1	78.28	81.79	84.27	11.31	11.39	11.82	557	562	543	83	86	80	-2.84386	2.48834e-105	5.41325e-103	down	683	K11855 ubiquitin carboxyl-terminal hydrolase 36/42 [EC:3.4.19.12] | (RefSeq) ubiquitin carboxyl-terminal hydrolase 36 (A)	--	Bifunctional inhibitor/lipid-transfer protein/seed storage 2S albumin superfamily protein [Perilla frutescens var. frutescens]	PRF1_SOLLC RecName: Full=36.4 kDa proline-rich protein;	A0A1J3HI76_NOCCA SubName: Full=PEARLI1-like lipid transfer protein 1 {ECO:0000313|EMBL:JAU68011.1}; Flags: Fragment;	--	--	Hydrophobic seed protein	--	--	--
UrtcanEVm007304t1	37.94	35.15	34.67	9.19	8.53	7.57	946	853	787	241	225	181	-2.1039	3.18078e-105	6.84358e-103	down	1693	--	--	hypothetical protein CFOL_v3_13600 [Cephalotus follicularis]	--	A0A1Q3BQH4_CEPFO SubName: Full=Uncharacterized protein {ECO:0000313|EMBL:GAV70102.1};	--	--	--	--	--	--
UrtcanEVm009091t1	7.42	10	7.26	46.15	42.2	45.08	136	178	121	887	818	791	2.41763	2.33151e-104	4.96182e-102	up	1318	K08241 jasmonate O-methyltransferase [EC:2.1.1.141] | (RefSeq) jasmonate O-methyltransferase (A)	ko00592: alpha-Linolenic acid metabolism; ko01110: Biosynthesis of secondary metabolites	jasmonate O-methyltransferase [Morus notabilis]	JMT2_THECC RecName: Full=Probable jasmonic acid carboxyl methyltransferase 2 {ECO:0000312|EMBL:EOY14825.1}; EC=2.1.1.141 {ECO:0000250|UniProtKB:Q9AR07};	W9SC22_9ROSA SubName: Full=Jasmonate O-methyltransferase {ECO:0000313|EMBL:EXC25060.1};	--	GO:0005737,cytoplasm; GO:0005634,nucleus; GO:0046872,metal ion binding; GO:0030795,methyl jasmonate methylesterase activity; GO:0008757,S-adenosylmethionine-dependent methyltransferase activity; GO:0032259,methylation; GO:0031408,oxylipin biosynthetic process; GO:0003674,molecular_function; GO:0005488,binding; GO:0043167,ion binding; GO:0043169,cation binding; GO:0003824,catalytic activity; GO:00…	SAM dependent carboxyl methyltransferase	--	--	--
UrtcanEVm004805t1	23.77	24.73	24.85	3.85	4.52	4.06	622	630	592	106	125	102	-2.57449	2.46981e-104	5.19962e-102	down	1763	K20770 (+)-delta-cadinene 8-hydroxylase [EC:1.14.-.-] | (RefSeq) LOW QUALITY PROTEIN: flavonoid 3'-monooxygenase-like (A)	--	Cytochrome P450, E-class, group I [Trema orientale]	C7150_PRUMU RecName: Full=Cytochrome P450 71AU50 {ECO:0000303|PubMed:25015725}; EC=1.14.-.- {ECO:0000305};	A0A2P5F561_TREOI SubName: Full=Cytochrome P450, E-class, group I {ECO:0000313|EMBL:PON92920.1};	Cytochrome P450 CYP2 subfamily	GO:0016021,integral component of membrane; GO:0020037,heme binding; GO:0005506,iron ion binding; GO:0004497,monooxygenase activity; GO:0016705,oxidoreductase activity, acting on paired donors, with incorporation or reduction of molecular oxygen; GO:0003674,molecular_function; GO:0005488,binding; GO:0046906,tetrapyrrole binding; GO:0097159,organic cyclic compound binding; GO:1901363,heterocyclic c…	Cytochrome P450	--	--	--
UrtcanEVm026234t1	54.23	52.94	57.34	149.48	145.47	181.05	933	886	898	2699	2651	2986	1.517	2.05823e-103	4.28703e-101	up	1256	--	--	--	--	--	--	--	--	--	--	--
UrtcanEVm011518t1	124.27	126.21	122.68	62.04	54.29	57.24	2544	2513	2285	1334	1176	1123	-1.11946	1.10896e-99	2.14974e-97	down	1440	K20547 basic endochitinase B [EC:3.2.1.14] | (RefSeq) endochitinase 2 (A)	ko00520: Amino sugar and nucleotide sugar metabolism; ko01100: Metabolic pathways; ko04016: MAPK signaling pathway - plant	hypothetical protein G4B88_021589 [Cannabis sativa]	CHI2_PEA RecName: Full=Endochitinase A2; EC=3.2.1.14; Flags: Precursor;	A0A7J6GIP5_CANSA RecName: Full=Chitin-binding type-1 domain-containing protein {ECO:0000259|PROSITE:PS50941};	Predicted chitinase	GO:0008061,chitin binding; GO:0004568,chitinase activity; GO:0016998,cell wall macromolecule catabolic process; GO:0006032,chitin catabolic process; GO:0006952,defense response; GO:0000272,polysaccharide catabolic process; GO:0003674,molecular_function; GO:0005488,binding; GO:0097367,carbohydrate derivative binding; GO:0003824,catalytic activity; GO:0004553,hydrolase activity, hydrolyzing O-glyco…	Chitinase class I	--	--	--
UrtcanEVm012392t1	54.05	55.43	51.32	128.15	118.51	122.6	952	949	822	2367	2209	2068	1.18309	1.1946e-99	2.29305e-97	up	1278	K21630 GATA-type zinc finger protein 1 | (RefSeq) GATA transcription factor 7-like (A)	--	GATA transcription factor 7 [Morus notabilis]	GATA5_ARATH RecName: Full=GATA transcription factor 5;	W9S3D0_9ROSA RecName: Full=GATA transcription factor {ECO:0000256|PIRNR:PIRNR016992};	GATA-4/5/6 transcription factors	GO:0005634,nucleus; GO:0003700,DNA-binding transcription factor activity; GO:0000976,transcription cis-regulatory region binding; GO:0008270,zinc ion binding; GO:0030154,cell differentiation; GO:0045893,positive regulation of DNA-templated transcription; GO:0003674,molecular_function; GO:0140110,transcription regulator activity; GO:0001067,transcription regulatory region nucleic acid binding; GO:…	GATA zinc finger	C2C2-GATA	TF	C2C2->C2C2-GATA
UrtcanEVm002280t1	25.54	25.44	26.98	57.2	55.05	56.88	1057	1026	1017	2498	2409	2260	1.10407	1.41276e-99	2.68549e-97	up	2625	--	--	uncharacterized protein LOC21385495 [Morus notabilis]	PLIP2_ARATH RecName: Full=Phospholipase A1 PLIP2, chloroplastic {ECO:0000305}; EC=3.1.1.32 {ECO:0000269|PubMed:29666162}; AltName: Full=Galactolipase PLIP2 {ECO:0000305}; EC=3.1.1.26 {ECO:0000269|PubMed:29666162}; AltName: Full=Protein PLASTID LIPASE 2 {ECO:0000303|PubMed:29666162}; Flags: Precursor;	A0A2P5DGK8_TREOI SubName: Full=Fungal lipase-like domain containing protein {ECO:0000313|EMBL:PON72417.1};	--	GO:0009507,chloroplast; GO:0031969,chloroplast membrane; GO:0009570,chloroplast stroma; GO:0102549,1-18:1-2-16:0-monogalactosyldiacylglycerol lipase activity; GO:0052740,1-acyl-2-lysophosphatidylserine acylhydrolase activity; GO:0047714,galactolipase activity; GO:0052739,phosphatidylserine 1-acylhydrolase activity; GO:0008970,phospholipase A1 activity; GO:0002213,defense response to insect; GO:00…	Lipase (class 3)	--	--	--
UrtcanEVm011076t1	45.54	49.12	47.19	15.44	14.65	14.86	1052	1104	992	375	358	329	-1.6725	1.63515e-99	3.07834e-97	down	1589	K00430 peroxidase [EC:1.11.1.7] | (RefSeq) peroxidase 42 (A)	ko00940: Phenylpropanoid biosynthesis; ko01100: Metabolic pathways; ko01110: Biosynthesis of secondary metabolites	Peroxidase [Trema orientale]	PER42_ARATH RecName: Full=Peroxidase 42; Short=Atperox P42; EC=1.11.1.7; AltName: Full=ATP1a/ATP1b; AltName: Full=PRXR1; Flags: Precursor;	A0A2P5EEQ1_TREOI RecName: Full=Peroxidase {ECO:0000256|ARBA:ARBA00012313, ECO:0000256|RuleBase:RU362060}; EC=1.11.1.7 {ECO:0000256|ARBA:ARBA00012313, ECO:0000256|RuleBase:RU362060};	--	GO:0005576,extracellular region; GO:0009505,plant-type cell wall; GO:0020037,heme binding; GO:0046872,metal ion binding; GO:0004601,peroxidase activity; GO:0042744,hydrogen peroxide catabolic process; GO:0006979,response to oxidative stress; GO:0048511,rhythmic process; GO:0003674,molecular_function; GO:0005488,binding; GO:0046906,tetrapyrrole binding; GO:0097159,organic cyclic compound binding; …	Peroxidase	--	--	--
UrtcanEVm004415t1	30.57	30.95	30.35	62.11	59.11	66.62	1723	1701	1559	3699	3522	3607	1.01756	1.65865e-99	3.09283e-97	up	3474	--	--	uncharacterized protein LOC21389162 [Morus notabilis]	--	A0A2P5ANX9_PARAD SubName: Full=Uncharacterized protein {ECO:0000313|EMBL:PON38161.1};	--	--	Domain of unknown function (DUF3527)	--	--	--
UrtcanEVm015438t1	44.1	48.03	41.94	2.34	2.02	1.43	453	478	391	25	22	14	-4.54215	1.81721e-97	3.32515e-95	down	862	--	--	--	--	--	--	--	--	--	--	--
UrtcanEVm022540t1	2.34	1.89	0.67	54.11	48.86	55.53	23	18	6	553	509	521	4.97367	3.55245e-97	6.44014e-95	up	837	--	--	--	--	--	--	--	--	--	--	--
UrtcanEVm025870t1	52.19	45.75	50.18	142.4	129.48	134.7	607	516	530	1727	1595	1497	1.439	7.85813e-97	1.41151e-94	up	939	--	--	uncharacterized protein LOC21391895 [Morus notabilis]	--	W9RJD0_9ROSA SubName: Full=Uncharacterized protein {ECO:0000313|EMBL:EXB80750.1};	--	--	--	--	--	--
UrtcanEVm006689t1	21.12	21.18	22.06	4.51	4.04	4	630	615	599	141	127	114	-2.37714	2.89929e-96	5.11398e-94	down	1972	K26385 lysine histidine transporter | (RefSeq) lysine histidine transporter 1-like (A)	--	hypothetical protein RHGRI_022764 [Rhododendron griersonianum]	LHT1_ARATH RecName: Full=Lysine histidine transporter 1;	A0A6A4MEV4_9ERIC RecName: Full=Aa_trans domain-containing protein {ECO:0000259|Pfam:PF01490}; Flags: Fragment;	Amino acid transporters	GO:0016021,integral component of membrane; GO:0016020,membrane; GO:0005886,plasma membrane; GO:0009536,plastid; GO:0015172,acidic amino acid transmembrane transporter activity; GO:0015171,amino acid transmembrane transporter activity; GO:0015293,symporter activity; GO:0043090,amino acid import; GO:0003333,amino acid transmembrane transport; GO:0006952,defense response; GO:0003674,molecular_functi…	Transmembrane amino acid transporter protein	--	--	--
UrtcanEVm015974t1	55.46	55.07	57.24	121.97	127.75	120.72	1012	977	950	2335	2467	2110	1.12816	6.96973e-96	1.19702e-93	up	1314	K08867 WNK lysine deficient protein kinase [EC:2.7.11.1] | (RefSeq) probable serine/threonine-protein kinase WNK4 isoform X1 (A)	--	probable serine/threonine-protein kinase WNK4 isoform X2 [Morus notabilis]	WNK5_ARATH RecName: Full=Probable serine/threonine-protein kinase WNK5; Short=AtWNK5; EC=2.7.11.1; AltName: Full=Protein kinase with no lysine 5;	W9SAD6_9ROSA SubName: Full=Putative serine/threonine-protein kinase WNK4 {ECO:0000313|EMBL:EXC19549.1};	Serine/threonine protein kinase	GO:0005737,cytoplasm; GO:0005524,ATP binding; GO:0043424,protein histidine kinase binding; GO:0004672,protein kinase activity; GO:0106310,protein serine kinase activity; GO:0004674,protein serine/threonine kinase activity; GO:0035556,intracellular signal transduction; GO:0048573,photoperiodism, flowering; GO:0006468,protein phosphorylation; GO:0000166,nucleotide binding; GO:0003674,molecular_func…	Protein kinase domain	--	--	--
UrtcanEVm002115t1	43.94	45.7	41.44	13.97	14.8	15.96	1260	1276	1082	422	449	439	-1.56709	3.47262e-94	5.76189e-92	down	1905	K15718 linoleate 9S-lipoxygenase [EC:1.13.11.58] | (RefSeq) probable linoleate 9S-lipoxygenase 5 (A)	ko00591: Linoleic acid metabolism	probable linoleate 9S-lipoxygenase 5, partial [Morus notabilis]	LOX15_SOLTU RecName: Full=Probable linoleate 9S-lipoxygenase 5; EC=1.13.11.58; AltName: Full=Leaf lipoxygenase;	A0A2P5CFQ0_TREOI RecName: Full=Lipoxygenase {ECO:0000256|RuleBase:RU003975}; EC=1.13.11.- {ECO:0000256|RuleBase:RU003975};	--	GO:0005737,cytoplasm; GO:1990136,linoleate 9S-lipoxygenase activity; GO:0046872,metal ion binding; GO:0016702,oxidoreductase activity, acting on single donors with incorporation of molecular oxygen, incorporation of two atoms of oxygen; GO:0006633,fatty acid biosynthetic process; GO:0034440,lipid oxidation; GO:0031408,oxylipin biosynthetic process; GO:0003674,molecular_function; GO:0003824,cataly…	Lipoxygenase	--	--	--
UrtcanEVm008524t1	81.81	79.14	80.3	40.01	34.66	36.11	2486	2342	2222	1281	1114	1053	-1.13682	9.10242e-94	1.49762e-91	down	2002	K24139 auxin efflux carrier family protein | (RefSeq) protein PIN-LIKES 6 (A)	--	protein PIN-LIKES 6 [Cannabis sativa]	PILS6_ARATH RecName: Full=Protein PIN-LIKES 6 {ECO:0000303|PubMed:22504182}; AltName: Full=Auxin efflux carrier-like protein 6 {ECO:0000303|PubMed:22504182};	A0A7J6EN89_CANSA SubName: Full=Uncharacterized protein {ECO:0000313|EMBL:KAF4359907.1, ECO:0000313|EnsemblPlants:cds.evm.model.08.529};	Predicted membrane protein	GO:0005789,endoplasmic reticulum membrane; GO:0016021,integral component of membrane; GO:0009734,auxin-activated signaling pathway; GO:0080162,endoplasmic reticulum to cytosol auxin transport; GO:0009733,response to auxin; GO:0007154,cell communication; GO:0007165,signal transduction; GO:0008150,biological_process; GO:0009719,response to endogenous stimulus; GO:0009725,response to hormone; GO:000…	Membrane transport protein	--	--	--
UrtcanEVm035239t1	36.63	34.39	34.97	7.84	7.83	7.95	704	642	611	158	159	146	-2.18325	2.17201e-92	3.45738e-90	down	1369	--	--	cytochrome oxidase subunit, putative [Ricinus communis]	--	B9T9Z2_RICCO RecName: Full=Cytochrome c oxidase subunit 1 {ECO:0000256|RuleBase:RU000369}; EC=7.1.1.9 {ECO:0000256|RuleBase:RU000369};	--	GO:0016021,integral component of membrane; GO:0005751,mitochondrial respiratory chain complex IV; GO:0004129,cytochrome-c oxidase activity; GO:0020037,heme binding; GO:0046872,metal ion binding; GO:0009060,aerobic respiration; GO:0015990,electron transport coupled proton transport; GO:0006123,mitochondrial electron transport, cytochrome c to oxygen; GO:0022904,respiratory electron transport chain…	--	--	--	--
UrtcanEVm026748t1	1.94	3.81	4.27	111.38	101.22	119.43	21	40	42	1257	1162	1236	5.04091	2.54999e-92	4.02632e-90	up	894	--	--	--	--	--	--	--	--	--	--	--
UrtcanEVm005046t1	41.93	42.47	40.01	85.83	83.92	81.87	1312	1294	1140	2830	2777	2458	1.00185	1.29045e-91	2.02126e-89	up	2053	K19891 glucan endo-1,3-beta-glucosidase 1/2/3 [EC:3.2.1.39] | (RefSeq) hypothetical protein (A)	ko00500: Starch and sucrose metabolism; ko01100: Metabolic pathways	Glycoside hydrolase [Parasponia andersonii]	E13B_WHEAT RecName: Full=Glucan endo-1,3-beta-glucosidase; EC=3.2.1.39; AltName: Full=(1->3)-beta-glucan endohydrolase; Short=(1->3)-beta-glucanase; AltName: Full=Beta-1,3-endoglucanase; Flags: Precursor;	A0A2P5AAI2_PARAD RecName: Full=Glucan endo-1,3-beta-D-glucosidase {ECO:0000256|ARBA:ARBA00012780}; EC=3.2.1.39 {ECO:0000256|ARBA:ARBA00012780}; AltName: Full=(1->3)-beta-glucan endohydrolase {ECO:0000256|ARBA:ARBA00033335}; AltName: Full=Beta-1,3-endoglucanase {ECO:0000256|ARBA:ARBA00033417};	--	GO:0046658,anchored component of plasma membrane; GO:0042973,glucan endo-1,3-beta-D-glucosidase activity; GO:0005975,carbohydrate metabolic process; GO:0006952,defense response; GO:0003674,molecular_function; GO:0003824,catalytic activity; GO:0004553,hydrolase activity, hydrolyzing O-glycosyl compounds; GO:0008422,beta-glucosidase activity; GO:0015926,glucosidase activity; GO:0016787,hydrolase ac…	Glycosyl hydrolases family 17	--	--	--
UrtcanEVm017891t1	17.65	18.18	21.8	83.07	73.34	97.24	237	237	266	1166	1043	1249	2.12223	1.42651e-91	2.21664e-89	up	1041	--	--	--	--	--	--	--	--	--	--	--
UrtcanEVm005233t1	58.29	65.8	64.54	23.7	21.68	24.89	1431	1572	1442	612	563	586	-1.44003	2.41789e-91	3.72755e-89	down	1671	--	--	probable polyamine transporter At3g13620 [Morus notabilis]	PHSC_ARATH RecName: Full=Probable polyamine transporter At3g13620;	W9RYZ4_9ROSA SubName: Full=Serine/threonine exchanger SteT {ECO:0000313|EMBL:EXC04170.1};	Amino acid transporters	GO:0016021,integral component of membrane; GO:0005886,plasma membrane; GO:0015203,polyamine transmembrane transporter activity; GO:0015293,symporter activity; GO:0015846,polyamine transport; GO:0003674,molecular_function; GO:0005215,transporter activity; GO:0022857,transmembrane transporter activity; GO:0015291,secondary active transmembrane transporter activity; GO:0022804,active transmembrane t…	Amino acid permease	--	--	--
UrtcanEVm039321t1	172.45	166.96	174.27	38.14	35.65	38.58	664	615	604	148	146	140	-2.22142	2.45182e-91	3.75033e-89	down	497	--	--	unnamed protein product [Coffea canephora]	--	A0A068UQV4_COFCA SubName: Full=Uncharacterized protein {ECO:0000313|EMBL:CDP10662.1};	--	GO:0004867,serine-type endopeptidase inhibitor activity; GO:0003674,molecular_function; GO:0004857,enzyme inhibitor activity; GO:0004866,endopeptidase inhibitor activity; GO:0030234,enzyme regulator activity; GO:0030414,peptidase inhibitor activity; GO:0061134,peptidase regulator activity; GO:0061135,endopeptidase regulator activity; GO:0098772,molecular function regulator activity	--	--	--	--
UrtcanEVm005929t1	16.83	16.19	16.69	56.38	66.36	53.69	359	336	324	1264	1498	1098	1.81403	6.80535e-91	1.00941e-88	up	1489	K13435 serine/threonine-protein kinase Pto | (RefSeq) receptor-like protein kinase HERK 1 isoform X2 (A)	ko04626: Plant-pathogen interaction	Wall-associated receptor kinase [Trema orientale]	WAKLO_ARATH RecName: Full=Wall-associated receptor kinase-like 14; EC=2.7.11.-; Flags: Precursor;	A0A2P5ETX2_TREOI SubName: Full=Wall-associated receptor kinase {ECO:0000313|EMBL:PON88967.1};	Serine/threonine protein kinase	GO:0016021,integral component of membrane; GO:0005886,plasma membrane; GO:0005524,ATP binding; GO:0106310,protein serine kinase activity; GO:0004674,protein serine/threonine kinase activity; GO:0007166,cell surface receptor signaling pathway; GO:0006468,protein phosphorylation; GO:0000166,nucleotide binding; GO:0003674,molecular_function; GO:0005488,binding; GO:0017076,purine nucleotide binding; …	Protein kinase domain	--	--	--
UrtcanEVm016944t1	215.16	212.98	208.99	80.89	65.86	88.63	2081	1995	1834	813	675	818	-1.45793	3.4976e-90	5.11513e-88	down	828	K00799 glutathione S-transferase [EC:2.5.1.18] | (RefSeq) glutathione S-transferase U9 (A)	ko00480: Glutathione metabolism; ko01100: Metabolic pathways	glutathione S-transferase U9 [Cicer arietinum]	GSTU9_ARATH RecName: Full=Glutathione S-transferase U9; Short=AtGSTU9; EC=2.5.1.18; AltName: Full=GST class-tau member 9; AltName: Full=Glutathione S-transferase 14;	A0A1S2Y6S9_CICAR RecName: Full=Glutathione transferase {ECO:0000256|ARBA:ARBA00012452}; EC=2.5.1.18 {ECO:0000256|ARBA:ARBA00012452};	Glutathione S-transferase	GO:0005737,cytoplasm; GO:0005829,cytosol; GO:0004364,glutathione transferase activity; GO:0006749,glutathione metabolic process; GO:0009407,toxin catabolic process; GO:0003674,molecular_function; GO:0003824,catalytic activity; GO:0016740,transferase activity; GO:0016765,transferase activity, transferring alkyl or aryl (other than methyl) groups; GO:0006518,peptide metabolic process; GO:0006575,ce…	Glutathione S-transferase, N-terminal domain	--	--	--
UrtcanEVm011824t1	37.28	34.99	33.18	9.13	8.2	7.79	804	734	651	207	187	161	-2.08354	3.50083e-90	5.11513e-88	down	1502	K05933 aminocyclopropanecarboxylate oxidase [EC:1.14.17.4] | (RefSeq) 1-aminocyclopropane-1-carboxylate oxidase 3 (A)	ko00270: Cysteine and methionine metabolism; ko01100: Metabolic pathways; ko01110: Biosynthesis of secondary metabolites	Oxoglutarate/iron-dependent dioxygenase [Trema orientale]	ACCO3_PETHY RecName: Full=1-aminocyclopropane-1-carboxylate oxidase 3; Short=ACC oxidase 3; EC=1.14.17.4; AltName: Full=Ethylene-forming enzyme; Short=EFE;	A0A2P5EG33_TREOI SubName: Full=Oxoglutarate/iron-dependent dioxygenase {ECO:0000313|EMBL:PON84482.1};	Iron/ascorbate family oxidoreductases	GO:0009815,1-aminocyclopropane-1-carboxylate oxidase activity; GO:0016706,2-oxoglutarate-dependent dioxygenase activity; GO:0031418,L-ascorbic acid binding; GO:0046872,metal ion binding; GO:0009805,coumarin biosynthetic process; GO:0009693,ethylene biosynthetic process; GO:0002238,response to molecule of fungal origin; GO:0003674,molecular_function; GO:0003824,catalytic activity; GO:0004497,monoo…	2OG-Fe(II) oxygenase superfamily	--	--	--
UrtcanEVm013873t1	40.84	42.68	42.93	102.99	99.44	96.6	702	713	671	1856	1809	1590	1.227	9.14497e-90	1.32629e-87	up	1254	K09286 EREBP-like factor | (RefSeq) ethylene-responsive transcription factor ERF071-like (A)	--	AP2/ERF transcription factor [Trema orientale]	EF109_ARATH RecName: Full=Ethylene-responsive transcription factor ERF109;	A0A2P5CQU3_TREOI SubName: Full=AP2/ERF transcription factor {ECO:0000313|EMBL:PON63373.1};	--	GO:0005634,nucleus; GO:0003700,DNA-binding transcription factor activity; GO:0000976,transcription cis-regulatory region binding; GO:0051301,cell division; GO:0050832,defense response to fungus; GO:0009873,ethylene-activated signaling pathway; GO:0010087,phloem or xylem histogenesis; GO:0010928,regulation of auxin mediated signaling pathway; GO:0090357,regulation of tryptophan metabolic process; …	AP2 domain	AP2/ERF-ERF	TF	AP2/ERF->AP2/ERF-ERF
UrtcanEVm006236t1	33.39	30.92	30.59	72.79	70.99	75.38	861	776	718	1975	1936	1864	1.19161	1.30966e-89	1.88543e-87	up	1741	K13496 UDP-glucosyltransferase 73C [EC:2.4.1.-] | (RefSeq) scopoletin glucosyltransferase (A)	ko00908: Zeatin biosynthesis; ko01110: Biosynthesis of secondary metabolites	UDP-glucuronosyl/UDP-glucosyltransferase [Trema orientale]	ANGT_GENTR RecName: Full=Anthocyanin 3'-O-beta-glucosyltransferase; Short=3'GT; EC=2.4.1.238;	A0A2P5G1C5_TREOI RecName: Full=Glycosyltransferase {ECO:0000256|RuleBase:RU362057}; EC=2.4.1.- {ECO:0000256|RuleBase:RU362057};	UDP-glucuronosyl and UDP-glucosyl transferase	GO:0033837,anthocyanin 3'-O-beta-glucosyltransferase activity; GO:0008194,UDP-glycosyltransferase activity; GO:0003674,molecular_function; GO:0003824,catalytic activity; GO:0016740,transferase activity; GO:0016757,glycosyltransferase activity; GO:0016758,hexosyltransferase activity; GO:0046527,glucosyltransferase activity	UDP-glucoronosyl and UDP-glucosyl transferase	--	--	--
UrtcanEVm005845t1	1.01	0.49	0.77	19.77	18.41	20.81	23	11	16	475	445	456	4.68026	6.34655e-89	9.00428e-87	up	1575	--	--	RNA-dependent RNA polymerase [Pyrus pyrifolia]	--	A0A5B7B8N1_DAVIN SubName: Full=Putative RNA-dependent RNA polymerase {ECO:0000313|EMBL:MPA64865.1}; Flags: Fragment;	--	GO:0003723,RNA binding; GO:0003968,RNA-directed 5'-3' RNA polymerase activity; GO:0006351,DNA-templated transcription; GO:0039694,viral RNA genome replication; GO:0003674,molecular_function; GO:0003676,nucleic acid binding; GO:0005488,binding; GO:0097159,organic cyclic compound binding; GO:1901363,heterocyclic compound binding; GO:0003824,catalytic activity; GO:0016740,transferase activity; GO:00…	Viral RNA-dependent RNA polymerase	--	--	--
UrtcanEVm006193t1	2.89	2.23	1.91	16.46	18.7	18.73	88	66	53	528	602	547	2.91816	2.34984e-88	3.26294e-86	up	2005	K01689 enolase [EC:4.2.1.11] | (RefSeq) enolase (A)	ko00010: Glycolysis / Gluconeogenesis; ko01100: Metabolic pathways; ko01110: Biosynthesis of secondary metabolites; ko01200: Carbon metabolism; ko01230: Biosynthesis of amino acids; ko03018: RNA degradation; ko04820: Cytoskeleton in muscle cells	Enolase [Trema orientale]	ENO_ORYSJ RecName: Full=Enolase; EC=4.2.1.11; AltName: Full=2-phospho-D-glycerate hydro-lyase; AltName: Full=2-phosphoglycerate dehydratase; AltName: Full=OSE1;	A0A2P5FLR6_TREOI RecName: Full=Phosphopyruvate hydratase {ECO:0000256|ARBA:ARBA00012058}; EC=4.2.1.11 {ECO:0000256|ARBA:ARBA00012058};	Enolase	GO:0000015,phosphopyruvate hydratase complex; GO:0000287,magnesium ion binding; GO:0004634,phosphopyruvate hydratase activity; GO:0006096,glycolytic process; GO:0003674,molecular_function; GO:0005488,binding; GO:0043167,ion binding; GO:0043169,cation binding; GO:0046872,metal ion binding; GO:0003824,catalytic activity; GO:0016829,lyase activity; GO:0016835,carbon-oxygen lyase activity; GO:0016836…	Enolase, C-terminal TIM barrel domain	--	--	--
UrtcanEVm010028t1	35.84	36.19	38.63	76.99	74.69	79.16	1069	1051	1049	2419	2356	2265	1.04689	2.33789e-86	3.15679e-84	up	1970	K08242 24-methylenesterol C-methyltransferase [EC:2.1.1.143] | (RefSeq) 24-methylenesterol C-methyltransferase 2 (A)	ko00100: Steroid biosynthesis; ko01100: Metabolic pathways; ko01110: Biosynthesis of secondary metabolites	24-methylenesterol C-methyltransferase 2 [Cannabis sativa]	SMT2_ARATH RecName: Full=24-methylenesterol C-methyltransferase 2; Short=24-sterol C-methyltransferase 2; Short=Sterol-C-methyltransferase 2; EC=2.1.1.143; AltName: Full=Protein COTYLEDON VASCULAR PATTERN 1;	A0A7J6GZS5_CANSA RecName: Full=Methyltransferase {ECO:0000256|RuleBase:RU362025}; EC=2.1.1.- {ECO:0000256|RuleBase:RU362025};	SAM-dependent methyltransferases	GO:0005783,endoplasmic reticulum; GO:0005794,Golgi apparatus; GO:0005634,nucleus; GO:0030797,24-methylenesterol C-methyltransferase activity; GO:0008757,S-adenosylmethionine-dependent methyltransferase activity; GO:0032259,methylation; GO:0009825,multidimensional cell growth; GO:0032876,negative regulation of DNA endoreduplication; GO:0007389,pattern specification process; GO:0016126,sterol biosy…	Sterol methyltransferase C-terminal	--	--	--
UrtcanEVm016784t1	125.61	114.32	105.31	29.79	30.92	27.33	927	815	704	227	242	192	-1.99045	2.55605e-86	3.42774e-84	down	698	K00430 peroxidase [EC:1.11.1.7] | (RefSeq) cationic peroxidase 2 (A)	ko00940: Phenylpropanoid biosynthesis; ko01100: Metabolic pathways; ko01110: Biosynthesis of secondary metabolites	cationic peroxidase 2 [Cannabis sativa]	PERN1_TOBAC RecName: Full=Peroxidase N1; EC=1.11.1.7; AltName: Full=Peroxidase B2; AltName: Full=Peroxidase B3; Flags: Precursor;	A0A7J6FYU9_CANSA RecName: Full=Peroxidase {ECO:0000256|ARBA:ARBA00012313, ECO:0000256|RuleBase:RU362060}; EC=1.11.1.7 {ECO:0000256|ARBA:ARBA00012313, ECO:0000256|RuleBase:RU362060};	--	GO:0005576,extracellular region; GO:0009505,plant-type cell wall; GO:0020037,heme binding; GO:0046872,metal ion binding; GO:0004601,peroxidase activity; GO:0042744,hydrogen peroxide catabolic process; GO:0006979,response to oxidative stress; GO:0003674,molecular_function; GO:0005488,binding; GO:0046906,tetrapyrrole binding; GO:0097159,organic cyclic compound binding; GO:1901363,heterocyclic compo…	Peroxidase	--	--	--
UrtcanEVm027833t1	22.9	19.97	24.21	88.07	93.26	92.48	192	162	184	765	829	739	2.01152	1.81362e-84	2.38314e-82	up	755	--	--	--	--	--	--	--	--	--	--	--
UrtcanEVm004551t1	8.77	8.84	7.58	28.52	30.16	27.57	284	279	224	977	1036	860	1.76414	2.42888e-84	3.17033e-82	up	2122	K13412 calcium-dependent protein kinase [EC:2.7.11.1] | (RefSeq) uncharacterized protein LOC127136760 (A)	ko04075: Plant hormone signal transduction; ko04626: Plant-pathogen interaction	hypothetical protein GUJ93_ZPchr0006g40736 [Zizania palustris]	TRA1_MAIZE RecName: Full=Putative AC transposase; AltName: Full=ORFA;	A0A8J5SI27_ZIZPA SubName: Full=Uncharacterized protein {ECO:0000313|EMBL:KAG8072718.1};	Tam3-transposase (Ac family)	GO:0003677,DNA binding; GO:0046983,protein dimerization activity; GO:0006310,DNA recombination; GO:0032196,transposition; GO:0003674,molecular_function; GO:0003676,nucleic acid binding; GO:0005488,binding; GO:0097159,organic cyclic compound binding; GO:1901363,heterocyclic compound binding; GO:0005515,protein binding; GO:0006139,nucleobase-containing compound metabolic process; GO:0006259,DNA met…	hAT family C-terminal dimerisation region	--	--	--
UrtcanEVm008823t1	51.06	52.25	56.97	117.3	109.28	109.3	1165	1160	1183	2814	2638	2391	1.05373	5.80646e-84	7.52879e-82	up	1573	--	--	uncharacterized protein LOC21407002 [Morus notabilis]	Y1666_ARATH RecName: Full=Uncharacterized protein At1g76660;	W9QH33_9ROSA SubName: Full=Uncharacterized protein {ECO:0000313|EMBL:EXB37330.1};	--	--	--	--	--	--
UrtcanEVm018119t1	59.75	68.11	62.74	192.53	178.78	174.46	382	420	363	1266	1213	1060	1.49715	5.75174e-82	7.31255e-80	up	642	K19038 E3 ubiquitin-protein ligase ATL41 [EC:2.3.2.27] | (RefSeq) E3 ubiquitin-protein ligase ATL41-like (A)	--	43kDa postsynaptic protein [Parasponia andersonii]	ATL2_ARATH RecName: Full=RING-H2 finger protein ATL2; EC=2.3.2.27 {ECO:0000305}; AltName: Full=Protein ARABIDOPSIS TOXICOS EN LEVADURA 2; Short=Protein ATL2; AltName: Full=RING-type E3 ubiquitin transferase ATL2 {ECO:0000305};	A0A2P5CLT3_PARAD SubName: Full=43kDa postsynaptic protein {ECO:0000313|EMBL:PON62008.1};	FOG: Predicted E3 ubiquitin ligase	GO:0016021,integral component of membrane; GO:0046872,metal ion binding; GO:0061630,ubiquitin protein ligase activity; GO:0006952,defense response; GO:0003674,molecular_function; GO:0005488,binding; GO:0043167,ion binding; GO:0043169,cation binding; GO:0003824,catalytic activity; GO:0004842,ubiquitin-protein transferase activity; GO:0016740,transferase activity; GO:0019787,ubiquitin-like protein …	Ring finger domain	--	--	--
UrtcanEVm036699t1	37.44	41.93	36.65	165.53	161.9	175.44	152	163	134	679	699	672	2.08854	8.68521e-82	1.09708e-79	up	509	K13448 calcium-binding protein CML | (RefSeq) putative calcium-binding protein CML19 (A)	ko04626: Plant-pathogen interaction	putative calcium-binding protein CML19 [Morus notabilis]	CML38_ARATH RecName: Full=Calcium-binding protein CML38 {ECO:0000303|Ref.5}; AltName: Full=Calmodulin-like protein 38 {ECO:0000303|Ref.5};	W9SWS7_9ROSA SubName: Full=Calcium-binding protein CML38 {ECO:0000313|EMBL:EXC31341.1};	Calmodulin and related proteins (EF-Hand superfamily)	GO:0005509,calcium ion binding; GO:0071456,cellular response to hypoxia; GO:0009611,response to wounding; GO:0003674,molecular_function; GO:0005488,binding; GO:0043167,ion binding; GO:0043169,cation binding; GO:0046872,metal ion binding; GO:0001666,response to hypoxia; GO:0006950,response to stress; GO:0008150,biological_process; GO:0009628,response to abiotic stimulus; GO:0009987,cellular proces…	--	--	--	--
UrtcanEVm011480t1	11.27	13.08	12.64	0.11	0.08	0.28	503	569	514	5	4	12	-6.343	4.92457e-81	6.14129e-79	down	2809	--	--	--	--	--	--	--	--	--	--	--
UrtcanEVm001387t1	6.71	6.71	7.66	1.28	1.51	1.29	551	537	573	111	131	102	-2.37944	5.2103e-81	6.45649e-79	down	4932	K08711 ATP-binding cassette, subfamily G (WHITE), member 2, PDR | (RefSeq) pleiotropic drug resistance protein 1-like (A)	ko02010: ABC transporters	transposon Tf2-1 polyprotein [Trifolium medium]	M860_ARATH RecName: Full=Uncharacterized mitochondrial protein AtMg00860; AltName: Full=ORF158;	A0A392LYA2_9FABA SubName: Full=Transposon Tf2-1 polyprotein {ECO:0000313|EMBL:MCH79952.1};	FOG: Transposon-encoded proteins with TYA, reverse transcriptase, integrase domains in various combinations	GO:0005739,mitochondrion; GO:0005575,cellular_component; GO:0005622,intracellular anatomical structure; GO:0005737,cytoplasm; GO:0043226,organelle; GO:0043227,membrane-bounded organelle; GO:0043229,intracellular organelle; GO:0043231,intracellular membrane-bounded organelle; GO:0110165,cellular anatomical entity	Retrotransposon gag protein	--	--	--
UrtcanEVm013588t1	59.91	55.67	55.88	12.2	11.78	15.58	720	649	610	153	150	179	-2.13759	6.77366e-81	8.28884e-79	down	961	K09841 xanthoxin dehydrogenase [EC:1.1.1.288] | (RefSeq) xanthoxin dehydrogenase (A)	ko00906: Carotenoid biosynthesis; ko01100: Metabolic pathways; ko01110: Biosynthesis of secondary metabolites	xanthoxin dehydrogenase-like [Pyrus x bretschneideri]	BDH2_SALOF RecName: Full=(+)-borneol dehydrogenase 2 {ECO:0000303|PubMed:31927319}; Short=SoBDH2 {ECO:0000303|PubMed:31927319}; EC=1.1.1.198 {ECO:0000269|PubMed:31927319};	W9RU72_9ROSA SubName: Full=Xanthoxin dehydrogenase {ECO:0000313|EMBL:EXC10437.1};	Reductases with broad range of substrate specificities	GO:0016616,oxidoreductase activity, acting on the CH-OH group of donors, NAD or NADP as acceptor; GO:0003674,molecular_function; GO:0003824,catalytic activity; GO:0016491,oxidoreductase activity; GO:0016614,oxidoreductase activity, acting on CH-OH group of donors	Enoyl-(Acyl carrier protein) reductase	--	--	--
UrtcanEVm039656t1	99.88	104.35	103.31	47.03	39.69	45.18	1593	1617	1498	786	670	690	-1.2377	1.81207e-79	2.16332e-77	down	1184	--	--	--	--	--	--	--	--	--	--	--
UrtcanEVm017161t1	99.38	97.15	101.62	35.51	38.92	33.05	1133	1074	1052	422	470	360	-1.48685	6.97291e-79	8.2741e-77	down	926	K00384 thioredoxin reductase (NADPH) [EC:1.8.1.9] | (RefSeq) thioredoxin reductase 1-like (A)	ko00450: Selenocompound metabolism	Germin, partial [Parasponia andersonii]	GL116_ARATH RecName: Full=Germin-like protein subfamily 1 member 16; Flags: Precursor;	A0A2P5BB48_PARAD RecName: Full=Germin-like protein {ECO:0000256|RuleBase:RU366015}; Flags: Fragment;	--	GO:0048046,apoplast; GO:0030145,manganese ion binding; GO:0003674,molecular_function; GO:0005488,binding; GO:0043167,ion binding; GO:0043169,cation binding; GO:0046872,metal ion binding; GO:0046914,transition metal ion binding; GO:0005575,cellular_component; GO:0005576,extracellular region; GO:0110165,cellular anatomical entity	Cupin	--	--	--
UrtcanEVm010590t1	72.5	71.57	71.12	25.45	24.92	29.87	1204	1155	1074	443	438	475	-1.4415	5.79603e-78	6.79524e-76	down	1221	K00430 peroxidase [EC:1.11.1.7] | (RefSeq) peroxidase A2 (A)	ko00940: Phenylpropanoid biosynthesis; ko01100: Metabolic pathways; ko01110: Biosynthesis of secondary metabolites	Peroxidase 1, partial [Ficus carica]	PER53_ARATH RecName: Full=Peroxidase 53; Short=Atperox P53; EC=1.11.1.7; AltName: Full=ATPA2; Flags: Precursor;	A0A2Z6DRH8_FICCA RecName: Full=Peroxidase {ECO:0000256|ARBA:ARBA00012313, ECO:0000256|RuleBase:RU362060}; EC=1.11.1.7 {ECO:0000256|ARBA:ARBA00012313, ECO:0000256|RuleBase:RU362060}; Flags: Fragment;	--	GO:0005576,extracellular region; GO:0005794,Golgi apparatus; GO:0020037,heme binding; GO:0046872,metal ion binding; GO:0004601,peroxidase activity; GO:0002215,defense response to nematode; GO:0009908,flower development; GO:0042744,hydrogen peroxide catabolic process; GO:0006979,response to oxidative stress; GO:0003674,molecular_function; GO:0005488,binding; GO:0046906,tetrapyrrole binding; GO:009…	Peroxidase	--	--	--
UrtcanEVm041839t1	136.06	132.33	146.99	58.22	50.67	61.6	1683	1588	1651	751	663	728	-1.30429	9.7723e-78	1.12548e-75	down	981	--	--	unnamed protein product [Eruca vesicaria subsp. sativa]	--	A0A3P6EH89_BRAOL SubName: Full=Uncharacterized protein {ECO:0000313|EMBL:VDD43777.1};	Predicted membrane protein	GO:0005783,endoplasmic reticulum; GO:0016021,integral component of membrane; GO:0015031,protein transport; GO:0006810,transport; GO:0008104,protein localization; GO:0008150,biological_process; GO:0009987,cellular process; GO:0033036,macromolecule localization; GO:0045184,establishment of protein localization; GO:0051179,localization; GO:0051234,establishment of localization; GO:0051641,cellular l…	--	--	--	--
UrtcanEVm011997t1	40.92	42.08	42.4	17.87	18.44	16.69	1349	1351	1273	621	643	528	-1.25487	2.42247e-77	2.7416e-75	down	2148	K20043 clathrin coat assembly protein AP180 | (RefSeq) putative clathrin assembly protein At4g40080 (A)	--	AP180 N-terminal domain containing protein [Parasponia andersonii]	CAP16_ARATH RecName: Full=Putative clathrin assembly protein At4g40080;	A0A2P5BDK4_PARAD SubName: Full=AP180 N-terminal domain containing protein {ECO:0000313|EMBL:PON46869.1};	Clathrin assembly protein AP180 and related proteins, contain ENTH domain	GO:0005905,clathrin-coated pit; GO:0030136,clathrin-coated vesicle; GO:0005794,Golgi apparatus; GO:0005545,1-phosphatidylinositol binding; GO:0032050,clathrin heavy chain binding; GO:0005546,phosphatidylinositol-4,5-bisphosphate binding; GO:0000149,SNARE binding; GO:0048268,clathrin coat assembly; GO:0072583,clathrin-dependent endocytosis; GO:0006900,vesicle budding from membrane; GO:0003674,mole…	ANTH domain	--	--	--
UrtcanEVm004074t1	62.58	64.6	64.11	30.8	30.44	30.19	1660	1668	1548	860	854	768	-1.07912	3.65053e-77	4.10768e-75	down	1783	K01568 pyruvate decarboxylase [EC:4.1.1.1] | (RefSeq) pyruvate decarboxylase 1 (A)	ko00010: Glycolysis / Gluconeogenesis; ko01100: Metabolic pathways; ko01110: Biosynthesis of secondary metabolites	hypothetical protein FH972_025521 [Carpinus fangiana]	PDC4_ARATH RecName: Full=Pyruvate decarboxylase 4; Short=AtPDC4; EC=4.1.1.1;	A0A5N6L191_9ROSI RecName: Full=Pyruvate decarboxylase {ECO:0000256|ARBA:ARBA00013202}; EC=4.1.1.1 {ECO:0000256|ARBA:ARBA00013202};	Thiamine pyrophosphate-requiring enzyme	GO:0005829,cytosol; GO:0016831,carboxy-lyase activity; GO:0000287,magnesium ion binding; GO:0004737,pyruvate decarboxylase activity; GO:0030976,thiamine pyrophosphate binding; GO:0003674,molecular_function; GO:0003824,catalytic activity; GO:0016829,lyase activity; GO:0016830,carbon-carbon lyase activity; GO:0005488,binding; GO:0043167,ion binding; GO:0043169,cation binding; GO:0046872,metal ion b…	Thiamine pyrophosphate enzyme, N-terminal TPP binding domain	--	--	--
UrtcanEVm006086t1	15.65	17.5	19.16	1.66	0.78	1.29	341	371	380	38	18	27	-3.82546	7.23498e-77	8.09449e-75	down	1515	K22399 pachytene checkpoint protein 2 | (RefSeq) pachytene checkpoint protein 2 homolog (A)	--	ClpA/B family [Trema orientale]	PCH2_ARATH RecName: Full=Pachytene checkpoint protein 2 homolog {ECO:0000305}; Short=AtPCH2 {ECO:0000303|PubMed:26182244};	A0A2P5FG61_TREOI SubName: Full=ClpA/B family {ECO:0000313|EMBL:PON96742.1};	AAA+-type ATPase	GO:0005694,chromosome; GO:0005634,nucleus; GO:0005524,ATP binding; GO:0016887,ATP hydrolysis activity; GO:0007129,homologous chromosome pairing at meiosis; GO:0051598,meiotic recombination checkpoint signaling; GO:0007131,reciprocal meiotic recombination; GO:0000166,nucleotide binding; GO:0003674,molecular_function; GO:0005488,binding; GO:0017076,purine nucleotide binding; GO:0030554,adenyl nucle…	ATPase family associated with various cellular activities (AAA)	--	--	--
UrtcanEVm032607t1	35.77	33.4	34.5	3.23	5.28	4.3	435	394	381	41	68	50	-3.03167	2.79889e-76	3.07862e-74	down	969	--	--	--	--	--	--	--	--	--	--	--
UrtcanEVm016139t1	84.83	86.85	91.46	26.76	31.89	31.57	1012	1005	991	333	403	360	-1.56107	7.29924e-76	7.93954e-74	down	956	K01426 amidase [EC:3.5.1.4] | (GenBank) Amidase family protein (A)	ko00330: Arginine and proline metabolism; ko00360: Phenylalanine metabolism; ko00380: Tryptophan metabolism; ko01100: Metabolic pathways	cysteine-rich repeat secretory protein 38 [Morus notabilis]	CRR38_ARATH RecName: Full=Cysteine-rich repeat secretory protein 38; Flags: Precursor;	W9SD82_9ROSA SubName: Full=Uncharacterized protein {ECO:0000313|EMBL:EXC23151.1};	--	GO:0005829,cytosol; GO:0005576,extracellular region; GO:0000325,plant-type vacuole; GO:0099503,secretory vesicle; GO:0009737,response to abscisic acid; GO:0008150,biological_process; GO:0009719,response to endogenous stimulus; GO:0009725,response to hormone; GO:0010033,response to organic substance; GO:0033993,response to lipid; GO:0042221,response to chemical; GO:0050896,response to stimulus; GO…	Salt stress response/antifungal	--	--	--
UrtcanEVm032481t1	2.82	2.37	1.81	11	11.9	12.27	156	127	91	642	695	651	2.31176	8.08255e-76	8.743e-74	up	3413	K20802 (R)-mandelonitrile lyase [EC:4.1.2.10] | (RefSeq) alpha-hydroxynitrile lyase-like (A)	ko00460: Cyanoamino acid metabolism; ko01100: Metabolic pathways; ko01110: Biosynthesis of secondary metabolites	hypothetical protein Ahy_A01g004878 isoform A [Arachis hypogaea]	HNL_ARATH RecName: Full=Alpha-hydroxynitrile lyase {ECO:0000303|PubMed:17907254}; Short=AtHNL {ECO:0000303|PubMed:17907254}; EC=4.1.2.10 {ECO:0000269|PubMed:17907254}; AltName: Full=(R)-hydroxynitrile lyase {ECO:0000303|PubMed:17907254}; AltName: Full=(R)-oxynitrilase {ECO:0000303|PubMed:17907254}; AltName: Full=Methylesterase 5 {ECO:0000303|PubMed:18467465}; Short=AtMES5 {ECO:0000303|PubMed:1846…	A0A445EXE8_ARAHY SubName: Full=Uncharacterized protein {ECO:0000313|EMBL:RYR80101.1};	--	GO:0046593,mandelonitrile lyase activity; GO:0080030,methyl indole-3-acetate esterase activity; GO:0080032,methyl jasmonate esterase activity; GO:0080031,methyl salicylate esterase activity; GO:0016139,glycoside catabolic process; GO:0009694,jasmonic acid metabolic process; GO:0009611,response to wounding; GO:0009696,salicylic acid metabolic process; GO:0003674,molecular_function; GO:0003824,cata…	Homeodomain	HB-WOX	TF	HB->HB-WOX
UrtcanEVm009643t1	28.2	26.87	32.74	77.97	74.6	70.63	618	573	653	1796	1730	1484	1.33302	1.60959e-75	1.73155e-73	up	1522	K13034 L-3-cyanoalanine synthase/ cysteine synthase [EC:2.5.1.47 4.4.1.9] | (RefSeq) bifunctional L-3-cyanoalanine synthase/cysteine synthase 1, mitochondrial (A)	ko00270: Cysteine and methionine metabolism; ko00460: Cyanoamino acid metabolism; ko00920: Sulfur metabolism; ko01100: Metabolic pathways; ko01110: Biosynthesis of secondary metabolites; ko01200: Carbon metabolism; ko01230: Biosynthesis of amino acids	bifunctional L-3-cyanoalanine synthase/cysteine synthase 1, mitochondrial [Morus notabilis]	CAS1_SOLTU RecName: Full=Bifunctional L-3-cyanoalanine synthase/cysteine synthase 1, mitochondrial; EC=2.5.1.47 {ECO:0000269|PubMed:10795315, ECO:0000269|PubMed:11575729}; EC=4.4.1.9 {ECO:0000269|PubMed:10795315, ECO:0000269|PubMed:11575729}; Flags: Precursor;	A0A7J8TEX3_GOSDV RecName: Full=Cysteine synthase {ECO:0000256|RuleBase:RU003985}; EC=2.5.1.47 {ECO:0000256|RuleBase:RU003985};	Cystathionine beta-synthase and related enzymes	GO:0005737,cytoplasm; GO:0005739,mitochondrion; GO:0004124,cysteine synthase activity; GO:0050017,L-3-cyanoalanine synthase activity; GO:0019499,cyanide metabolic process; GO:0019344,cysteine biosynthetic process; GO:0006535,cysteine biosynthetic process from serine; GO:0006534,cysteine metabolic process; GO:0003674,molecular_function; GO:0003824,catalytic activity; GO:0016740,transferase activit…	Pyridoxal-phosphate dependent enzyme	--	--	--
UrtcanEVm005935t1	5.39	4.13	4.78	25.65	23.48	22.68	129	96	104	645	594	520	2.31289	4.84478e-75	5.12735e-73	up	1635	K08237 hydroquinone glucosyltransferase [EC:2.4.1.218] | (RefSeq) hydroquinone glucosyltransferase (A)	--	UDP-glucuronosyl/UDP-glucosyltransferase [Parasponia andersonii]	HQGT_RAUSE RecName: Full=Hydroquinone glucosyltransferase; EC=2.4.1.218; AltName: Full=Arbutin synthase;	A0A2P5CIN6_PARAD RecName: Full=Glycosyltransferase {ECO:0000256|RuleBase:RU362057}; EC=2.4.1.- {ECO:0000256|RuleBase:RU362057};	UDP-glucuronosyl and UDP-glucosyl transferase	GO:0050505,hydroquinone glucosyltransferase activity; GO:0003674,molecular_function; GO:0003824,catalytic activity; GO:0008194,UDP-glycosyltransferase activity; GO:0016740,transferase activity; GO:0016757,glycosyltransferase activity; GO:0016758,hexosyltransferase activity; GO:0035251,UDP-glucosyltransferase activity; GO:0046527,glucosyltransferase activity	UDP-glucoronosyl and UDP-glucosyl transferase	--	--	--
UrtcanEVm009867t1	13.03	12.26	13.05	2.24	2.05	2.46	469	430	428	85	78	85	-2.52319	1.46925e-74	1.53013e-72	down	2320	--	--	Glucose-fructose oxidoreductase, bacterial [Trema orientale]	Y4967_ARATH RecName: Full=Uncharacterized oxidoreductase At4g09670; EC=1.-.-.-;	A0A2P5FR84_TREOI SubName: Full=Glucose-fructose oxidoreductase, bacterial {ECO:0000313|EMBL:POO00282.1};	Dimeric dihydrodiol dehydrogenase	GO:0005829,cytosol; GO:0000166,nucleotide binding; GO:0016491,oxidoreductase activity; GO:0003674,molecular_function; GO:0005488,binding; GO:0036094,small molecule binding; GO:0097159,organic cyclic compound binding; GO:1901265,nucleoside phosphate binding; GO:1901363,heterocyclic compound binding; GO:0003824,catalytic activity; GO:0005575,cellular_component; GO:0005622,intracellular anatomical s…	Transcription factor WhiB	--	--	--
UrtcanEVm030965t1	38.94	35.97	43.37	8	5.99	6.07	503	451	509	108	82	75	-2.57367	2.00462e-74	2.07663e-72	down	1012	--	--	Bifunctional inhibitor/plant lipid transfer protein/seed storage helical domain containing protein [Trema orientale]	--	A0A2P5EPY6_TREOI SubName: Full=Bifunctional inhibitor/plant lipid transfer protein/seed storage helical domain containing protein {ECO:0000313|EMBL:PON87621.1};	--	GO:0005504,fatty acid binding; GO:0009627,systemic acquired resistance; GO:0003674,molecular_function; GO:0005488,binding; GO:0008289,lipid binding; GO:0031406,carboxylic acid binding; GO:0033293,monocarboxylic acid binding; GO:0043167,ion binding; GO:0043168,anion binding; GO:0006950,response to stress; GO:0006952,defense response; GO:0008150,biological_process; GO:0009605,response to external s…	Probable lipid transfer	--	--	--
UrtcanEVm037633t1	0.08	0.21	0.03	22.91	22.84	23.46	3	8	1	936	935	872	7.73303	3.42006e-74	3.50583e-72	up	2474	--	--	pentatricopeptide repeat-containing protein At5g15300 [Morus notabilis]	PP385_ARATH RecName: Full=Pentatricopeptide repeat-containing protein At5g15300;	W9R3N6_9ROSA SubName: Full=Uncharacterized protein {ECO:0000313|EMBL:EXB67237.1};	FOG: PPR repeat	GO:0009507,chloroplast; GO:1900865,chloroplast RNA modification; GO:0006139,nucleobase-containing compound metabolic process; GO:0006725,cellular aromatic compound metabolic process; GO:0006807,nitrogen compound metabolic process; GO:0008150,biological_process; GO:0008152,metabolic process; GO:0009451,RNA modification; GO:0009987,cellular process; GO:0016070,RNA metabolic process; GO:0034641,cell…	--	--	--	--
UrtcanEVm020013t1	155.69	156.64	148.48	71.17	63.5	77.54	2091	2042	1812	999	903	996	-1.13739	4.36893e-74	4.45517e-72	down	1041	--	--	heavy metal-associated isoprenylated plant protein 28 [Populus trichocarpa]	HIP28_ARATH RecName: Full=Heavy metal-associated isoprenylated plant protein 28 {ECO:0000303|PubMed:21072340, ECO:0000303|PubMed:23368984}; Short=AtHIP28 {ECO:0000303|PubMed:21072340, ECO:0000303|PubMed:23368984}; Flags: Precursor;	A0A2K2AQD5_POPTR RecName: Full=HMA domain-containing protein {ECO:0000259|PROSITE:PS50846};	Copper chaperone	GO:0046872,metal ion binding; GO:0050896,response to stimulus; GO:0003674,molecular_function; GO:0005488,binding; GO:0043167,ion binding; GO:0043169,cation binding; GO:0008150,biological_process	--	--	--	--
UrtcanEVm004031t1	32.73	33.33	33.11	14.12	12.38	13.08	1147	1138	1057	522	459	440	-1.33863	1.88049e-73	1.90768e-71	down	2266	--	--	uncharacterized abhydrolase domain-containing protein DDB_G0269086 isoform X2 [Morus notabilis]	--	W9QXW2_9ROSA SubName: Full=Uncharacterized protein {ECO:0000313|EMBL:EXB57556.1};	--	--	--	--	--	--
UrtcanEVm005177t1	4.8	6.07	7.61	28.26	27.8	25.15	142	175	205	881	870	714	2.127	5.33913e-73	5.36076e-71	up	1957	K20769 fatty acid omega-hydroxylase [EC:1.14.-.-] | (RefSeq) cytochrome P450 94A1-like (A)	ko00073: Cutin, suberine and wax biosynthesis	Cytochrome P450, E-class, group I [Parasponia andersonii]	C94A1_VICSA RecName: Full=Cytochrome P450 94A1; EC=1.14.-.-; AltName: Full=P450-dependent fatty acid omega-hydroxylase;	A0A2P5AN40_PARAD SubName: Full=Cytochrome P450, E-class, group I {ECO:0000313|EMBL:PON37976.1};	Cytochrome P450 CYP4/CYP19/CYP26 subfamilies	GO:0005789,endoplasmic reticulum membrane; GO:0016021,integral component of membrane; GO:0020037,heme binding; GO:0005506,iron ion binding; GO:0004497,monooxygenase activity; GO:0016705,oxidoreductase activity, acting on paired donors, with incorporation or reduction of molecular oxygen; GO:0003674,molecular_function; GO:0005488,binding; GO:0046906,tetrapyrrole binding; GO:0097159,organic cyclic …	Cytochrome P450	--	--	--
UrtcanEVm019091t1	43.45	41.13	46.16	102.17	111.16	99.93	671	617	648	1652	1817	1477	1.24617	6.76636e-73	6.75911e-71	up	1155	--	--	uncharacterized protein LOC112092659 [Morus notabilis]	--	A0A0D2U702_GOSRA SubName: Full=Uncharacterized protein {ECO:0000313|EMBL:KJB64619.1};	--	--	--	--	--	--
UrtcanEVm012555t1	59.43	63.16	59.77	31.25	29.81	30.87	1830	1894	1676	1014	971	912	-1.00246	3.45248e-71	3.31354e-69	down	2025	K13993 HSP20 family protein | (RefSeq) 17.3 kDa class II heat shock protein-like (A)	ko04141: Protein processing in endoplasmic reticulum	uncharacterized protein LOC21403007 [Morus notabilis]	HS22C_CHLRE RecName: Full=Heat shock 22 kDa protein, chloroplastic;	W9RLQ2_9ROSA RecName: Full=SHSP domain-containing protein {ECO:0000259|PROSITE:PS01031};	Molecular chaperone (small heat-shock protein Hsp26/Hsp42)	GO:0009507,chloroplast; GO:0005575,cellular_component; GO:0005622,intracellular anatomical structure; GO:0005737,cytoplasm; GO:0009536,plastid; GO:0043226,organelle; GO:0043227,membrane-bounded organelle; GO:0043229,intracellular organelle; GO:0043231,intracellular membrane-bounded organelle; GO:0110165,cellular anatomical entity	Hsp20/alpha crystallin family	--	--	--
UrtcanEVm011240t1	59.91	66.98	63.31	24.41	24.45	25.95	1051	1142	1010	449	454	436	-1.36215	1.11558e-70	1.06546e-68	down	1274	--	--	uncharacterized protein LOC21398799 [Morus notabilis]	--	W9S0F3_9ROSA SubName: Full=Uncharacterized protein {ECO:0000313|EMBL:EXC20038.1};	--	GO:0016021,integral component of membrane; GO:0005575,cellular_component; GO:0016020,membrane; GO:0031224,intrinsic component of membrane; GO:0110165,cellular anatomical entity	--	--	--	--
UrtcanEVm001763t1	2.81	3.42	3.5	13.54	13.99	13.89	118	140	134	601	622	561	2.08029	2.44869e-70	2.31609e-68	up	2663	K15920 xylan 1,4-beta-xylosidase [EC:3.2.1.37] | (RefSeq) beta-xylosidase/alpha-L-arabinofuranosidase 2-like (A)	ko00520: Amino sugar and nucleotide sugar metabolism; ko01100: Metabolic pathways	putative beta-D-xylosidase [Morus notabilis]	BXL1_ARATH RecName: Full=Beta-D-xylosidase 1; Short=AtBXL1; EC=3.2.1.-; AltName: Full=Alpha-L-arabinofuranosidase; EC=3.2.1.55; Flags: Precursor;	W9R6G8_9ROSA SubName: Full=Beta-D-xylosidase 1 {ECO:0000313|EMBL:EXB55743.1};	--	GO:0048046,apoplast; GO:0009536,plastid; GO:0046556,alpha-L-arabinofuranosidase activity; GO:0009044,xylan 1,4-beta-xylosidase activity; GO:0031222,arabinan catabolic process; GO:0010214,seed coat development; GO:0045493,xylan catabolic process; GO:0003674,molecular_function; GO:0003824,catalytic activity; GO:0004553,hydrolase activity, hydrolyzing O-glycosyl compounds; GO:0016787,hydrolase activ…	Glycosyl hydrolase family 3 C-terminal domain	--	--	--
UrtcanEVm007779t1	0.63	0.37	0.3	15.61	19.22	15.65	14	8	6	363	450	332	5.24861	1.33396e-66	1.19258e-64	up	1534	--	--	uncharacterized protein LOC109837880 isoform X2 [Asparagus officinalis]	--	A0A5B7BR28_DAVIN SubName: Full=Uncharacterized protein {ECO:0000313|EMBL:MPA70341.1}; Flags: Fragment;	--	GO:0016021,integral component of membrane; GO:0005575,cellular_component; GO:0016020,membrane; GO:0031224,intrinsic component of membrane; GO:0110165,cellular anatomical entity	--	--	--	--
UrtcanEVm005256t1	41.32	42.21	42.57	16.01	17.94	17.19	1045	1039	980	426	480	417	-1.31621	2.92209e-66	2.58876e-64	down	1713	K24193 MFS transporter, SP family, sugar:H+ symporter | (RefSeq) hexose carrier protein HEX6-like (A)	--	Sugar/inositol transporter [Trema orientale]	HEX6_RICCO RecName: Full=Hexose carrier protein HEX6;	A0A2P5F3N5_TREOI SubName: Full=Sugar/inositol transporter {ECO:0000313|EMBL:PON92404.1};	Predicted transporter (major facilitator superfamily)	GO:0016021,integral component of membrane; GO:0015145,monosaccharide transmembrane transporter activity; GO:0015293,symporter activity; GO:0003674,molecular_function; GO:0005215,transporter activity; GO:0015144,carbohydrate transmembrane transporter activity; GO:0022857,transmembrane transporter activity; GO:0051119,sugar transmembrane transporter activity; GO:0015291,secondary active transmembra…	Sugar (and other) transporter	--	--	--
UrtcanEVm028825t1	113.23	114.51	105.75	273.78	277.07	243.23	648	631	547	1606	1684	1321	1.23043	3.96584e-66	3.49762e-64	up	604	--	--	--	--	--	--	--	Pentapeptide repeats (8 copies)	--	--	--
UrtcanEVm018652t1	103.75	107.79	102.73	50.55	44.03	47.31	1344	1355	1209	684	604	586	-1.16438	4.53708e-66	3.98347e-64	down	1014	K25476 protein CREG | (RefSeq) protein CREG1 (A)	--	protein CREG1 [Morus notabilis]	--	W9QXC7_9ROSA SubName: Full=Uncharacterized protein {ECO:0000313|EMBL:EXB47733.1};	Cellular repressor of transcription	GO:0005576,extracellular region; GO:0005575,cellular_component; GO:0110165,cellular anatomical entity	Pyridoxamine 5'-phosphate oxidase	--	--	--
UrtcanEVm016089t1	45.66	44.57	46.32	13.85	13.51	15.49	693	657	639	220	217	225	-1.69027	1.18575e-65	1.03642e-63	down	1140	K20628 expansin | (RefSeq) expansin-B3 (A)	--	expansin-like B1 [Morus notabilis]	EXLB1_ARATH RecName: Full=Expansin-like B1; Short=At-EXPR1; Short=AtEXLB1; Short=AtEXPR1; AltName: Full=Ath-ExpBeta-3.1; Flags: Precursor;	W9S0F1_9ROSA SubName: Full=Expansin-like protein {ECO:0000313|EMBL:EXC02085.1};	--	GO:0005576,extracellular region; GO:0009653,anatomical structure morphogenesis; GO:0019953,sexual reproduction; GO:0008150,biological_process; GO:0032502,developmental process; GO:0048856,anatomical structure development; GO:0000003,reproduction; GO:0005575,cellular_component; GO:0110165,cellular anatomical entity	Expansin C-terminal domain	--	--	--
UrtcanEVm023670t1	37.81	35.68	36.74	13.48	12.31	13.02	830	762	734	311	286	274	-1.5212	1.2557e-65	1.09268e-63	down	1524	K11251 histone H2A | (RefSeq) histone H2A variant 1 (A)	ko03082: ATP-dependent chromatin remodeling	hypothetical protein FNV43_RR23323 [Rhamnella rubrinervis]	H2AV1_ARATH RecName: Full=Histone H2A variant 1; AltName: Full=H2A.F/Z 1; AltName: Full=H2AvAt; AltName: Full=HTA11;	A0A8K0DWW9_9ROSA SubName: Full=Uncharacterized protein {ECO:0000313|EMBL:KAF3436231.1};	Histone 2A	GO:0000786,nucleosome; GO:0005634,nucleus; GO:0003677,DNA binding; GO:0046982,protein heterodimerization activity; GO:0030527,structural constituent of chromatin; GO:0016048,detection of temperature stimulus; GO:0045892,negative regulation of DNA-templated transcription; GO:0044030,regulation of DNA methylation; GO:0010468,regulation of gene expression; GO:0006970,response to osmotic stress; GO:0…	Core histone H2A/H2B/H3/H4	--	--	--
UrtcanEVm013715t1	69.82	74.72	74.59	25.01	22.3	25.75	727	754	705	271	246	256	-1.60387	1.51818e-65	1.31524e-63	down	870	K01802 peptidylprolyl isomerase [EC:5.2.1.8] | (RefSeq) peptidyl-prolyl cis-trans isomerase-like (A)	--	putative cyclophilin-type peptidyl-prolyl cis-trans isomerase [Cinnamomum micranthum f. kanehirae]	CYP1_SOYBN RecName: Full=Peptidyl-prolyl cis-trans isomerase 1 {ECO:0000250|UniProtKB:O49886}; Short=PPIase 1 {ECO:0000250|UniProtKB:O49886}; EC=5.2.1.8; AltName: Full=Cyclophilin 1 {ECO:0000303|Ref.1}; AltName: Full=Cyclosporin A-binding protein 1 {ECO:0000250|UniProtKB:O49886}; AltName: Full=Rotamase 1 {ECO:0000250|UniProtKB:O49886};	A0A3S3NEC2_9MAGN SubName: Full=Putative cyclophilin-type peptidyl-prolyl cis-trans isomerase {ECO:0000313|EMBL:RWR85960.1};	Cyclophilin type peptidyl-prolyl cis-trans isomerase	GO:0005737,cytoplasm; GO:0016018,cyclosporin A binding; GO:0003755,peptidyl-prolyl cis-trans isomerase activity; GO:0006457,protein folding; GO:0000413,protein peptidyl-prolyl isomerization; GO:0003674,molecular_function; GO:0005488,binding; GO:0033218,amide binding; GO:0042277,peptide binding; GO:0003824,catalytic activity; GO:0016853,isomerase activity; GO:0016859,cis-trans isomerase activity; …	Cyclophilin type peptidyl-prolyl cis-trans isomerase/CLD	--	--	--
UrtcanEVm031128t1	225.21	224.21	265.86	546.84	554.03	517.9	824	784	875	2011	2157	1784	1.15265	1.75919e-65	1.51732e-63	up	486	--	--	hypothetical protein CMV_005538 [Castanea mollissima]	--	A0A8J4RSI5_9ROSI SubName: Full=Uncharacterized protein {ECO:0000313|EMBL:KAF3970787.1};	--	--	Protein of unknown function (DUF740)	--	--	--
UrtcanEVm047219t1	1.42	0.87	1.04	15.1	14.95	14.49	30	18	20	336	335	294	3.72269	4.85095e-65	4.16564e-63	up	1480	--	--	--	--	--	--	--	--	--	--	--
UrtcanEVm030492t1	28.99	26.95	31.04	0.62	1.77	1.37	307	277	298	6	19	13	-4.64218	1.02641e-64	8.77562e-63	down	881	--	--	--	--	--	--	--	--	--	--	--
UrtcanEVm028013t1	298.19	281.26	278.41	130.38	145.33	134.76	1854	1686	1566	833	959	796	-1.08398	3.82269e-64	3.24002e-62	down	632	--	--	--	--	--	--	--	--	--	--	--
UrtcanEVm032604t1	51.25	51	49.39	11.34	14.56	12.75	568	548	497	131	171	135	-1.98781	6.51259e-64	5.47254e-62	down	908	--	--	uncharacterized protein LOC21401211 [Morus notabilis]	--	W9R1F4_9ROSA SubName: Full=Uncharacterized protein {ECO:0000313|EMBL:EXB36078.1};	--	--	--	--	--	--
UrtcanEVm008257t1	12.31	12.72	11.64	0.21	0.05	0.14	455	458	392	8	2	5	-6.54596	2.14688e-63	1.77357e-61	down	2375	--	--	--	--	--	--	--	--	--	--	--
UrtcanEVm018806t1	21.57	19.24	26.29	70.82	74.61	73.65	244	211	270	835	894	796	1.69283	8.30999e-63	6.83619e-61	up	921	K13993 HSP20 family protein | (RefSeq) 16.9 kDa class I heat shock protein 1 (A)	ko04141: Protein processing in endoplasmic reticulum	16.9 kDa class I heat shock protein 1 [Morus notabilis]	HS219_ORYSJ RecName: Full=21.9 kDa heat shock protein; Short=OsHsp21.9; Flags: Precursor;	W9QR81_9ROSA RecName: Full=SHSP domain-containing protein {ECO:0000259|PROSITE:PS01031};	Molecular chaperone (small heat-shock protein Hsp26/Hsp42)	GO:0005783,endoplasmic reticulum; GO:0043621,protein self-association; GO:0051082,unfolded protein binding; GO:0051259,protein complex oligomerization; GO:0006457,protein folding; GO:0009408,response to heat; GO:0042542,response to hydrogen peroxide; GO:0009651,response to salt stress; GO:0003674,molecular_function; GO:0005488,binding; GO:0005515,protein binding; GO:0008150,biological_process; GO…	Hsp20/alpha crystallin family	--	--	--
UrtcanEVm011109t1	58.3	56.84	57.46	24.86	23.84	24.34	1033	979	926	462	447	413	-1.25642	1.6548e-62	1.34997e-60	down	1284	K25784 bZIP transcription factor 9/10/25/63 | (RefSeq) basic leucine zipper 9 isoform X1 (A)	--	basic leucine zipper 9 isoform X1 [Morus notabilis]	BZIP9_ARATH RecName: Full=Basic leucine zipper 9; Short=AtbZIP9; Short=bZIP protein 9; AltName: Full=Basic leucine zipper OPAQUE 2 homolog 2; Short=Basic leucine zipper O2 homolog 2;	W9S9X5_9ROSA SubName: Full=Light-inducible protein CPRF2 {ECO:0000313|EMBL:EXC32774.1};	--	GO:0005634,nucleus; GO:0003700,DNA-binding transcription factor activity; GO:0042803,protein homodimerization activity; GO:0000976,transcription cis-regulatory region binding; GO:0071333,cellular response to glucose stimulus; GO:0003674,molecular_function; GO:0140110,transcription regulator activity; GO:0005488,binding; GO:0005515,protein binding; GO:0042802,identical protein binding; GO:0046983,…	bZIP transcription factor	bZIP	TF	bZIP
UrtcanEVm032918t1	51.58	41.35	45.91	6.1	5.03	5.61	376	291	303	46	39	39	-3.07077	2.15087e-62	1.74738e-60	down	694	--	--	--	--	--	--	--	--	--	--	--
UrtcanEVm011947t1	7.76	8.71	8.15	19.97	21.88	20.16	403	441	386	1096	1202	1006	1.32017	5.80358e-62	4.6569e-60	up	3226	K22767 histone acetyltransferase MCC1 [EC:2.3.1.48] | (RefSeq) histone acetyltransferase MCC1 (A)	--	Phosphate-induced protein [Trema orientale]	MCC1_ARATH RecName: Full=Histone acetyltransferase MCC1; EC=2.3.1.48; AltName: Full=Protein MEIOTIC CONTROL OF CROSSOVERS 1;	A0A2P5BLA0_TREOI SubName: Full=Phosphate-induced protein {ECO:0000313|EMBL:PON49523.1};	Predicted N-acetyltransferase	GO:0000139,Golgi membrane; GO:0004402,histone acetyltransferase activity; GO:0004596,peptide alpha-N-acetyltransferase activity; GO:0006325,chromatin organization; GO:0007059,chromosome segregation; GO:0043966,histone H3 acetylation; GO:0043967,histone H4 acetylation; GO:0051321,meiotic cell cycle; GO:0017196,N-terminal peptidyl-methionine acetylation; GO:0003674,molecular_function; GO:0003824,ca…	Phosphate-induced protein 1 conserved region	GNAT	TR	GNAT
UrtcanEVm017185t1	2.66	2.81	2.33	23.79	23.06	20.74	39	40	31	365	358	291	3.09843	8.97274e-62	7.14135e-60	up	1111	--	--	hypothetical protein CJ030_MR4G021215 [Morella rubra]	Y4276_ARATH RecName: Full=Uncharacterized protein At4g22758;	A0A6A1VYG7_9ROSI SubName: Full=Uncharacterized protein {ECO:0000313|EMBL:KAB1217106.1};	FOG: PPR repeat	--	--	--	--	--
UrtcanEVm013012t1	22.14	21.16	23.9	55.11	58.51	61.37	379	352	372	989	1060	1006	1.36578	8.52261e-61	6.64797e-59	up	1250	K20858 calcium uniporter protein, mitochondrial | (RefSeq) calcium uniporter protein 6, mitochondrial (A)	--	Coiled-coil domain containing protein 109, C-terminal [Parasponia andersonii]	MCU6_ARATH RecName: Full=Calcium uniporter protein 6, mitochondrial; Flags: Precursor;	A0A2P5D8F6_PARAD RecName: Full=Calcium uniporter protein {ECO:0000256|RuleBase:RU367035};	Uncharacterized conserved protein	GO:0031305,integral component of mitochondrial inner membrane; GO:0005739,mitochondrion; GO:1990246,uniplex complex; GO:0005262,calcium channel activity; GO:0015292,uniporter activity; GO:0036444,calcium import into the mitochondrion; GO:0051560,mitochondrial calcium ion homeostasis; GO:0003674,molecular_function; GO:0005215,transporter activity; GO:0005216,ion channel activity; GO:0005261,cation…	Mitochondrial calcium uniporter	--	--	--
UrtcanEVm024627t1	31.01	28.88	26.81	94.56	95.31	102.1	207	186	162	650	675	648	1.72847	2.01318e-60	1.55795e-58	up	658	--	--	--	--	--	--	--	--	--	--	--
UrtcanEVm011879t1	71.2	70.98	68.11	31.72	32.33	35.81	1411	1368	1228	660	678	680	-1.0913	8.56268e-60	6.5233e-58	down	1403	K13258 2-hydroxyisoflavanone dehydratase [EC:4.2.1.105] | (RefSeq) 2-hydroxyisoflavanone dehydratase (A)	ko00943: Isoflavonoid biosynthesis; ko01100: Metabolic pathways; ko01110: Biosynthesis of secondary metabolites	probable carboxylesterase 2 [Morus notabilis]	CXE2_ARATH RecName: Full=Probable carboxylesterase 2; AltName: Full=AtCXE2; EC=3.1.1.1;	W9QXL6_9ROSA SubName: Full=Putative carboxylesterase 2 {ECO:0000313|EMBL:EXB50019.1};	Arylacetamide deacetylase	GO:0080030,methyl indole-3-acetate esterase activity; GO:0003674,molecular_function; GO:0003824,catalytic activity; GO:0016787,hydrolase activity; GO:0016788,hydrolase activity, acting on ester bonds; GO:0052689,carboxylic ester hydrolase activity	alpha/beta hydrolase fold	--	--	--
UrtcanEVm035946t1	22	25.38	17.79	86.14	100.55	94.55	135	150	98	543	656	552	2.09182	5.73359e-59	4.2522e-57	up	628	--	--	--	--	--	--	--	--	--	--	--
UrtcanEVm022667t1	20.55	21.72	25.86	77.39	78.63	72.95	177	181	202	691	718	599	1.73373	2.24839e-58	1.64258e-56	up	768	--	--	sodium/calcium exchanger NCL [Ziziphus jujuba var. spinosa]	NCL_ARATH RecName: Full=Sodium/calcium exchanger NCL {ECO:0000305}; AltName: Full=Na(+)/Ca(2+)-exchange protein NCL {ECO:0000305}; AltName: Full=Protein NCX-like {ECO:0000303|PubMed:23148213}; Short=AtNCL {ECO:0000303|PubMed:23148213};	A0A6P4BA35_ZIZJJ SubName: Full=sodium/calcium exchanger NCL {ECO:0000313|RefSeq:XP_015899171.1};	--	GO:0016021,integral component of membrane; GO:0016020,membrane; GO:0000325,plant-type vacuole; GO:0005886,plasma membrane; GO:0009506,plasmodesma; GO:0005774,vacuolar membrane; GO:0005773,vacuole; GO:0005509,calcium ion binding; GO:0015369,calcium:proton antiporter activity; GO:0005432,calcium:sodium antiporter activity; GO:0003729,mRNA binding; GO:0055074,calcium ion homeostasis; GO:0070588,calc…	--	--	--	--
UrtcanEVm009863t1	6.41	9.16	8.72	26.83	31.54	29.52	164	228	203	722	853	724	1.84331	4.04756e-58	2.93508e-56	up	1729	K25108 licheninase [EC:3.2.1.73] | (RefSeq) lichenase-2 (A)	--	glucan endo-1,3-beta-glucosidase, basic vacuolar isoform [Morus notabilis]	E13B_HEVBR RecName: Full=Glucan endo-1,3-beta-glucosidase, basic vacuolar isoform {ECO:0000305}; EC=3.2.1.39 {ECO:0000269|Ref.3}; AltName: Full=(1->3)-beta-glucan endohydrolase {ECO:0000305}; Short=(1->3)-beta-glucanase {ECO:0000305}; AltName: Full=Beta-1,3-endoglucanase {ECO:0000305}; AltName: Allergen=Hev b 2 {ECO:0000303|PubMed:25700348}; Contains: RecName: Full=Glucan endo-1,3-beta-glucosidas…	V5XWU1_MORAL RecName: Full=Glucan endo-1,3-beta-D-glucosidase {ECO:0000256|ARBA:ARBA00012780}; EC=3.2.1.39 {ECO:0000256|ARBA:ARBA00012780}; AltName: Full=(1->3)-beta-glucan endohydrolase {ECO:0000256|ARBA:ARBA00033335}; AltName: Full=Beta-1,3-endoglucanase {ECO:0000256|ARBA:ARBA00033417}; Flags: Fragment;	--	GO:0005773,vacuole; GO:0042973,glucan endo-1,3-beta-D-glucosidase activity; GO:0005975,carbohydrate metabolic process; GO:0006952,defense response; GO:0003674,molecular_function; GO:0003824,catalytic activity; GO:0004553,hydrolase activity, hydrolyzing O-glycosyl compounds; GO:0008422,beta-glucosidase activity; GO:0015926,glucosidase activity; GO:0016787,hydrolase activity; GO:0016798,hydrolase a…	Glycosyl hydrolases family 17	--	--	--
UrtcanEVm010751t1	27.4	25.31	26.85	8.23	6.6	7.03	561	504	500	177	143	138	-1.87797	4.51334e-58	3.26076e-56	down	1440	K00430 peroxidase [EC:1.11.1.7] | (RefSeq) peroxidase A2 (A)	ko00940: Phenylpropanoid biosynthesis; ko01100: Metabolic pathways; ko01110: Biosynthesis of secondary metabolites	Peroxidase 1, partial [Ficus carica]	PER54_ARATH RecName: Full=Peroxidase 54; Short=Atperox P54; EC=1.11.1.7; AltName: Full=ATP29a; Flags: Precursor;	A0A2Z6DRH8_FICCA RecName: Full=Peroxidase {ECO:0000256|ARBA:ARBA00012313, ECO:0000256|RuleBase:RU362060}; EC=1.11.1.7 {ECO:0000256|ARBA:ARBA00012313, ECO:0000256|RuleBase:RU362060}; Flags: Fragment;	--	GO:0005576,extracellular region; GO:0000325,plant-type vacuole; GO:0020037,heme binding; GO:0046872,metal ion binding; GO:0004601,peroxidase activity; GO:0042744,hydrogen peroxide catabolic process; GO:0006979,response to oxidative stress; GO:0003674,molecular_function; GO:0005488,binding; GO:0046906,tetrapyrrole binding; GO:0097159,organic cyclic compound binding; GO:1901363,heterocyclic compoun…	Peroxidase	--	--	--
UrtcanEVm038333t1	36.94	37.26	38.43	86.49	87.24	79.47	532	521	503	1303	1330	1095	1.15376	3.10599e-57	2.21135e-55	up	1096	--	--	--	--	--	--	--	--	--	--	--
UrtcanEVm029762t1	321.57	300.64	339.39	143.78	148.33	155.24	1401	1256	1333	635	687	639	-1.12947	3.44865e-57	2.44642e-55	down	526	--	--	--	--	--	--	--	--	--	--	--
UrtcanEVm012907t1	47.12	49.78	45.01	18.85	19.49	18.92	884	908	768	371	387	340	-1.32471	6.8482e-57	4.84047e-55	down	1343	K09338 homeobox-leucine zipper protein | (RefSeq) homeobox-leucine zipper protein ATHB-6 isoform X1 (A)	--	homeobox-leucine zipper protein ATHB-6 isoform X1 [Morus notabilis]	ATHB6_ARATH RecName: Full=Homeobox-leucine zipper protein ATHB-6; AltName: Full=HD-ZIP protein ATHB-6; AltName: Full=Homeodomain transcription factor ATHB-6;	W9RIE2_9ROSA SubName: Full=Homeobox-leucine zipper protein ATHB-16 {ECO:0000313|EMBL:EXB75376.1};	Transcription factor HEX, contains HOX and HALZ domains	GO:0005634,nucleus; GO:0003677,DNA binding; GO:0003700,DNA-binding transcription factor activity; GO:0000981,DNA-binding transcription factor activity, RNA polymerase II-specific; GO:0043565,sequence-specific DNA binding; GO:0000976,transcription cis-regulatory region binding; GO:0009738,abscisic acid-activated signaling pathway; GO:0009788,negative regulation of abscisic acid-activated signaling…	Homeodomain	HB-HD-ZIP	TF	HB->HB-HD-ZIP
UrtcanEVm017232t1	4.56	3.14	4.96	31.91	36.73	31.09	45	30	44	329	386	294	2.97595	4.73248e-56	3.30919e-54	up	843	--	--	--	--	--	--	--	--	--	--	--
UrtcanEVm003572t1	5.52	6.64	7.74	23.36	23.15	21.09	169	198	216	754	750	620	1.7547	5.60225e-56	3.88959e-54	up	2016	K26549 MFS transporter, POT/PTR family, nitrate transporter | (RefSeq) protein NRT1/ PTR FAMILY 6.3 (A)	--	Proton-dependent oligopeptide transporter [Trema orientale]	PTR7_ARATH RecName: Full=Protein NRT1/ PTR FAMILY 6.3; Short=AtNPF6.3; AltName: Full=Nitrate transporter 1.1; Short=AtNRT1; AltName: Full=Nitrate/chlorate transporter; AltName: Full=Protein CHLORINA 1;	A0A2P5F5C3_TREOI SubName: Full=Proton-dependent oligopeptide transporter {ECO:0000313|EMBL:PON92986.1};	H+/oligopeptide symporter	GO:0016021,integral component of membrane; GO:0005886,plasma membrane; GO:0015112,nitrate transmembrane transporter activity; GO:0015293,symporter activity; GO:0009734,auxin-activated signaling pathway; GO:0010540,basipetal auxin transport; GO:0048527,lateral root development; GO:0042128,nitrate assimilation; GO:0015706,nitrate transmembrane transport; GO:0006857,oligopeptide transport; GO:004857…	POT family	--	--	--
UrtcanEVm037845t1	102.61	103.69	94.08	24.13	23.44	25.41	448	434	371	107	109	105	-2.06662	6.08775e-56	4.21173e-54	down	527	K09495 T-complex protein 1 subunit gamma | (RefSeq) T-complex protein 1 subunit gamma-like (A)	--	SEED MATURATION PROTEIN 1 [Ziziphus jujuba var. spinosa]	SMP1_ARATH RecName: Full=SEED MATURATION PROTEIN 1 {ECO:0000303|PubMed:20870712}; AltName: Full=Late embryogenesis abundant protein SMP1 {ECO:0000303|PubMed:22837651};	Q2XSH1_GLYTO SubName: Full=Seed maturation protein {ECO:0000313|EMBL:ABB72397.1};	--	GO:0044183,protein folding chaperone; GO:0010231,maintenance of seed dormancy; GO:0009408,response to heat; GO:0010162,seed dormancy process; GO:0003674,molecular_function; GO:0000003,reproduction; GO:0003006,developmental process involved in reproduction; GO:0007275,multicellular organism development; GO:0008150,biological_process; GO:0009791,post-embryonic development; GO:0010154,fruit developm…	--	--	--	--
UrtcanEVm007175t1	26.32	27.73	26.51	61.31	68.54	57.51	563	577	516	1378	1551	1179	1.20383	2.60342e-55	1.78851e-53	up	1492	K13422 transcription factor MYC2 | (RefSeq) transcription factor MYC2 (A)	ko04016: MAPK signaling pathway - plant; ko04075: Plant hormone signal transduction	transcription factor MYC2 [Morus notabilis]	MYC2_ARATH RecName: Full=Transcription factor MYC2; Short=AtMYC2; AltName: Full=Basic helix-loop-helix protein 6; Short=AtbHLH6; Short=bHLH 6; AltName: Full=Protein JASMONATE INSENSITIVE 1; AltName: Full=R-homologous Arabidopsis protein 1; Short=RAP-1; AltName: Full=Transcription factor EN 38; AltName: Full=Z-box binding factor 1 protein; AltName: Full=bHLH transcription factor bHLH006; AltName: …	W9RNH1_9ROSA RecName: Full=BHLH domain-containing protein {ECO:0000259|PROSITE:PS50888};	--	GO:0005634,nucleus; GO:0003677,DNA binding; GO:0003700,DNA-binding transcription factor activity; GO:0019900,kinase binding; GO:0046983,protein dimerization activity; GO:0043565,sequence-specific DNA binding; GO:0000976,transcription cis-regulatory region binding; GO:0009738,abscisic acid-activated signaling pathway; GO:0106167,extracellular ATP signaling; GO:0009759,indole glucosinolate biosynth…	bHLH-MYC and R2R3-MYB transcription factors N-terminal	--	--	--
UrtcanEVm017768t1	42.46	42.4	45.55	91.98	82.91	105.38	1067	1037	1041	2431	2203	2539	1.08834	6.37037e-55	4.31576e-53	up	1704	K00799 glutathione S-transferase [EC:2.5.1.18] | (RefSeq) probable glutathione S-transferase parA (A)	ko00480: Glutathione metabolism; ko01100: Metabolic pathways	S-crystallin [Trema orientale]	GSTXA_TOBAC RecName: Full=Probable glutathione S-transferase parA; EC=2.5.1.18; AltName: Full=Auxin-regulated protein parA; AltName: Full=STR246C protein;	A0A2P5AIM9_TREOI RecName: Full=Glutathione transferase {ECO:0000256|ARBA:ARBA00012452}; EC=2.5.1.18 {ECO:0000256|ARBA:ARBA00012452};	Glutathione S-transferase	GO:0005737,cytoplasm; GO:0004364,glutathione transferase activity; GO:0009734,auxin-activated signaling pathway; GO:0006749,glutathione metabolic process; GO:0003674,molecular_function; GO:0003824,catalytic activity; GO:0016740,transferase activity; GO:0016765,transferase activity, transferring alkyl or aryl (other than methyl) groups; GO:0007154,cell communication; GO:0007165,signal transduction…	Glutathione S-transferase, N-terminal domain	--	--	--
UrtcanEVm021885t1	10.33	9.61	8.48	27.38	25.97	27.96	284	257	212	792	755	737	1.4996	9.12943e-55	6.12141e-53	up	1838	--	--	mucin-1 [Ziziphus jujuba var. spinosa]	--	A0A6P3Z9Z8_ZIZJJ SubName: Full=mucin-1 {ECO:0000313|RefSeq:XP_015874402.1};	--	GO:0016021,integral component of membrane; GO:0005575,cellular_component; GO:0016020,membrane; GO:0031224,intrinsic component of membrane; GO:0110165,cellular anatomical entity	Podoplanin	--	--	--
UrtcanEVm036838t1	41.72	42.37	42.66	8.88	7.1	6.56	327	321	303	72	59	49	-2.50808	1.44478e-53	9.46063e-52	down	724	--	--	--	--	--	--	--	--	--	--	--
UrtcanEVm011262t1	14.06	14.06	13.43	30.35	30.56	28.59	548	534	477	1249	1260	1070	1.09382	6.701e-53	4.3016e-51	up	2491	K24104 GPN-loop GTPase | (RefSeq) LOW QUALITY PROTEIN: uncharacterized protein LOC104799061 (A)	--	cysteine-rich receptor-like protein kinase 3 [Cannabis sativa]	CRK3_ARATH RecName: Full=Cysteine-rich receptor-like protein kinase 3; Short=Cysteine-rich RLK3; EC=2.7.11.-; Flags: Precursor;	W9RKP8_9ROSA SubName: Full=Cysteine-rich receptor-like protein kinase 3 {ECO:0000313|EMBL:EXB82555.1};	--	GO:0016021,integral component of membrane; GO:0005739,mitochondrion; GO:0005886,plasma membrane; GO:0005524,ATP binding; GO:0106310,protein serine kinase activity; GO:0004674,protein serine/threonine kinase activity; GO:0006468,protein phosphorylation; GO:0000166,nucleotide binding; GO:0003674,molecular_function; GO:0005488,binding; GO:0017076,purine nucleotide binding; GO:0030554,adenyl nucleoti…	Salt stress response/antifungal	--	--	--
UrtcanEVm016659t1	0.9	1.09	1.13	7.55	7.62	8.29	33	39	38	295	299	295	2.9109	8.69656e-53	5.56438e-51	up	2383	--	--	AP2/ERF transcription factor [Trema orientale]	--	A0A2P5FDQ8_TREOI SubName: Full=AP2/ERF transcription factor {ECO:0000313|EMBL:PON95923.1};	--	GO:0005634,nucleus; GO:0003677,DNA binding; GO:0003700,DNA-binding transcription factor activity; GO:0003674,molecular_function; GO:0003676,nucleic acid binding; GO:0005488,binding; GO:0097159,organic cyclic compound binding; GO:1901363,heterocyclic compound binding; GO:0140110,transcription regulator activity; GO:0005575,cellular_component; GO:0005622,intracellular anatomical structure; GO:00432…	--	--	--	--
UrtcanEVm016634t1	45.06	50.79	48.31	101.11	101.99	97.39	591	647	576	1386	1418	1222	1.04439	1.32227e-52	8.37822e-51	up	1024	K11517 (S)-2-hydroxy-acid oxidase [EC:1.1.3.15] | (RefSeq) peroxisomal (S)-2-hydroxy-acid oxidase GLO3 (A)	ko00630: Glyoxylate and dicarboxylate metabolism; ko01100: Metabolic pathways; ko01110: Biosynthesis of secondary metabolites; ko01200: Carbon metabolism; ko04146: Peroxisome	peroxisomal (S)-2-hydroxy-acid oxidase GLO3, partial [Morus notabilis]	HAOX1_ARATH RecName: Full=Peroxisomal (S)-2-hydroxyacid oxidase GLO4; EC=1.1.3.15 {ECO:0000269|PubMed:24408912}; AltName: Full=Glycolate oxidase 4; Short=AtGLO4; Short=GOX 4; AltName: Full=lHAOX1 {ECO:0000303|PubMed:24408912};	A0A059BS03_EUCGR RecName: Full=(S)-2-hydroxy-acid oxidase {ECO:0000256|ARBA:ARBA00013087}; EC=1.1.3.15 {ECO:0000256|ARBA:ARBA00013087};	Glycolate oxidase	GO:0005777,peroxisome; GO:0003973,(S)-2-hydroxy-acid oxidase activity; GO:0010181,FMN binding; GO:0042742,defense response to bacterium; GO:0006631,fatty acid metabolic process; GO:0050665,hydrogen peroxide biosynthetic process; GO:0003674,molecular_function; GO:0003824,catalytic activity; GO:0016491,oxidoreductase activity; GO:0016614,oxidoreductase activity, acting on CH-OH group of donors; GO:…	FMN-dependent dehydrogenase	--	--	--
UrtcanEVm023265t1	56.65	54.66	56.56	13.83	14.89	16.56	463	432	419	117	129	129	-1.9117	1.45499e-52	9.18945e-51	down	743	K05387 glutamate receptor, ionotropic, plant | (RefSeq) LOW QUALITY PROTEIN: glutamate receptor 2.3-like (A)	--	Bet v I type allergen [Parasponia andersonii]	PRU1_PRUAR RecName: Full=Major allergen Pru ar 1; AltName: Allergen=Pru ar 1;	A0A2P5CLU4_PARAD SubName: Full=Bet v I type allergen {ECO:0000313|EMBL:PON61986.1};	--	GO:0010427,abscisic acid binding; GO:0004864,protein phosphatase inhibitor activity; GO:0038023,signaling receptor activity; GO:0009738,abscisic acid-activated signaling pathway; GO:0006952,defense response; GO:0009607,response to biotic stimulus; GO:0003674,molecular_function; GO:0005488,binding; GO:0008289,lipid binding; GO:0019840,isoprenoid binding; GO:0031406,carboxylic acid binding; GO:0033…	Pathogenesis-related protein Bet v 1 family	--	--	--
UrtcanEVm002017t1	16.57	17.68	19.08	6.38	6.61	6.06	652	678	684	265	275	229	-1.49677	1.47239e-52	9.26945e-51	down	2510	--	--	oligopeptide transporter 9 [Cannabis sativa]	OPT6_ARATH RecName: Full=Oligopeptide transporter 6; Short=AtOPT6;	A0A7J6HUY9_CANSA SubName: Full=Uncharacterized protein {ECO:0000313|EMBL:KAF4399023.1, ECO:0000313|EnsemblPlants:cds.evm.model.05.166};	Sexual differentiation process protein ISP4	GO:0005887,integral component of plasma membrane; GO:0016020,membrane; GO:0035673,oligopeptide transmembrane transporter activity; GO:0015031,protein transport; GO:0003674,molecular_function; GO:0005215,transporter activity; GO:0022857,transmembrane transporter activity; GO:0042887,amide transmembrane transporter activity; GO:1904680,peptide transmembrane transporter activity; GO:0006810,transpor…	OPT oligopeptide transporter protein	--	--	--
UrtcanEVm007463t1	6.81	7.57	8.58	23.12	26.08	25.66	169	183	194	604	685	611	1.69301	2.54976e-52	1.60006e-50	up	1687	--	--	O-fucosyltransferase 23 [Morus notabilis]	OFT23_ARATH RecName: Full=O-fucosyltransferase 23 {ECO:0000305}; Short=O-FucT-23 {ECO:0000305}; EC=2.4.1.- {ECO:0000305}; AltName: Full=O-fucosyltransferase 1 {ECO:0000303|PubMed:29467178}; Short=AtOFT1 {ECO:0000303|PubMed:29467178}; AltName: Full=O-fucosyltransferase family protein {ECO:0000305};	W9RDK3_9ROSA RecName: Full=O-fucosyltransferase family protein {ECO:0000256|ARBA:ARBA00030350};	--	GO:0000139,Golgi membrane; GO:0016021,integral component of membrane; GO:0016757,glycosyltransferase activity; GO:0006004,fucose metabolic process; GO:0009875,pollen-pistil interaction; GO:0009856,pollination; GO:0003674,molecular_function; GO:0003824,catalytic activity; GO:0016740,transferase activity; GO:0005975,carbohydrate metabolic process; GO:0005996,monosaccharide metabolic process; GO:000…	GDP-fucose protein O-fucosyltransferase	--	--	--
UrtcanEVm009763t1	33.63	35.7	31.44	66.66	66.69	73.32	736	760	626	1533	1544	1538	1.01988	4.27091e-52	2.65461e-50	up	1520	K19825 2-alkenal reductase (NADP+) [EC:1.3.1.102] | (RefSeq) 2-alkenal reductase (NADP(+)-dependent) (A)	--	2-alkenal reductase (NADP(+)-dependent) [Morus notabilis]	DBR_TOBAC RecName: Full=2-alkenal reductase (NADP(+)-dependent); EC=1.3.1.102 {ECO:0000269|PubMed:17945329, ECO:0000269|Ref.3, ECO:0000269|Ref.4}; AltName: Full=Alkenal double bound reductase; AltName: Full=Allylic alcohol dehydrogenase 1 {ECO:0000303|PubMed:11117876}; Short=allyl-ADH1 {ECO:0000303|PubMed:11117876}; AltName: Full=Flavin-free double bond reductase {ECO:0000303|Ref.4}; Short=NtDBR;…	W9RFD5_9ROSA SubName: Full=NADP-dependent alkenal double bond reductase P1 {ECO:0000313|EMBL:EXB88293.1};	Predicted NAD-dependent oxidoreductase	GO:0032440,2-alkenal reductase [NAD(P)+] activity; GO:0003674,molecular_function; GO:0003824,catalytic activity; GO:0016491,oxidoreductase activity; GO:0016627,oxidoreductase activity, acting on the CH-CH group of donors; GO:0016628,oxidoreductase activity, acting on the CH-CH group of donors, NAD or NADP as acceptor	Zinc-binding dehydrogenase	--	--	--
UrtcanEVm002810t1	7.41	8.04	7.83	21.42	19.7	19.02	297	314	286	906	835	732	1.35652	4.75283e-51	2.88098e-49	up	2551	K14494 DELLA protein | (RefSeq) DELLA protein RGL1-like (A)	ko04075: Plant hormone signal transduction	hypothetical protein L484_025266 [Morus notabilis]	SCL31_ARATH RecName: Full=Scarecrow-like protein 31; Short=AtSCL31; AltName: Full=GRAS family protein 1; Short=AtGRAS-1;	W9S2B7_9ROSA SubName: Full=Uncharacterized protein {ECO:0000313|EMBL:EXC10682.1};	--	GO:0005634,nucleus; GO:0003700,DNA-binding transcription factor activity; GO:0043565,sequence-specific DNA binding; GO:0000976,transcription cis-regulatory region binding; GO:0006355,regulation of DNA-templated transcription; GO:0003674,molecular_function; GO:0140110,transcription regulator activity; GO:0003676,nucleic acid binding; GO:0003677,DNA binding; GO:0005488,binding; GO:0097159,organic c…	GRAS domain family	GRAS	TF	GRAS
UrtcanEVm010250t1	23.45	26.47	26.31	70.63	60.48	62.69	327	358	333	1031	893	837	1.33283	6.89804e-51	4.14284e-49	up	1071	K11517 (S)-2-hydroxy-acid oxidase [EC:1.1.3.15] | (RefSeq) peroxisomal (S)-2-hydroxy-acid oxidase GLO4-like (A)	ko00630: Glyoxylate and dicarboxylate metabolism; ko01100: Metabolic pathways; ko01110: Biosynthesis of secondary metabolites; ko01200: Carbon metabolism; ko04146: Peroxisome	Alpha-hydroxy acid dehydrogenase, FMN-dependent [Trema orientale]	HAOX2_ARATH RecName: Full=Peroxisomal (S)-2-hydroxyacid oxidase GLO3; EC=1.1.3.15 {ECO:0000269|PubMed:24408912}; AltName: Full=Glycolate oxidase 3; Short=AtGLO3; Short=GOX 3; AltName: Full=Short chain alpha-hydroxy acid oxidase GLO3; AltName: Full=lHAOX2 {ECO:0000303|PubMed:24408912};	A0A2P5F6R0_TREOI RecName: Full=(S)-2-hydroxy-acid oxidase {ECO:0000256|ARBA:ARBA00013087}; EC=1.1.3.15 {ECO:0000256|ARBA:ARBA00013087};	Glycolate oxidase	GO:0005777,peroxisome; GO:0003973,(S)-2-hydroxy-acid oxidase activity; GO:0010181,FMN binding; GO:0042742,defense response to bacterium; GO:0050665,hydrogen peroxide biosynthetic process; GO:0003674,molecular_function; GO:0003824,catalytic activity; GO:0016491,oxidoreductase activity; GO:0016614,oxidoreductase activity, acting on CH-OH group of donors; GO:0016899,oxidoreductase activity, acting o…	FMN-dependent dehydrogenase	--	--	--
UrtcanEVm041383t1	110.6	112.92	93.25	22.43	25.94	26.89	449	439	340	92	111	103	-2.10404	1.30272e-50	7.79998e-49	down	509	--	--	--	--	--	--	--	--	--	--	--
UrtcanEVm007516t1	1.29	1.58	1.4	6.16	5.48	6.77	91	108	90	459	409	459	2.09764	1.60021e-50	9.552e-49	up	4283	K20000 maturase K | (RefSeq) matK, AA844_gp083; maturase K (A)	--	maturase K [Urtica dioica subsp. xingjiangensis]	MATK_FICCA RecName: Full=Maturase K {ECO:0000255|HAMAP-Rule:MF_01390}; AltName: Full=Intron maturase {ECO:0000255|HAMAP-Rule:MF_01390};	Q95BL7_9ROSA SubName: Full=Maturase {ECO:0000313|EMBL:AAL11980.1}; Flags: Fragment;	--	GO:0009507,chloroplast; GO:0003723,RNA binding; GO:0006397,mRNA processing; GO:0008380,RNA splicing; GO:0008033,tRNA processing; GO:0003674,molecular_function; GO:0003676,nucleic acid binding; GO:0005488,binding; GO:0097159,organic cyclic compound binding; GO:1901363,heterocyclic compound binding; GO:0006139,nucleobase-containing compound metabolic process; GO:0006396,RNA processing; GO:0006725,c…	Domain of unknown function (DUF3459)	--	--	--
UrtcanEVm041912t1	5.32	5.63	3.48	37.55	38.86	37.58	39	40	23	286	304	264	2.96392	2.38197e-50	1.41752e-48	up	698	--	--	--	--	--	--	--	--	--	--	--
UrtcanEVm014252t1	11.48	11.87	11.53	0.39	0.83	0.59	221	223	202	8	17	11	-4.26971	3.88916e-50	2.30745e-48	down	1375	K22048 mechanosensitive ion channel protein 4/5/6/7/8/9/10 | (RefSeq) mechanosensitive ion channel protein 6-like (A)	--	hypothetical protein RHGRI_024523 [Rhododendron griersonianum]	--	A0A2N9EKU7_FAGSY SubName: Full=Uncharacterized protein {ECO:0000313|EMBL:SPC75199.1};	FOG: Reverse transcriptase	GO:0003676,nucleic acid binding; GO:0004523,RNA-DNA hybrid ribonuclease activity; GO:0003674,molecular_function; GO:0005488,binding; GO:0097159,organic cyclic compound binding; GO:1901363,heterocyclic compound binding; GO:0003824,catalytic activity; GO:0004518,nuclease activity; GO:0004519,endonuclease activity; GO:0004521,endoribonuclease activity; GO:0004540,ribonuclease activity; GO:0016787,hy…	zinc-binding in reverse transcriptase	--	--	--
UrtcanEVm021456t1	59.14	75.01	71.38	154.64	162.56	151.12	498	612	545	1351	1454	1215	1.17307	7.96738e-50	4.64266e-48	up	758	K17961 trimethyltridecatetraene/dimethylnonatriene synthase [EC:1.14.14.58 1.14.14.59] | (RefSeq) xanthotoxin 5-hydroxylase CYP82C4-like (A)	ko00904: Diterpenoid biosynthesis; ko01110: Biosynthesis of secondary metabolites	Cytochrome P450, E-class, group I [Trema orientale]	C82A3_SOYBN RecName: Full=Cytochrome P450 82A3; EC=1.14.-.-; AltName: Full=Cytochrome P450 CP6;	A0A2P5FMY1_TREOI SubName: Full=Cytochrome P450, E-class, group I {ECO:0000313|EMBL:PON99134.1};	Cytochrome P450 CYP2 subfamily	GO:0016020,membrane; GO:0020037,heme binding; GO:0005506,iron ion binding; GO:0004497,monooxygenase activity; GO:0016705,oxidoreductase activity, acting on paired donors, with incorporation or reduction of molecular oxygen; GO:0098542,defense response to other organism; GO:0003674,molecular_function; GO:0005488,binding; GO:0046906,tetrapyrrole binding; GO:0097159,organic cyclic compound binding; …	Cytochrome P450	--	--	--
UrtcanEVm003949t1	21.4	19.9	20.32	7.86	8.12	7.6	710	643	614	275	285	242	-1.39885	2.18904e-49	1.25169e-47	down	2160	K09571 FK506-binding protein 4/5 [EC:5.2.1.8] | (RefSeq) peptidyl-prolyl cis-trans isomerase FKBP62 (A)	--	Peptidyl-prolyl cis-trans isomerase, FKBP-type [Trema orientale]	FKB62_ARATH RecName: Full=Peptidyl-prolyl cis-trans isomerase FKBP62; Short=PPIase FKBP62; EC=5.2.1.8; AltName: Full=70 kDa peptidyl-prolyl isomerase; AltName: Full=FK506-binding protein 62; Short=AtFKBP62; AltName: Full=Immunophilin FKBP62; AltName: Full=Peptidylprolyl isomerase ROF1; AltName: Full=Protein ROTAMASE FKBP 1; AltName: Full=Rotamase;	A0A2P5B2S6_TREOI RecName: Full=Peptidylprolyl isomerase {ECO:0000256|PROSITE-ProRule:PRU00277}; EC=5.2.1.8 {ECO:0000256|PROSITE-ProRule:PRU00277};	FKBP-type peptidyl-prolyl cis-trans isomerase	GO:0005737,cytoplasm; GO:0005634,nucleus; GO:0005516,calmodulin binding; GO:0003755,peptidyl-prolyl cis-trans isomerase activity; GO:0070370,cellular heat acclimation; GO:0061077,chaperone-mediated protein folding; GO:0000413,protein peptidyl-prolyl isomerization; GO:0003674,molecular_function; GO:0005488,binding; GO:0005515,protein binding; GO:0003824,catalytic activity; GO:0016853,isomerase act…	FKBP-type peptidyl-prolyl cis-trans isomerase	--	--	--
UrtcanEVm027811t1	31.82	31.55	27.4	99.97	98.4	95.1	176	168	137	566	578	499	1.66866	2.63071e-49	1.49729e-47	up	593	K01803 triosephosphate isomerase (TIM) [EC:5.3.1.1] | (RefSeq) triosephosphate isomerase, cytosolic-like (A)	ko00010: Glycolysis / Gluconeogenesis; ko00051: Fructose and mannose metabolism; ko00562: Inositol phosphate metabolism; ko00710: Carbon fixation by Calvin cycle; ko01100: Metabolic pathways; ko01110: Biosynthesis of secondary metabolites; ko01200: Carbon metabolism; ko01230: Biosynthesis of amino acids	Extended synaptotagmin-1 [Datura stramonium]	SYT5_ARATH RecName: Full=Synaptotagmin-5; AltName: Full=NTMC2T2.1; AltName: Full=Synaptotagmin E;	A0A1D1YAK0_9ARAE SubName: Full=C2 domain-containing protein At1g63220 {ECO:0000313|EMBL:JAT51662.1}; Flags: Fragment;	Ca2+-dependent lipid-binding protein CLB1/vesicle protein vp115/Granuphilin A, contains C2 domain	GO:0012505,endomembrane system; GO:0005783,endoplasmic reticulum; GO:0016021,integral component of membrane; GO:0033011,perinuclear theca; GO:0009506,plasmodesma; GO:0008289,lipid binding; GO:0046872,metal ion binding; GO:0006869,lipid transport; GO:0003674,molecular_function; GO:0005488,binding; GO:0043167,ion binding; GO:0043169,cation binding; GO:0006810,transport; GO:0008150,biological_proces…	C2 domain	--	--	--
UrtcanEVm022705t1	5.77	5.71	6.7	69.11	63.79	60.48	22	20	23	265	258	217	3.40167	4.7672e-49	2.68983e-47	up	495	--	--	--	--	--	--	--	--	--	--	--
UrtcanEVm030669t1	393.53	422.93	400.98	141.75	151.42	193.61	1100	1123	1004	392	451	506	-1.3569	5.08597e-49	2.85324e-47	down	436	--	--	--	--	--	--	--	--	--	--	--
UrtcanEVm006109t1	41.23	38.66	38.82	18.25	19.73	20.97	1346	1229	1154	628	681	656	-1.02614	8.35493e-49	4.64719e-47	down	2130	--	--	--	--	A0A2N9IL38_FAGSY RecName: Full=Reverse transcriptase domain-containing protein {ECO:0000259|PROSITE:PS50878};	--	GO:0003824,catalytic activity; GO:0003674,molecular_function	--	--	--	--
UrtcanEVm018329t1	0.79	0.88	2.02	18.21	14.36	17.59	12	13	28	291	232	257	3.7705	1.55951e-48	8.62532e-47	up	1145	--	--	--	--	--	--	--	--	--	--	--
UrtcanEVm030258t1	18.57	22.96	24.04	5.25	4.35	3.91	327	393	385	97	81	66	-2.28999	1.66336e-48	9.17379e-47	down	1278	--	--	--	--	--	--	--	--	--	--	--
UrtcanEVm017997t1	44.17	42.94	43.29	101.39	99.97	103.78	368	346	327	875	883	824	1.20689	3.07698e-48	1.67811e-46	up	752	--	--	43kDa postsynaptic protein [Trema orientale]	ATL2_ARATH RecName: Full=RING-H2 finger protein ATL2; EC=2.3.2.27 {ECO:0000305}; AltName: Full=Protein ARABIDOPSIS TOXICOS EN LEVADURA 2; Short=Protein ATL2; AltName: Full=RING-type E3 ubiquitin transferase ATL2 {ECO:0000305};	A0A2P5ES61_TREOI SubName: Full=43kDa postsynaptic protein {ECO:0000313|EMBL:PON88371.1};	FOG: Predicted E3 ubiquitin ligase	GO:0016021,integral component of membrane; GO:0046872,metal ion binding; GO:0061630,ubiquitin protein ligase activity; GO:0006952,defense response; GO:0003674,molecular_function; GO:0005488,binding; GO:0043167,ion binding; GO:0043169,cation binding; GO:0003824,catalytic activity; GO:0004842,ubiquitin-protein transferase activity; GO:0016740,transferase activity; GO:0019787,ubiquitin-like protein …	--	--	--	--
UrtcanEVm018074t1	6.94	9.1	7.11	45.15	37.41	42.03	56	71	52	377	320	323	2.40693	6.95148e-48	3.7494e-46	up	737	K09286 EREBP-like factor | (RefSeq) dehydration-responsive element-binding protein 3-like (A)	--	ethylene-responsive transcription factor ERF027-like [Pyrus ussuriensis x Pyrus communis]	ERF27_ARATH RecName: Full=Ethylene-responsive transcription factor ERF027;	A0A5N5F0Z4_9ROSA SubName: Full=Ethylene-responsive transcription factor ERF027-like {ECO:0000313|EMBL:KAB2596627.1};	--	GO:0005634,nucleus; GO:0003700,DNA-binding transcription factor activity; GO:0000976,transcription cis-regulatory region binding; GO:0009873,ethylene-activated signaling pathway; GO:0019760,glucosinolate metabolic process; GO:0003674,molecular_function; GO:0140110,transcription regulator activity; GO:0001067,transcription regulatory region nucleic acid binding; GO:0003676,nucleic acid binding; GO…	AP2 domain	AP2/ERF-ERF	TF	AP2/ERF->AP2/ERF-ERF
UrtcanEVm008608t1	2.1	2.46	2.1	10.22	8.8	8.41	97	111	88	501	432	375	2.03705	7.87157e-48	4.234e-46	up	2914	K09519 DnaJ homolog subfamily B member 13 | (RefSeq) dnaJ homolog subfamily B member 13 (A)	--	hypothetical protein G4B88_026690 [Cannabis sativa]	Y1099_ARATH RecName: Full=Putative transferase At1g60990, chloroplastic {ECO:0000305}; EC=2.1.-.- {ECO:0000305}; AltName: Full=Iron-sulfur cluster assembly factor homolog COG0354 {ECO:0000305}; Flags: Precursor;	A0A7J6F6N3_CANSA SubName: Full=Uncharacterized protein {ECO:0000313|EMBL:KAF4366363.1};	Aminomethyl transferase	GO:0009507,chloroplast; GO:0005737,cytoplasm; GO:0016491,oxidoreductase activity; GO:0016740,transferase activity; GO:0003674,molecular_function; GO:0003824,catalytic activity; GO:0005575,cellular_component; GO:0005622,intracellular anatomical structure; GO:0009536,plastid; GO:0043226,organelle; GO:0043227,membrane-bounded organelle; GO:0043229,intracellular organelle; GO:0043231,intracellular me…	Aminomethyltransferase folate-binding domain	--	--	--
UrtcanEVm022089t1	27.49	23.89	22.91	2.92	4.79	3.36	325	274	246	36	60	38	-2.75935	1.65943e-47	8.87703e-46	down	950	K10875 DNA repair and recombination protein RAD54 and RAD54-like protein [EC:5.6.2.-] | (RefSeq) protein CHROMATIN REMODELING 25 (A)	ko03440: Homologous recombination	PLAC8 motif-containing protein [Trema orientale]	PCR2_ARATH RecName: Full=Protein PLANT CADMIUM RESISTANCE 2; Short=AtPCR2;	A0A2P5AA01_TREOI SubName: Full=PLAC8 motif-containing protein {ECO:0000313|EMBL:PON33368.1};	--	GO:0016021,integral component of membrane; GO:0005886,plasma membrane; GO:0006979,response to oxidative stress; GO:0006950,response to stress; GO:0008150,biological_process; GO:0050896,response to stimulus; GO:0005575,cellular_component; GO:0016020,membrane; GO:0031224,intrinsic component of membrane; GO:0110165,cellular anatomical entity; GO:0071944,cell periphery	PLAC8 family	--	--	--
UrtcanEVm000219t1	0.27	0.32	0.35	2.63	2.78	2.65	25	28	29	253	268	232	3.09278	1.82886e-47	9.75677e-46	up	5441	K03006 DNA-directed RNA polymerase II subunit RPB1 [EC:2.7.7.6] | (RefSeq) LOW QUALITY PROTEIN: DNA-directed RNA polymerase II subunit RPB1-like (A)	ko03020: RNA polymerase; ko03420: Nucleotide excision repair	LOW QUALITY PROTEIN: uncharacterized protein LOC109774810 [Aegilops tauschii subsp. strangulata]	POLX_TOBAC RecName: Full=Retrovirus-related Pol polyprotein from transposon TNT 1-94; Includes: RecName: Full=Protease; EC=3.4.23.-; Includes: RecName: Full=Reverse transcriptase; EC=2.7.7.49; Includes: RecName: Full=Endonuclease;	Q7XTU6_ORYSJ SubName: Full=OSJNBb0034I13.10 protein {ECO:0000313|EMBL:CAD41731.1};	FOG: Transposon-encoded proteins with TYA, reverse transcriptase, integrase domains in various combinations	GO:0004190,aspartic-type endopeptidase activity; GO:0004519,endonuclease activity; GO:0003676,nucleic acid binding; GO:0003964,RNA-directed DNA polymerase activity; GO:0008270,zinc ion binding; GO:0015074,DNA integration; GO:0006508,proteolysis; GO:0003674,molecular_function; GO:0003824,catalytic activity; GO:0004175,endopeptidase activity; GO:0008233,peptidase activity; GO:0016787,hydrolase acti…	Reverse transcriptase (RNA-dependent DNA polymerase)	--	--	--
UrtcanEVm001272t1	17.91	17.54	18.6	8.72	7.86	8.19	935	893	885	481	434	411	-1.13831	2.53217e-47	1.34356e-45	down	3239	--	--	Filament-like protein [Parasponia andersonii]	FPP7_ARATH RecName: Full=Filament-like plant protein 7; Short=AtFPP7;	A0A2P5AAS6_PARAD SubName: Full=Filament-like protein {ECO:0000313|EMBL:PON33636.1};	--	--	Filament-like plant protein, long coiled-coil	--	--	--
UrtcanEVm018399t1	29.45	31.25	30.63	73.85	68.09	73.04	343	353	324	897	840	813	1.21776	2.55858e-47	1.35391e-45	up	940	--	--	unnamed protein product [Linum tenue]	--	A0A438K3L5_VITVI SubName: Full=Uncharacterized protein {ECO:0000313|EMBL:RVX15812.1};	--	--	PADRE domain	--	--	--
UrtcanEVm036626t1	49.61	49.67	44.74	20.24	15.55	21.67	1137	1107	933	487	377	476	-1.34409	3.56348e-47	1.86052e-45	down	1579	K16732 Ase1/PRC1/MAP65 family protein | (RefSeq) 65-kDa microtubule-associated protein 5 isoform X1 (A)	--	65-kDa microtubule-associated protein 5 isoform X2 [Ziziphus jujuba var. spinosa]	MA655_ARATH RecName: Full=65-kDa microtubule-associated protein 5; Short=AtMAP65-5;	A0A6P3ZLL8_ZIZJJ SubName: Full=65-kDa microtubule-associated protein 5 isoform X2 {ECO:0000313|RefSeq:XP_015876119.1};	Microtubule-associated protein essential for anaphase spindle elongation	GO:0005938,cell cortex; GO:0005737,cytoplasm; GO:0005874,microtubule; GO:0005634,nucleus; GO:0009524,phragmoplast; GO:0009506,plasmodesma; GO:0005819,spindle; GO:0008017,microtubule binding; GO:0007049,cell cycle; GO:0051301,cell division; GO:0000226,microtubule cytoskeleton organization; GO:0003674,molecular_function; GO:0005488,binding; GO:0005515,protein binding; GO:0008092,cytoskeletal protei…	--	--	--	--
UrtcanEVm015637t1	16.11	17.04	16.02	3.41	3.62	3.63	315	324	285	70	75	68	-2.22066	1.23984e-46	6.43893e-45	down	1388	K09873 aquaporin TIP | (RefSeq) aquaporin TIP2-1 (A)	--	aquaporin TIP2-1 [Syzygium oleosum]	TIP21_ARATH RecName: Full=Aquaporin TIP2-1; AltName: Full=Delta-tonoplast intrinsic protein; Short=Delta-TIP; AltName: Full=Tonoplast intrinsic protein 2-1; Short=AtTIP2;1; Contains: RecName: Full=Aquaporin TIP2-1, N-terminally processed;	A0A0P0M098_SALPP SubName: Full=Tonoplast intrinsic protein 21 {ECO:0000313|EMBL:ALK82472.1};	Aquaporin (major intrinsic protein family)	GO:0042807,central vacuole; GO:0009941,chloroplast envelope; GO:0005794,Golgi apparatus; GO:0016021,integral component of membrane; GO:0016020,membrane; GO:0009505,plant-type cell wall; GO:0000325,plant-type vacuole; GO:0009705,plant-type vacuole membrane; GO:0005886,plasma membrane; GO:0009506,plasmodesma; GO:0000326,protein storage vacuole; GO:0042802,identical protein binding; GO:0015200,methy…	Major intrinsic protein	--	--	--
UrtcanEVm020130t1	4.26	3.27	4.15	10.69	10.06	11.93	315	235	279	836	787	848	1.47374	2.16069e-46	1.1162e-44	up	4473	K05287 GPI ethanolamine phosphate transferase 2/3 subunit F | (RefSeq) uncharacterized protein C1450.15 isoform X1 (A)	ko00563: Glycosylphosphatidylinositol (GPI)-anchor biosynthesis; ko01100: Metabolic pathways	GPI biosynthesis protein Pig-F [Parasponia andersonii]	COX1_BETVU RecName: Full=Cytochrome c oxidase subunit 1; EC=7.1.1.9; AltName: Full=Cytochrome c oxidase polypeptide I;	A0A2P5DQW7_PARAD SubName: Full=GPI biosynthesis protein Pig-F {ECO:0000313|EMBL:PON75671.1};	--	GO:0016021,integral component of membrane; GO:0005743,mitochondrial inner membrane; GO:0045277,respiratory chain complex IV; GO:0004129,cytochrome-c oxidase activity; GO:0020037,heme binding; GO:0046872,metal ion binding; GO:0015990,electron transport coupled proton transport; GO:0006119,oxidative phosphorylation; GO:0003674,molecular_function; GO:0003824,catalytic activity; GO:0005215,transporte…	--	--	--	--
UrtcanEVm026950t1	12.57	11.13	12.34	0.06	0.13	0.51	282	243	252	1	3	10	-5.89582	3.89553e-46	1.99661e-44	down	1554	K00815 tyrosine aminotransferase [EC:2.6.1.5] | (RefSeq) uncharacterized protein LOC115699415 isoform X1 (A)	ko00130: Ubiquinone and other terpenoid-quinone biosynthesis; ko00270: Cysteine and methionine metabolism; ko00350: Tyrosine metabolism; ko00360: Phenylalanine metabolism; ko00400: Phenylalanine, tyrosine and tryptophan biosynthesis; ko00950: Isoquinoline alkaloid biosynthesis; ko00960: Tropane, piperidine and pyridine alkaloid biosynthesis; ko01100: Metabolic pathways; ko01110: Biosynthesis of s…	hypothetical protein L484_012748 [Morus notabilis]	--	W9RWJ0_9ROSA SubName: Full=Uncharacterized protein {ECO:0000313|EMBL:EXB75374.1};	--	--	gag-polypeptide of LTR copia-type	--	--	--
UrtcanEVm041354t1	208.28	211.04	185.37	66.08	62.43	68.84	529	508	421	165	169	163	-1.65368	3.94786e-46	2.01815e-44	down	421	--	--	--	--	--	--	--	--	--	--	--
UrtcanEVm001879t1	3.93	3.79	4.52	13.62	13.76	12.39	151	142	158	552	559	457	1.68937	4.12831e-46	2.1049e-44	up	2457	K16224 senescence-induced receptor-like serine/threonine-protein kinase | (RefSeq) senescence-induced receptor-like serine/threonine-protein kinase (A)	ko04016: MAPK signaling pathway - plant; ko04626: Plant-pathogen interaction	LRR receptor-like serine/threonine-protein kinase IOS1 [Morus notabilis]	Y2921_ARATH RecName: Full=Putative leucine-rich repeat receptor-like protein kinase At2g19210; EC=2.7.11.1; Flags: Precursor;	W9RV56_9ROSA SubName: Full=Putative LRR receptor-like serine/threonine-protein kinase {ECO:0000313|EMBL:EXB74613.1};	--	GO:0016021,integral component of membrane; GO:0005886,plasma membrane; GO:0005524,ATP binding; GO:0106310,protein serine kinase activity; GO:0004674,protein serine/threonine kinase activity; GO:0006468,protein phosphorylation; GO:0000166,nucleotide binding; GO:0003674,molecular_function; GO:0005488,binding; GO:0017076,purine nucleotide binding; GO:0030554,adenyl nucleotide binding; GO:0032553,rib…	Malectin-like domain	--	--	--
UrtcanEVm001977t1	14.04	13.65	14.6	28.43	29.12	27.88	566	536	536	1209	1241	1079	1.00159	4.35339e-46	2.2139e-44	up	2564	K08332 vacuolar protein 8 | (RefSeq) U-box domain-containing protein 44 isoform X2 (A)	--	Coatomer beta subunit [Parasponia andersonii]	PUB24_ORYSJ RecName: Full=U-box domain-containing protein 24 {ECO:0000305}; EC=2.3.2.27 {ECO:0000269|PubMed:30920691}; AltName: Full=Plant U-box protein 24 {ECO:0000303|PubMed:30920691}; Short=OsPUB24 {ECO:0000303|PubMed:30920691}; AltName: Full=RING-type E3 ubiquitin transferase PUB24 {ECO:0000305};	A0A2P5DM88_PARAD SubName: Full=Coatomer beta subunit {ECO:0000313|EMBL:PON74401.1};	FOG: Armadillo/beta-catenin-like repeats	GO:0005829,cytosol; GO:0005634,nucleus; GO:0004842,ubiquitin-protein transferase activity; GO:0009742,brassinosteroid mediated signaling pathway; GO:0003674,molecular_function; GO:0003824,catalytic activity; GO:0016740,transferase activity; GO:0019787,ubiquitin-like protein transferase activity; GO:0140096,catalytic activity, acting on a protein; GO:0007154,cell communication; GO:0007165,signal t…	Armadillo/beta-catenin-like repeat	--	--	--
UrtcanEVm008188t1	14.11	15.05	14.92	2.81	3.06	3.18	292	303	281	61	67	63	-2.30157	4.81748e-46	2.44356e-44	down	1453	K27628 U-box domain-containing protein 12/13 [EC:2.3.2.27] | (RefSeq) LOW QUALITY PROTEIN: protein spotted leaf 11-like (A)	ko04075: Plant hormone signal transduction	E3 ubiquitin-protein ligase PUB24 [Morella rubra]	PUB24_ARATH RecName: Full=E3 ubiquitin-protein ligase PUB24; EC=2.3.2.27; AltName: Full=Plant U-box protein 24; AltName: Full=RING-type E3 ubiquitin transferase PUB24 {ECO:0000305}; AltName: Full=U-box domain-containing protein 24;	A0A6A1UKY8_9ROSI RecName: Full=RING-type E3 ubiquitin transferase {ECO:0000256|ARBA:ARBA00012483}; EC=2.3.2.27 {ECO:0000256|ARBA:ARBA00012483};	--	GO:0061630,ubiquitin protein ligase activity; GO:0004842,ubiquitin-protein transferase activity; GO:0006952,defense response; GO:0003674,molecular_function; GO:0003824,catalytic activity; GO:0016740,transferase activity; GO:0019787,ubiquitin-like protein transferase activity; GO:0061659,ubiquitin-like protein ligase activity; GO:0140096,catalytic activity, acting on a protein; GO:0006950,response…	U-box domain	--	--	--
UrtcanEVm006709t1	18.92	21.81	23.37	7.75	6.84	7.32	547	614	615	236	209	203	-1.56236	5.11473e-46	2.58763e-44	down	1918	K16280 E3 ubiquitin-protein ligase RGLG [EC:2.3.2.27] | (RefSeq) E3 ubiquitin-protein ligase RGLG2 (A)	--	E3 ubiquitin-protein ligase RGLG2 [Morus notabilis]	RGLG2_ARATH RecName: Full=E3 ubiquitin-protein ligase RGLG2 {ECO:0000305}; EC=2.3.2.27 {ECO:0000305}; AltName: Full=RING domain ligase 2 {ECO:0000303|PubMed:17586653};	M5W9E7_PRUPE RecName: Full=RING-type E3 ubiquitin transferase {ECO:0000256|ARBA:ARBA00012483}; EC=2.3.2.27 {ECO:0000256|ARBA:ARBA00012483};	Copine	GO:0005634,nucleus; GO:0005886,plasma membrane; GO:0046872,metal ion binding; GO:0061630,ubiquitin protein ligase activity; GO:0004842,ubiquitin-protein transferase activity; GO:0009738,abscisic acid-activated signaling pathway; GO:0009850,auxin metabolic process; GO:0009690,cytokinin metabolic process; GO:0080148,negative regulation of response to water deprivation; GO:0070534,protein K63-linked…	Copine	--	--	--
UrtcanEVm031174t1	69.65	75.63	83.03	27.76	28.22	29.77	613	644	663	253	263	249	-1.43399	6.53387e-46	3.2886e-44	down	779	--	--	non-specific lipid-transfer protein 1-like [Cannabis sativa]	NLTP2_GOSHI RecName: Full=Non-specific lipid-transfer protein; Short=LTP; AltName: Full=GH3; Flags: Precursor;	A0A7J6G9X0_CANSA RecName: Full=Non-specific lipid-transfer protein {ECO:0000256|RuleBase:RU000628};	--	GO:0008289,lipid binding; GO:0006869,lipid transport; GO:0090378,seed trichome elongation; GO:0003674,molecular_function; GO:0005488,binding; GO:0006810,transport; GO:0008150,biological_process; GO:0010876,lipid localization; GO:0033036,macromolecule localization; GO:0051179,localization; GO:0051234,establishment of localization; GO:0071702,organic substance transport; GO:0000003,reproduction; GO…	Protease inhibitor/seed storage/LTP family	--	--	--
UrtcanEVm024383t1	6.06	6.59	7.6	24.11	20.57	27.36	138	146	157	578	497	598	1.82102	1.54055e-45	7.63606e-44	up	1574	K00326 cytochrome-b5 reductase [EC:1.6.2.2] | (RefSeq) NADH-cytochrome b5 reductase-like protein (A)	ko00520: Amino sugar and nucleotide sugar metabolism	MAPK kinase substrate protein At1g80180 [Morus notabilis]	Y1540_ARATH RecName: Full=Uncharacterized protein At1g15400;	W9RC77_9ROSA SubName: Full=Uncharacterized protein {ECO:0000313|EMBL:EXB67325.1};	--	GO:0005634,nucleus; GO:0005886,plasma membrane; GO:0005575,cellular_component; GO:0005622,intracellular anatomical structure; GO:0043226,organelle; GO:0043227,membrane-bounded organelle; GO:0043229,intracellular organelle; GO:0043231,intracellular membrane-bounded organelle; GO:0110165,cellular anatomical entity; GO:0016020,membrane; GO:0071944,cell periphery	Domain of unknown function (DUF4666)	--	--	--
UrtcanEVm021746t1	95.63	92.87	88.68	190	197.01	179.16	635	595	533	1299	1388	1131	1.00984	2.81357e-45	1.39108e-43	up	656	K11275 histone H1/5 | (RefSeq) histone H1 (A)	--	histone H1 [Hevea brasiliensis]	H1_SOLPN RecName: Full=Histone H1;	A0A6A6KS18_HEVBR RecName: Full=H15 domain-containing protein {ECO:0000259|PROSITE:PS51504};	--	GO:0000786,nucleosome; GO:0005634,nucleus; GO:0003677,DNA binding; GO:0030527,structural constituent of chromatin; GO:0006334,nucleosome assembly; GO:0003674,molecular_function; GO:0003676,nucleic acid binding; GO:0005488,binding; GO:0097159,organic cyclic compound binding; GO:1901363,heterocyclic compound binding; GO:0005198,structural molecule activity; GO:0006325,chromatin organization; GO:000…	linker histone H1 and H5 family	--	--	--
UrtcanEVm005945t1	37.33	40.21	38.39	19.74	17.23	19.91	1102	1156	1032	614	538	564	-1.04241	4.48517e-45	2.20641e-43	down	1953	K18151 ureidoglycolate amidohydrolase [EC:3.5.1.116] | (RefSeq) ureidoglycolate hydrolase (A)	ko00230: Purine metabolism; ko01100: Metabolic pathways	ureidoglycolate hydrolase [Morus notabilis]	UAH_ARATH RecName: Full=Ureidoglycolate hydrolase {ECO:0000303|PubMed:23940254}; Short=AtUAH {ECO:0000303|PubMed:23940254}; EC=3.5.1.116 {ECO:0000269|PubMed:19935661, ECO:0000269|PubMed:25020232}; AltName: Full=Allantoate amidohydrolase 2 {ECO:0000303|PubMed:19935661}; Short=AtAHH2 {ECO:0000303|PubMed:19935661}; AltName: Full=Ureidoglycolate amidohydrolase {ECO:0000303|PubMed:23940254}; Flags: Pr…	W9QEA9_9ROSA SubName: Full=N-carbamoyl-L-amino acid hydrolase {ECO:0000313|EMBL:EXB29873.1};	--	GO:0005783,endoplasmic reticulum; GO:0009536,plastid; GO:0030145,manganese ion binding; GO:0004848,ureidoglycolate hydrolase activity; GO:0000256,allantoin catabolic process; GO:0006145,purine nucleobase catabolic process; GO:0010136,ureide catabolic process; GO:0003674,molecular_function; GO:0005488,binding; GO:0043167,ion binding; GO:0043169,cation binding; GO:0046872,metal ion binding; GO:0046…	Peptidase family M20/M25/M40	--	--	--
UrtcanEVm002938t1	10.78	11.33	10.97	23.65	25.13	25.25	383	392	355	886	944	861	1.14809	5.23116e-45	2.56694e-43	up	2293	K13429 chitin elicitor receptor kinase 1 | (RefSeq) chitin elicitor receptor kinase 1-like (A)	ko04626: Plant-pathogen interaction	lysm-containing receptor kinase 8 [Trema levigatum]	LYK4_ARATH RecName: Full=LysM domain receptor-like kinase 4; Short=LysM-containing receptor-like kinase 4; EC=2.7.11.1; Flags: Precursor;	A0A221I0X1_9ROSA SubName: Full=Lysm-containing receptor kinase 8 {ECO:0000313|EMBL:ASM47264.1};	--	GO:0016021,integral component of membrane; GO:0005886,plasma membrane; GO:0005524,ATP binding; GO:0008061,chitin binding; GO:0106310,protein serine kinase activity; GO:0004674,protein serine/threonine kinase activity; GO:0071323,cellular response to chitin; GO:0071219,cellular response to molecule of bacterial origin; GO:0045087,innate immune response; GO:0006468,protein phosphorylation; GO:00001…	Protein kinase domain	--	--	--
UrtcanEVm006922t1	28.78	27.23	28.14	11.46	12.13	12.05	747	688	665	313	333	300	-1.25442	6.74897e-45	3.30345e-43	down	1751	K03453 bile acid:Na+ symporter, BASS family | (RefSeq) hypothetical protein (A)	--	Vacuolar protein sorting-associated protein [Parasponia andersonii]	--	A0A2P5BME6_PARAD SubName: Full=Vacuolar protein sorting-associated protein {ECO:0000313|EMBL:PON49979.1};	Spindle pole body protein	GO:0015031,protein transport; GO:0006810,transport; GO:0008104,protein localization; GO:0008150,biological_process; GO:0009987,cellular process; GO:0033036,macromolecule localization; GO:0045184,establishment of protein localization; GO:0051179,localization; GO:0051234,establishment of localization; GO:0051641,cellular localization; GO:0070727,cellular macromolecule localization; GO:0071702,organ…	Regulator of Vps4 activity in the MVB pathway	--	--	--
UrtcanEVm006524t1	11.93	12.25	13.19	25.04	27.01	26.65	479	479	483	1062	1148	1028	1.06276	1.40034e-44	6.82023e-43	up	2558	K15196 transcription factor IIIB 90 kDa subunit | (RefSeq) hypothetical protein (A)	--	hypothetical protein FNV43_RR25764 [Rhamnella rubrinervis]	FBX6_ARATH RecName: Full=F-box only protein 6;	A0A8K0GLV2_9ROSA SubName: Full=Uncharacterized protein {ECO:0000313|EMBL:KAF3431034.1};	--	GO:0004842,ubiquitin-protein transferase activity; GO:0010305,leaf vascular tissue pattern formation; GO:0010928,regulation of auxin mediated signaling pathway; GO:0031146,SCF-dependent proteasomal ubiquitin-dependent protein catabolic process; GO:0060776,simple leaf morphogenesis; GO:0003674,molecular_function; GO:0003824,catalytic activity; GO:0016740,transferase activity; GO:0019787,ubiquitin-…	F-box domain	--	--	--
UrtcanEVm010177t1	86.97	82	75.18	36.82	35.05	42.87	1369	1254	1076	607	584	646	-1.10818	1.66489e-44	8.06854e-43	down	1172	K23232 8-hydroxygeraniol dehydrogenase [EC:1.1.1.324] | (RefSeq) probable mannitol dehydrogenase (A)	ko00902: Monoterpenoid biosynthesis; ko01100: Metabolic pathways; ko01110: Biosynthesis of secondary metabolites	hypothetical protein [Papaver nudicaule]	10HGO_CATRO RecName: Full=8-hydroxygeraniol dehydrogenase; Short=Cr10HGO; EC=1.1.1.324;	A0A0P1B597_PLAHL SubName: Full=Mannitol {ECO:0000313|EMBL:CEG48921.1};	Alcohol dehydrogenase, class V	GO:0102311,8-hydroxygeraniol dehydrogenase activity; GO:0008270,zinc ion binding; GO:0071704,organic substance metabolic process; GO:0003674,molecular_function; GO:0003824,catalytic activity; GO:0016491,oxidoreductase activity; GO:0016614,oxidoreductase activity, acting on CH-OH group of donors; GO:0016616,oxidoreductase activity, acting on the CH-OH group of donors, NAD or NADP as acceptor; GO:0…	Alcohol dehydrogenase GroES-like domain	--	--	--
UrtcanEVm004855t1	9.89	10.87	7.74	26.61	26.79	27.36	249	267	178	707	716	663	1.48741	2.09631e-44	1.01093e-42	up	1712	K22683 aspartyl protease family protein [EC:3.4.23.-] | (RefSeq) aspartyl protease family protein 2-like (A)	--	LOW QUALITY PROTEIN: aspartyl protease family protein 1 [Morus notabilis]	APF1_ARATH RecName: Full=Aspartyl protease family protein 1 {ECO:0000305}; EC=3.4.23.- {ECO:0000305}; Flags: Precursor;	A0A803R125_CANSA RecName: Full=Peptidase A1 domain-containing protein {ECO:0000259|PROSITE:PS51767};	Aspartyl protease	GO:0031225,anchored component of membrane; GO:0005886,plasma membrane; GO:0004190,aspartic-type endopeptidase activity; GO:0006508,proteolysis; GO:0003674,molecular_function; GO:0003824,catalytic activity; GO:0004175,endopeptidase activity; GO:0008233,peptidase activity; GO:0016787,hydrolase activity; GO:0070001,aspartic-type peptidase activity; GO:0140096,catalytic activity, acting on a protein;…	Xylanase inhibitor N-terminal	--	--	--
UrtcanEVm001900t1	7.8	7.04	8.47	1.66	1.99	2.06	374	329	370	84	101	95	-2.04317	2.66596e-44	1.28248e-42	down	2998	--	--	--	--	--	--	--	--	--	--	--
UrtcanEVm034904t1	253.92	258.37	241.51	23.15	30.83	32.53	222	209	184	18	28	25	-3.21596	1.23047e-43	5.79117e-42	down	314	--	--	--	--	--	--	--	--	--	--	--
UrtcanEVm004313t1	10.48	11.67	11.83	23.48	25.6	24.3	426	462	438	1007	1100	948	1.0982	1.76389e-43	8.26203e-42	up	2583	K01904 4-coumarate--CoA ligase [EC:6.2.1.12] | (RefSeq) 4-coumarate--CoA ligase-like 9 (A)	ko00130: Ubiquinone and other terpenoid-quinone biosynthesis; ko00940: Phenylpropanoid biosynthesis; ko01100: Metabolic pathways; ko01110: Biosynthesis of secondary metabolites	4-coumarate-CoA ligase [Trema orientale]	4CLL9_ARATH RecName: Full=4-coumarate--CoA ligase-like 9 {ECO:0000303|PubMed:12805634}; EC=6.2.1.- {ECO:0000305|PubMed:15677481, ECO:0000305|PubMed:18267944}; AltName: Full=4-coumarate--CoA ligase isoform 4; Short=At4CL4;	A0A2P5EIF9_TREOI SubName: Full=4-coumarate-CoA ligase {ECO:0000313|EMBL:PON85319.1};	Acyl-CoA synthetase	GO:0005777,peroxisome; GO:0005524,ATP binding; GO:0016405,CoA-ligase activity; GO:0102391,decanoate-CoA ligase activity; GO:0004321,fatty-acyl-CoA synthase activity; GO:0006633,fatty acid biosynthetic process; GO:0009695,jasmonic acid biosynthetic process; GO:0031408,oxylipin biosynthetic process; GO:0000166,nucleotide binding; GO:0003674,molecular_function; GO:0005488,binding; GO:0017076,purine …	AMP-binding enzyme	--	--	--
UrtcanEVm007451t1	5.26	5.21	6.93	22.1	21.18	19.63	111	107	133	490	473	397	1.84399	3.31299e-43	1.54441e-41	up	1476	--	--	hypothetical protein [Adiantum nelumboides]	--	A0A1D1Y1F3_9ARAE SubName: Full=Chitin deacetylase {ECO:0000313|EMBL:JAT48410.1};	--	GO:0016810,hydrolase activity, acting on carbon-nitrogen (but not peptide) bonds; GO:0005975,carbohydrate metabolic process; GO:0003674,molecular_function; GO:0003824,catalytic activity; GO:0016787,hydrolase activity; GO:0008150,biological_process; GO:0008152,metabolic process; GO:0044238,primary metabolic process; GO:0071704,organic substance metabolic process	Polysaccharide deacetylase	--	--	--
UrtcanEVm016624t1	20.54	20.62	15.75	0.44	0.61	0.96	224	218	156	5	7	10	-4.86136	5.6497e-43	2.62744e-41	down	898	--	--	hypothetical protein FNV43_RR22583 [Rhamnella rubrinervis]	BSP_BOSSE RecName: Full=Basic secretory protease {ECO:0000303|PubMed:22773449}; EC=3.4.24.- {ECO:0000269|PubMed:22773449}; AltName: Full=Boswellia basic secretory protease {ECO:0000303|PubMed:22773449}; Short=BBSP {ECO:0000303|PubMed:22773449}; Flags: Fragments;	A0A8K0DWG1_9ROSA SubName: Full=Uncharacterized protein {ECO:0000313|EMBL:KAF3435494.1};	--	GO:0046872,metal ion binding; GO:0008237,metallopeptidase activity; GO:0006508,proteolysis; GO:0003674,molecular_function; GO:0005488,binding; GO:0043167,ion binding; GO:0043169,cation binding; GO:0003824,catalytic activity; GO:0008233,peptidase activity; GO:0016787,hydrolase activity; GO:0140096,catalytic activity, acting on a protein; GO:0006807,nitrogen compound metabolic process; GO:0008150,b…	Peptidase of plants and bacteria	--	--	--
UrtcanEVm006750t1	16.98	17.18	16.83	4.5	5.32	4.04	377	371	340	105	125	86	-1.89012	3.49596e-42	1.60299e-40	down	1538	--	--	Peptidase C [Parasponia andersonii]	GT121_ARATH RecName: Full=Putative glutamine amidotransferase GAT1_2.1 {ECO:0000305}; EC=2.4.2.- {ECO:0000305}; AltName: Full=Class I glutamine amidotransferase {ECO:0000303|PubMed:22885937}; AltName: Full=GAT1_2 domain-containing protein 1 {ECO:0000305};	A0A2P5BWH8_PARAD SubName: Full=Peptidase C {ECO:0000313|EMBL:PON53128.1};	--	GO:0016811,hydrolase activity, acting on carbon-nitrogen (but not peptide) bonds, in linear amides; GO:0016740,transferase activity; GO:0006541,glutamine metabolic process; GO:2000032,regulation of secondary shoot formation; GO:0003674,molecular_function; GO:0003824,catalytic activity; GO:0016787,hydrolase activity; GO:0016810,hydrolase activity, acting on carbon-nitrogen (but not peptide) bonds;…	Peptidase C26	--	--	--
UrtcanEVm027305t1	18.02	16.53	20.77	1.69	1.75	3.3	234	208	245	23	24	41	-3.06592	5.63753e-42	2.57289e-40	down	1018	K00235 succinate dehydrogenase (ubiquinone) iron-sulfur subunit [EC:1.3.5.1] | (RefSeq) succinate dehydrogenase [ubiquinone] iron-sulfur subunit 1, mitochondrial-like (A)	ko00020: Citrate cycle (TCA cycle); ko00190: Oxidative phosphorylation; ko01100: Metabolic pathways; ko01110: Biosynthesis of secondary metabolites; ko01200: Carbon metabolism	succinate dehydrogenase, partial [Genlisea aurea]	SDHB2_ARATH RecName: Full=Succinate dehydrogenase [ubiquinone] iron-sulfur subunit 2, mitochondrial; EC=1.3.5.1; AltName: Full=Iron-sulfur subunit of complex II; Short=Ip; Flags: Precursor;	S8CWJ6_9LAMI RecName: Full=Succinate dehydrogenase [ubiquinone] iron-sulfur subunit, mitochondrial {ECO:0000256|RuleBase:RU361237}; EC=1.3.5.1 {ECO:0000256|RuleBase:RU361237}; Flags: Fragment;	Succinate dehydrogenase, Fe-S protein subunit	GO:0005749,mitochondrial respiratory chain complex II, succinate dehydrogenase complex (ubiquinone); GO:0005739,mitochondrion; GO:0009536,plastid; GO:0045273,respiratory chain complex II; GO:0045281,succinate dehydrogenase complex; GO:0051537,2 iron, 2 sulfur cluster binding; GO:0051538,3 iron, 4 sulfur cluster binding; GO:0051539,4 iron, 4 sulfur cluster binding; GO:0009055,electron transfer act…	--	--	--	--
UrtcanEVm014308t1	13.22	11.86	14.85	33.74	30.95	30.65	348	304	356	935	862	773	1.2423	1.27662e-41	5.77249e-40	up	1772	K04077 chaperonin GroEL [EC:5.6.1.7] | (RefSeq) chaperonin CPN60-like 2, mitochondrial (A)	ko03018: RNA degradation	NDR1/HIN1-like protein 13 [Ziziphus jujuba var. spinosa]	NHL13_ARATH RecName: Full=NDR1/HIN1-like protein 13 {ECO:0000303|PubMed:26206852};	A0A2N9F759_FAGSY RecName: Full=LEA_2 domain-containing protein {ECO:0000259|Pfam:PF03168};	--	GO:0016021,integral component of membrane; GO:0005886,plasma membrane; GO:0009506,plasmodesma; GO:0042742,defense response to bacterium; GO:0006950,response to stress; GO:0006952,defense response; GO:0008150,biological_process; GO:0009605,response to external stimulus; GO:0009607,response to biotic stimulus; GO:0009617,response to bacterium; GO:0043207,response to external biotic stimulus; GO:004…	Late embryogenesis abundant protein	--	--	--
UrtcanEVm028451t1	202.28	192.22	208.02	62.57	57.73	45.62	389	348	355	116	118	81	-1.90179	1.75828e-41	7.91389e-40	down	384	--	--	--	--	--	--	--	--	--	--	--
UrtcanEVm019405t1	20.82	18.15	21.57	0.17	0.08	0.56	295	249	277	2	1	7	-6.46297	1.82041e-41	8.17475e-40	down	1083	--	--	--	--	--	--	--	--	--	--	--
UrtcanEVm021559t1	0.29	0.5	0.86	21.61	20.12	23.96	3	5	8	231	219	235	5.31671	2.47087e-41	1.1045e-39	up	862	--	--	--	--	--	--	--	--	--	--	--
UrtcanEVm022167t1	102.8	117.21	110.43	41.35	41.4	51.23	688	757	669	285	294	326	-1.32532	4.03997e-41	1.79769e-39	down	659	K12840 splicing factor 45 | (RefSeq) DNA-damage-repair/toleration protein DRT111, chloroplastic (A)	ko03040: Spliceosome	hypothetical protein KK1_034886 [Cajanus cajan]	DR111_ARATH RecName: Full=DNA-damage-repair/toleration protein DRT111, chloroplastic {ECO:0000303|PubMed:8479917}; AltName: Full=REQUIRED FOR SNC4-1D protein 2 {ECO:0000303|PubMed:25267732}; Flags: Precursor;	A0A151RMC5_CAJCA SubName: Full=Uncharacterized protein {ECO:0000313|EMBL:KYP43658.1};	mRNA splicing factor	GO:0009507,chloroplast; GO:0005737,cytoplasm; GO:0005634,nucleus; GO:0003723,RNA binding; GO:0006281,DNA repair; GO:0045292,mRNA cis splicing, via spliceosome; GO:0000398,mRNA splicing, via spliceosome; GO:0043484,regulation of RNA splicing; GO:0003674,molecular_function; GO:0003676,nucleic acid binding; GO:0005488,binding; GO:0097159,organic cyclic compound binding; GO:1901363,heterocyclic compo…	G-patch domain	--	--	--
UrtcanEVm050607t1	105.56	104.58	97.99	45.53	46.25	46.48	766	733	644	341	356	321	-1.17675	4.99786e-41	2.21889e-39	down	691	--	--	unnamed protein product [Triticum turgidum subsp. durum]	--	A0A446PRW5_TRITD SubName: Full=Uncharacterized protein {ECO:0000313|EMBL:VAH77074.1};	--	--	--	--	--	--
UrtcanEVm026954t1	7.79	6.94	7.71	17.35	17.22	17.91	322	280	290	758	754	712	1.21405	5.40549e-41	2.39444e-39	up	2628	K24962 PAT complex subunit CCDC47 | (RefSeq) uncharacterized protein At5g49945 (A)	--	hypothetical protein K1719_003302 [Acacia pycnantha]	Y5994_ARATH RecName: Full=Uncharacterized protein At5g49945; Flags: Precursor;	A0A803PI21_CANSA RecName: Full=BAG domain-containing protein {ECO:0000259|PROSITE:PS51035};	Uncharacterized conserved protein	GO:0005783,endoplasmic reticulum; GO:0016021,integral component of membrane; GO:0005509,calcium ion binding; GO:0032469,endoplasmic reticulum calcium ion homeostasis; GO:0003674,molecular_function; GO:0005488,binding; GO:0043167,ion binding; GO:0043169,cation binding; GO:0046872,metal ion binding; GO:0006873,cellular ion homeostasis; GO:0006874,cellular calcium ion homeostasis; GO:0006875,cellula…	--	--	--	--
UrtcanEVm032275t1	26.82	29.05	23.18	90.83	85.79	80.07	141	147	110	490	481	401	1.68098	1.97771e-40	8.68198e-39	up	579	K12869 crooked neck | (RefSeq) uncharacterized protein LOC125845978 (A)	ko03040: Spliceosome	Heavy metal-associated domain containing protein [Parasponia andersonii]	HIP12_ARATH RecName: Full=Heavy metal-associated isoprenylated plant protein 12 {ECO:0000303|PubMed:21072340, ECO:0000303|PubMed:23368984}; Short=AtHIP12 {ECO:0000303|PubMed:21072340, ECO:0000303|PubMed:23368984}; Flags: Precursor;	A0A2P5CB26_PARAD SubName: Full=Heavy metal-associated domain containing protein {ECO:0000313|EMBL:PON58205.1};	--	GO:0046872,metal ion binding; GO:0003674,molecular_function; GO:0005488,binding; GO:0043167,ion binding; GO:0043169,cation binding	Heavy-metal-associated domain	--	--	--
UrtcanEVm011566t1	15.35	14.52	12.56	3.8	2.94	3.83	380	350	283	99	77	91	-2.02301	2.43809e-40	1.0679e-38	down	1683	K00430 peroxidase [EC:1.11.1.7] | (RefSeq) peroxidase 4 (A)	ko00940: Phenylpropanoid biosynthesis; ko01100: Metabolic pathways; ko01110: Biosynthesis of secondary metabolites	Peroxidase 4 [Morus notabilis]	PER4_VITVI RecName: Full=Peroxidase 4 {ECO:0000250|UniProtKB:Q42578}; EC=1.11.1.7; Flags: Precursor;	W9QCN8_9ROSA RecName: Full=Peroxidase {ECO:0000256|ARBA:ARBA00012313, ECO:0000256|RuleBase:RU362060}; EC=1.11.1.7 {ECO:0000256|ARBA:ARBA00012313, ECO:0000256|RuleBase:RU362060};	--	GO:0005576,extracellular region; GO:0020037,heme binding; GO:0046872,metal ion binding; GO:0004601,peroxidase activity; GO:0042744,hydrogen peroxide catabolic process; GO:0006979,response to oxidative stress; GO:0003674,molecular_function; GO:0005488,binding; GO:0046906,tetrapyrrole binding; GO:0097159,organic cyclic compound binding; GO:1901363,heterocyclic compound binding; GO:0043167,ion bindi…	Peroxidase	--	--	--
UrtcanEVm000252t1	1.94	1.83	1.59	5.51	5.83	5.6	152	140	114	457	483	422	1.64356	2.64681e-40	1.15674e-38	up	4725	K06943 nucleolar GTP-binding protein | (RefSeq) uncharacterized protein LOC108835530 (A)	ko03008: Ribosome biogenesis in eukaryotes	uncharacterized protein LOC115718119 [Cannabis sativa]	RNHX1_ARATH RecName: Full=Putative ribonuclease H protein At1g65750; EC=3.1.26.4;	A0A803P0S6_CANSA RecName: Full=Reverse transcriptase domain-containing protein {ECO:0000259|PROSITE:PS50878};	FOG: Reverse transcriptase	GO:0046872,metal ion binding; GO:0003676,nucleic acid binding; GO:0004523,RNA-DNA hybrid ribonuclease activity; GO:0003674,molecular_function; GO:0005488,binding; GO:0043167,ion binding; GO:0043169,cation binding; GO:0097159,organic cyclic compound binding; GO:1901363,heterocyclic compound binding; GO:0003824,catalytic activity; GO:0004518,nuclease activity; GO:0004519,endonuclease activity; GO:0…	Reverse transcriptase (RNA-dependent DNA polymerase)	--	--	--
UrtcanEVm004489t1	0.52	0.8	0.97	6.85	7.97	8.09	14	21	24	195	228	210	3.31785	3.11118e-40	1.35364e-38	up	1813	K08900 mitochondrial chaperone BCS1 | (RefSeq) AAA-ATPase At3g50940-like (A)	--	mitochondrial chaperone BCS1-like [Quercus suber]	AATPC_ARATH RecName: Full=AAA-ATPase At3g50940; EC=3.6.1.- {ECO:0000250|UniProtKB:Q9FLD5}; Flags: Precursor;	A0A388K3B6_CHABU RecName: Full=Reverse transcriptase domain-containing protein {ECO:0000259|PROSITE:PS50878};	AAA+-type ATPase	GO:0005524,ATP binding; GO:0016887,ATP hydrolysis activity; GO:0009651,response to salt stress; GO:0000166,nucleotide binding; GO:0003674,molecular_function; GO:0005488,binding; GO:0017076,purine nucleotide binding; GO:0030554,adenyl nucleotide binding; GO:0032553,ribonucleotide binding; GO:0032555,purine ribonucleotide binding; GO:0032559,adenyl ribonucleotide binding; GO:0035639,purine ribonucl…	ATPase family associated with various cellular activities (AAA)	--	--	--
UrtcanEVm026955t1	11.61	13.18	13.54	27.29	28.08	24.15	543	601	577	1348	1389	1085	1.04169	5.70254e-40	2.45925e-38	up	2931	--	--	Myc-type basic helix-loop-helix domain containing protein [Parasponia andersonii]	BH061_ARATH RecName: Full=Transcription factor bHLH61; AltName: Full=Basic helix-loop-helix protein 61; Short=AtbHLH61; Short=bHLH 61; AltName: Full=Transcription factor EN 46; AltName: Full=bHLH transcription factor bHLH061;	A0A2P5BXN6_PARAD SubName: Full=Myc-type basic helix-loop-helix domain containing protein {ECO:0000313|EMBL:PON53550.1};	--	GO:0005634,nucleus; GO:0003700,DNA-binding transcription factor activity; GO:0046983,protein dimerization activity; GO:0043565,sequence-specific DNA binding; GO:0006355,regulation of DNA-templated transcription; GO:0003674,molecular_function; GO:0140110,transcription regulator activity; GO:0005488,binding; GO:0005515,protein binding; GO:0003676,nucleic acid binding; GO:0003677,DNA binding; GO:009…	--	--	--	--
UrtcanEVm007546t1	6.39	6.2	7.06	0.06	0.09	0.38	195	184	196	2	3	11	-5.26951	1.28209e-39	5.4808e-38	down	2008	K04079 molecular chaperone HtpG | (RefSeq) F-box/kelch-repeat protein At3g06240-like (A)	ko04141: Protein processing in endoplasmic reticulum; ko04626: Plant-pathogen interaction	F-box domain containing protein [Trema orientale]	FB153_ARATH RecName: Full=Putative F-box protein At3g17490;	A0A2P5BTL9_TREOI SubName: Full=F-box domain containing protein {ECO:0000313|EMBL:PON52110.1};	--	--	F-box associated	--	--	--
UrtcanEVm020378t1	7.12	7.64	6.72	20.84	20.44	22.37	156	163	134	480	474	470	1.55051	3.56652e-39	1.5017e-37	up	1522	--	--	cytochrome c biogenesis FN2, partial [Arabidopsis thaliana]	CCMF2_ARATH RecName: Full=Cytochrome c biogenesis CcmF N-terminal-like mitochondrial protein 2 {ECO:0000305}; AltName: Full=Cytochrome c biogenesis orf203 {ECO:0000312|EMBL:CAA69836.3}; Flags: Fragment;	A0A2P2CLH4_ARATH SubName: Full=Cytochrome c biogenesis FN2 {ECO:0000313|EMBL:DAB41519.2}; Flags: Fragment;	--	GO:0016021,integral component of membrane; GO:0005743,mitochondrial inner membrane; GO:0020037,heme binding; GO:0015232,heme transmembrane transporter activity; GO:0017004,cytochrome complex assembly; GO:0003674,molecular_function; GO:0005488,binding; GO:0046906,tetrapyrrole binding; GO:0097159,organic cyclic compound binding; GO:1901363,heterocyclic compound binding; GO:0005215,transporter activ…	Cytochrome C assembly protein	--	--	--
UrtcanEVm019539t1	38.27	36.34	37.53	9.43	9.79	8.14	306	281	272	78	83	62	-2.05168	6.78426e-39	2.83217e-37	down	733	--	--	--	--	--	--	--	--	--	--	--
UrtcanEVm013256t1	1.37	1.1	1.43	16.55	12.66	14.89	18	14	17	227	176	187	3.48506	8.69964e-39	3.62405e-37	up	1024	--	--	--	--	--	--	--	--	--	--	--
UrtcanEVm000752t1	6.45	6.54	6.94	14.56	14.93	13.25	397	392	389	947	971	783	1.0895	2.03435e-38	8.33274e-37	up	3766	K01537 P-type Ca2+ transporter type 2C [EC:7.2.2.10] | (RefSeq) calcium-transporting ATPase 2, plasma membrane-type (A)	--	calcium-transporting ATPase 2, plasma membrane-type [Morus notabilis]	ACA2_ARATH RecName: Full=Calcium-transporting ATPase 2, plasma membrane-type; EC=7.2.2.10; AltName: Full=Ca(2+)-ATPase isoform 2;	W9RJJ1_9ROSA RecName: Full=Calcium-transporting ATPase {ECO:0000256|RuleBase:RU361146}; EC=7.2.2.10 {ECO:0000256|RuleBase:RU361146};	Calcium transporting ATPase	GO:0005783,endoplasmic reticulum; GO:0005789,endoplasmic reticulum membrane; GO:0005887,integral component of plasma membrane; GO:0043231,intracellular membrane-bounded organelle; GO:0016020,membrane; GO:0005524,ATP binding; GO:0016887,ATP hydrolysis activity; GO:0019829,ATPase-coupled cation transmembrane transporter activity; GO:0015085,calcium ion transmembrane transporter activity; GO:0005516…	Cation transporting ATPase, C-terminus	--	--	--
UrtcanEVm010918t1	10.57	9.63	10.11	1.15	1.2	1.15	192	170	167	22	23	20	-3.12892	5.28773e-38	2.13902e-36	down	1309	K25108 licheninase [EC:3.2.1.73] | (RefSeq) lichenase-2-like (A)	--	glucan endo-1,3-beta-glucosidase-like precursor [Citrus sinensis]	E13B_PRUPE RecName: Full=Glucan endo-1,3-beta-glucosidase, basic isoform; EC=3.2.1.39; AltName: Full=(1->3)-beta-glucan endohydrolase; Short=(1->3)-beta-glucanase; AltName: Full=Beta-1,3-endoglucanase; AltName: Full=PpGns1; Flags: Precursor;	O23783_CITSI RecName: Full=Glucan endo-1,3-beta-D-glucosidase {ECO:0000256|ARBA:ARBA00012780}; EC=3.2.1.39 {ECO:0000256|ARBA:ARBA00012780};	--	GO:0042973,glucan endo-1,3-beta-D-glucosidase activity; GO:0005975,carbohydrate metabolic process; GO:0006952,defense response; GO:0009607,response to biotic stimulus; GO:0003674,molecular_function; GO:0003824,catalytic activity; GO:0004553,hydrolase activity, hydrolyzing O-glycosyl compounds; GO:0008422,beta-glucosidase activity; GO:0015926,glucosidase activity; GO:0016787,hydrolase activity; GO…	Glycosyl hydrolases family 17	--	--	--
UrtcanEVm023283t1	39.66	44.56	39.91	89.29	87.59	81.8	427	465	390	1001	999	841	1.04238	6.82503e-38	2.74389e-36	up	890	K05387 glutamate receptor, ionotropic, plant | (RefSeq) LOW QUALITY PROTEIN: glutamate receptor 2.3-like (A)	--	major allergen Pru ar 1-like [Carya illinoinensis]	PRU1_PRUAR RecName: Full=Major allergen Pru ar 1; AltName: Allergen=Pru ar 1;	A0A2N9HGK5_FAGSY RecName: Full=Bet_v_1 domain-containing protein {ECO:0000259|SMART:SM01037};	--	GO:0010427,abscisic acid binding; GO:0004864,protein phosphatase inhibitor activity; GO:0038023,signaling receptor activity; GO:0009738,abscisic acid-activated signaling pathway; GO:0006952,defense response; GO:0009607,response to biotic stimulus; GO:0003674,molecular_function; GO:0005488,binding; GO:0008289,lipid binding; GO:0019840,isoprenoid binding; GO:0031406,carboxylic acid binding; GO:0033…	Pathogenesis-related protein Bet v 1 family	--	--	--
UrtcanEVm020264t1	63.28	60.21	57.33	25.89	23.3	25.32	615	567	505	261	240	234	-1.30111	7.66856e-38	3.07669e-36	down	831	--	--	endogenous alpha-amylase/subtilisin inhibitor [Morus notabilis]	KI106_MEDTR RecName: Full=Kunitz type trypsin inhibitor 106 {ECO:0000303|PubMed:23662629}; Flags: Precursor;	W9RVA3_9ROSA SubName: Full=Endogenous alpha-amylase/subtilisin inhibitor {ECO:0000313|EMBL:EXB74711.1}; SubName: Full=Kunitz-type serine protease inhibitor {ECO:0000313|EMBL:AUR26482.1};	--	GO:0048046,apoplast; GO:0005615,extracellular space; GO:0004867,serine-type endopeptidase inhibitor activity; GO:0036377,arbuscular mycorrhizal association; GO:0009610,response to symbiotic fungus; GO:0003674,molecular_function; GO:0004857,enzyme inhibitor activity; GO:0004866,endopeptidase inhibitor activity; GO:0030234,enzyme regulator activity; GO:0030414,peptidase inhibitor activity; GO:00611…	Trypsin and protease inhibitor	--	--	--
UrtcanEVm017632t1	8.75	10.1	11.1	28.19	26.88	30.17	156	175	180	527	507	515	1.49489	1.34463e-37	5.36181e-36	up	1290	--	--	esterase AGAP003155 [Morus notabilis]	STR6_ARATH RecName: Full=Rhodanese-like domain-containing protein 6; AltName: Full=Sulfurtransferase 6; Short=AtStr6;	A0A5C7H7J7_9ROSI RecName: Full=FSH1 domain-containing protein {ECO:0000259|Pfam:PF03959};	Phospholipase/carboxyhydrolase	GO:0005737,cytoplasm; GO:0005634,nucleus; GO:0016787,hydrolase activity; GO:0003674,molecular_function; GO:0003824,catalytic activity; GO:0005575,cellular_component; GO:0005622,intracellular anatomical structure; GO:0110165,cellular anatomical entity; GO:0043226,organelle; GO:0043227,membrane-bounded organelle; GO:0043229,intracellular organelle; GO:0043231,intracellular membrane-bounded organelle	Serine hydrolase (FSH1)	--	--	--
UrtcanEVm000153t1	0.08	0.1	0.15	0.9	1.03	0.82	18	21	30	214	246	178	3.09669	1.56346e-37	6.19656e-36	up	13046	K08711 ATP-binding cassette, subfamily G (WHITE), member 2, PDR | (RefSeq) pleiotropic drug resistance protein 1-like (A)	ko02010: ABC transporters	Integrase catalytic core [Arabidopsis suecica]	M860_ARATH RecName: Full=Uncharacterized mitochondrial protein AtMg00860; AltName: Full=ORF158;	A0A392LXC4_9FABA SubName: Full=Ty3/gypsy retrotransposon protein {ECO:0000313|EMBL:MCH79304.1}; Flags: Fragment;	FOG: Transposon-encoded proteins with TYA, reverse transcriptase, integrase domains in various combinations	GO:0005739,mitochondrion; GO:0005575,cellular_component; GO:0005622,intracellular anatomical structure; GO:0005737,cytoplasm; GO:0043226,organelle; GO:0043227,membrane-bounded organelle; GO:0043229,intracellular organelle; GO:0043231,intracellular membrane-bounded organelle; GO:0110165,cellular anatomical entity	Chromo (CHRromatin Organisation MOdifier) domain	--	--	--
UrtcanEVm014464t1	21.45	18.72	20.81	6.62	5.08	5.85	383	325	338	124	96	100	-1.81343	2.42617e-37	9.59636e-36	down	1292	K07025 putative hydrolase of the HAD superfamily | (RefSeq) uncharacterized protein LOC114292903 (A)	--	LOB domain-containing protein 38 [Morus notabilis]	LBD38_ARATH RecName: Full=LOB domain-containing protein 38; AltName: Full=ASYMMETRIC LEAVES 2-like protein 40; Short=AS2-like protein 40;	W9RAF0_9ROSA RecName: Full=LOB domain-containing protein {ECO:0000259|PROSITE:PS50891};	--	GO:0010468,regulation of gene expression; GO:0008150,biological_process; GO:0008152,metabolic process; GO:0010467,gene expression; GO:0019222,regulation of metabolic process; GO:0043170,macromolecule metabolic process; GO:0050789,regulation of biological process; GO:0060255,regulation of macromolecule metabolic process; GO:0065007,biological regulation; GO:0071704,organic substance metabolic proc…	Lateral organ boundaries (LOB) domain	LOB	TF	LOB
UrtcanEVm009324t1	16.21	16.02	15.02	30.81	33.91	31.47	480	462	405	961	1062	894	1.01084	3.61202e-37	1.40876e-35	up	1958	K01102 pyruvate dehydrogenase phosphatase [EC:3.1.3.43] | (RefSeq) probable protein phosphatase 2C 63 (A)	--	Protein phosphatase [Trema orientale]	P2C63_ARATH RecName: Full=Probable protein phosphatase 2C 63 {ECO:0000303|PubMed:19021904}; Short=AtPP2C63 {ECO:0000303|PubMed:19021904}; EC=3.1.3.16 {ECO:0000250|UniProtKB:Q9LHJ9};	A0A2P5EYH6_TREOI RecName: Full=Protein-serine/threonine phosphatase {ECO:0000256|ARBA:ARBA00013081}; EC=3.1.3.16 {ECO:0000256|ARBA:ARBA00013081};	Protein phosphatase 2C/pyruvate dehydrogenase (lipoamide) phosphatase	GO:0046872,metal ion binding; GO:0017018,myosin phosphatase activity; GO:0004722,protein serine/threonine phosphatase activity; GO:0035970,peptidyl-threonine dephosphorylation; GO:0003674,molecular_function; GO:0005488,binding; GO:0043167,ion binding; GO:0043169,cation binding; GO:0003824,catalytic activity; GO:0004721,phosphoprotein phosphatase activity; GO:0016787,hydrolase activity; GO:0016788…	Protein phosphatase 2C	--	--	--
UrtcanEVm017809t1	25.25	22.55	27.88	6.53	4.16	6.46	315	273	316	85	55	77	-2.16342	3.72203e-37	1.44591e-35	down	987	K01051 pectinesterase [EC:3.1.1.11] | (RefSeq) putative pectinesterase/pectinesterase inhibitor 28 (A)	ko00040: Pentose and glucuronate interconversions; ko01100: Metabolic pathways	kiwellin-like [Impatiens glandulifera]	KIWEL_ACTDE RecName: Full=Kiwellin {ECO:0000303|PubMed:16328735}; AltName: Allergen=Act d 5; Contains: RecName: Full=Kissper {ECO:0000303|PubMed:18186145}; Contains: RecName: Full=KiTH-3 {ECO:0000303|PubMed:18442249}; Contains: RecName: Full=KiTH-1 {ECO:0000303|PubMed:18442249}; Contains: RecName: Full=KiTH-2 {ECO:0000303|PubMed:18442249}; Flags: Precursor;	A0A7J6EY14_CANSA SubName: Full=Uncharacterized protein {ECO:0000313|EMBL:KAF4363324.1};	--	GO:0005576,extracellular region; GO:0005575,cellular_component; GO:0110165,cellular anatomical entity	Lytic transglycolase	--	--	--
UrtcanEVm017661t1	51	51.87	50.4	104.56	114.66	102.31	433	426	388	920	1032	828	1.05111	7.56111e-37	2.89704e-35	up	761	K00799 glutathione S-transferase [EC:2.5.1.18] | (RefSeq) probable glutathione S-transferase isoform X1 (A)	ko00480: Glutathione metabolism; ko01100: Metabolic pathways	probable glutathione S-transferase isoform X2 [Cannabis sativa]	GSTXC_TOBAC RecName: Full=Probable glutathione S-transferase parC; EC=2.5.1.18; AltName: Full=Auxin-regulated protein parC;	A0A314L9J4_NICAT RecName: Full=Glutathione transferase {ECO:0000256|ARBA:ARBA00012452}; EC=2.5.1.18 {ECO:0000256|ARBA:ARBA00012452};	Glutathione S-transferase	GO:0005737,cytoplasm; GO:0004364,glutathione transferase activity; GO:0009734,auxin-activated signaling pathway; GO:0006749,glutathione metabolic process; GO:0003674,molecular_function; GO:0003824,catalytic activity; GO:0016740,transferase activity; GO:0016765,transferase activity, transferring alkyl or aryl (other than methyl) groups; GO:0007154,cell communication; GO:0007165,signal transduction…	Glutathione S-transferase, N-terminal domain	--	--	--
UrtcanEVm029338t1	0.79	0.75	0.51	10.72	10.73	12.28	12	11	7	170	172	178	4.01575	1.53688e-36	5.809e-35	up	1138	--	--	--	--	--	--	--	Reverse transcriptase-like	--	--	--
UrtcanEVm006739t1	16.06	15.07	15.14	5.39	6.3	6.02	523	478	449	185	217	188	-1.40042	1.83569e-36	6.92505e-35	down	2125	K14797 essential nuclear protein 1 | (RefSeq) bystin (A)	--	bystin [Morus notabilis]	BYST_ARATH RecName: Full=Bystin {ECO:0000305}; AltName: Full=Essential nuclear protein 1 {ECO:0000303|PubMed:23382868}; Short=AtEnp1 {ECO:0000303|PubMed:23382868};	A0A6P4A5V3_ZIZJJ SubName: Full=bystin {ECO:0000313|RefSeq:XP_015888817.1};	Cell adhesion complex protein bystin	GO:0005737,cytoplasm; GO:0005730,nucleolus; GO:0005654,nucleoplasm; GO:0030688,preribosome, small subunit precursor; GO:0030515,snoRNA binding; GO:0009553,embryo sac development; GO:0009555,pollen development; GO:0006364,rRNA processing; GO:0003674,molecular_function; GO:0003676,nucleic acid binding; GO:0003723,RNA binding; GO:0005488,binding; GO:0097159,organic cyclic compound binding; GO:190136…	Bystin	--	--	--
UrtcanEVm006942t1	70.03	66.19	68.46	37.3	29.59	32.44	959	880	852	534	429	425	-1.06008	3.50753e-36	1.31308e-34	down	1056	K15030 translation initiation factor 3 subunit M | (RefSeq) eukaryotic translation initiation factor 3 subunit M (A)	--	Proteasome component (PCI) domain containing protein [Parasponia andersonii]	--	A0A2P5ASB6_PARAD RecName: Full=Eukaryotic translation initiation factor 3 subunit M {ECO:0000256|HAMAP-Rule:MF_03012}; Short=eIF3m {ECO:0000256|HAMAP-Rule:MF_03012};	Uncharacterized conserved protein, contains PCI domain	GO:0016282,eukaryotic 43S preinitiation complex; GO:0033290,eukaryotic 48S preinitiation complex; GO:0071541,eukaryotic translation initiation factor 3 complex, eIF3m; GO:0000502,proteasome complex; GO:0003743,translation initiation factor activity; GO:0001732,formation of cytoplasmic translation initiation complex; GO:0003674,molecular_function; GO:0003676,nucleic acid binding; GO:0005488,bindin…	eIF3 subunit M, C-terminal helix	--	--	--
UrtcanEVm024065t1	27.46	29.38	28.39	8.32	7.95	8.69	314	325	294	99	96	94	-1.79469	4.40373e-36	1.63606e-34	down	928	--	--	hypothetical protein [Gossypium klotzschianum]	--	A0A7J8R5Q0_GOSDV RecName: Full=C2H2-type domain-containing protein {ECO:0000259|PROSITE:PS50157};	--	--	--	--	--	--
UrtcanEVm015306t1	60.68	64.77	60.88	29.6	30.31	24.52	756	783	689	385	400	292	-1.15601	5.97634e-36	2.20359e-34	down	986	K09377 cysteine and glycine-rich protein | (RefSeq) LIM domain-containing protein WLIM1 (A)	ko04820: Cytoskeleton in muscle cells	LIM domain-containing protein WLIM1 [Cucurbita argyrosperma subsp. argyrosperma]	WLIM1_ARATH RecName: Full=LIM domain-containing protein WLIM1 {ECO:0000305}; AltName: Full=Widely-expressed LIM protein 1 {ECO:0000303|PubMed:11085265}; Short=AtWLIM1;	W9RIK9_9ROSA SubName: Full=Pollen-specific protein SF3 {ECO:0000313|EMBL:EXB55842.1};	Regulatory protein MLP and related LIM proteins	GO:0005737,cytoplasm; GO:0005856,cytoskeleton; GO:0005886,plasma membrane; GO:0051015,actin filament binding; GO:0046872,metal ion binding; GO:0003729,mRNA binding; GO:0051017,actin filament bundle assembly; GO:0003674,molecular_function; GO:0003779,actin binding; GO:0005488,binding; GO:0005515,protein binding; GO:0008092,cytoskeletal protein binding; GO:0044877,protein-containing complex binding…	LIM domain	LIM	TF	LIM
UrtcanEVm009443t1	5.54	5.32	4.42	12.82	11.81	12.28	296	277	215	723	666	629	1.25498	7.35191e-36	2.7057e-34	up	3305	--	--	--	--	--	--	--	--	--	--	--
UrtcanEVm016592t1	37.98	36.29	40.32	87.6	85.23	88.27	287	265	276	684	683	635	1.1688	1.0557e-35	3.86346e-34	up	708	--	--	--	--	--	--	--	Family of unknown function (DUF6310)	--	--	--
UrtcanEVm017305t1	1.31	1.67	1.78	16.87	17.41	17.43	13	16	16	174	183	165	3.43073	1.25052e-35	4.55937e-34	up	842	K09286 EREBP-like factor | (RefSeq) ethylene-responsive transcription factor TINY-like (A)	--	hypothetical protein FH972_003207 [Carpinus fangiana]	ERF37_ARATH RecName: Full=Ethylene-responsive transcription factor ERF037;	A0A5N6QH93_9ROSI RecName: Full=AP2/ERF domain-containing protein {ECO:0000259|PROSITE:PS51032};	--	GO:0005634,nucleus; GO:0003677,DNA binding; GO:0003700,DNA-binding transcription factor activity; GO:0009873,ethylene-activated signaling pathway; GO:0003674,molecular_function; GO:0003676,nucleic acid binding; GO:0005488,binding; GO:0097159,organic cyclic compound binding; GO:1901363,heterocyclic compound binding; GO:0140110,transcription regulator activity; GO:0000160,phosphorelay signal transd…	AP2 domain	AP2/ERF-ERF	TF	AP2/ERF->AP2/ERF-ERF
UrtcanEVm004875t1	25.47	24.34	23.41	11.76	9.31	9.75	675	628	565	328	261	248	-1.26262	1.68392e-35	6.09418e-34	down	1782	K20495 long-chain fatty acid omega-monooxygenase [EC:1.14.14.80] | (RefSeq) cytochrome P450 704B1-like (A)	ko00071: Fatty acid degradation; ko00073: Cutin, suberine and wax biosynthesis; ko01100: Metabolic pathways	Cytochrome P450, E-class, group I [Parasponia andersonii]	C04C1_PINTA RecName: Full=Cytochrome P450 704C1; EC=1.14.-.-; AltName: Full=Cytochrome P450 CYPD;	A0A2P5AF92_PARAD SubName: Full=Cytochrome P450, E-class, group I {ECO:0000313|EMBL:PON35209.1};	Cytochrome P450 CYP4/CYP19/CYP26 subfamilies	GO:0016021,integral component of membrane; GO:0020037,heme binding; GO:0005506,iron ion binding; GO:0004497,monooxygenase activity; GO:0016705,oxidoreductase activity, acting on paired donors, with incorporation or reduction of molecular oxygen; GO:0003674,molecular_function; GO:0005488,binding; GO:0046906,tetrapyrrole binding; GO:0097159,organic cyclic compound binding; GO:1901363,heterocyclic c…	Cytochrome P450	--	--	--
UrtcanEVm003351t1	16.47	15.67	15.67	6.39	6.72	6.14	531	492	460	217	229	190	-1.32606	1.86032e-35	6.72013e-34	down	2107	--	--	LOW QUALITY PROTEIN: late embryogenesis abundant protein At3g53040 [Morus notabilis]	Y3304_ARATH RecName: Full=Late embryogenesis abundant protein At3g53040 {ECO:0000305}; AltName: Full=LEA domain-containing protein At3g53040 {ECO:0000305};	A0A2P5FVN9_TREOI SubName: Full=Late embryogenesis abundant protein LEA {ECO:0000313|EMBL:POO01852.1};	--	GO:0005829,cytosol; GO:0010227,floral organ abscission; GO:0000003,reproduction; GO:0003006,developmental process involved in reproduction; GO:0007275,multicellular organism development; GO:0008150,biological_process; GO:0009791,post-embryonic development; GO:0009838,abscission; GO:0009908,flower development; GO:0022414,reproductive process; GO:0032501,multicellular organismal process; GO:0032502…	Vault protein inter-alpha-trypsin domain	--	--	--
UrtcanEVm007187t1	17.68	18.84	18.68	8.26	6.65	7.3	530	550	510	261	211	210	-1.32674	2.20636e-35	7.9263e-34	down	1979	K14207 solute carrier family 38 (sodium-coupled neutral amino acid transporter), member 2 | (RefSeq) amino acid transporter AVT6A (A)	--	amino acid transporter AVT6C [Morus notabilis]	AVT6C_ARATH RecName: Full=Amino acid transporter AVT6C {ECO:0000305}; Short=AtAvt6C {ECO:0000303|PubMed:27925655};	W9QLT8_9ROSA RecName: Full=Aa_trans domain-containing protein {ECO:0000259|Pfam:PF01490};	Amino acid transporter protein	GO:0016021,integral component of membrane; GO:0015179,L-amino acid transmembrane transporter activity; GO:0003333,amino acid transmembrane transport; GO:0003674,molecular_function; GO:0005215,transporter activity; GO:0005342,organic acid transmembrane transporter activity; GO:0015171,amino acid transmembrane transporter activity; GO:0022857,transmembrane transporter activity; GO:0046943,carboxyli…	Transmembrane amino acid transporter protein	--	--	--
UrtcanEVm006945t1	15.56	16.25	16.83	4.64	6.03	4.36	376	382	370	118	154	101	-1.70481	2.59546e-35	9.30704e-34	down	1649	K13065 shikimate O-hydroxycinnamoyltransferase [EC:2.3.1.133] | (RefSeq) BAHD acyltransferase At5g47980-like (A)	ko00940: Phenylpropanoid biosynthesis; ko00941: Flavonoid biosynthesis; ko00945: Stilbenoid, diarylheptanoid and gingerol biosynthesis; ko01100: Metabolic pathways; ko01110: Biosynthesis of secondary metabolites	BAHD acyltransferase At5g47980-like [Ziziphus jujuba var. spinosa]	SAT_CATRO RecName: Full=Stemmadenine O-acetyltransferase {ECO:0000303|PubMed:29511102}; Short=CrSAT {ECO:0000303|PubMed:29511102}; EC=1.7.1.- {ECO:0000269|PubMed:29511102};	A0A6P6GAC0_ZIZJJ SubName: Full=BAHD acyltransferase At5g47980-like {ECO:0000313|RefSeq:XP_024931082.1};	--	GO:0016746,acyltransferase activity; GO:0016491,oxidoreductase activity; GO:0009820,alkaloid metabolic process; GO:0003674,molecular_function; GO:0003824,catalytic activity; GO:0016740,transferase activity; GO:0006807,nitrogen compound metabolic process; GO:0008150,biological_process; GO:0008152,metabolic process; GO:0071704,organic substance metabolic process; GO:1901564,organonitrogen compound …	Transferase family	--	--	--
UrtcanEVm024777t1	68.91	68.46	67.19	28.08	23.01	25.37	460	441	406	193	163	161	-1.44212	2.70237e-35	9.6727e-34	down	658	K00454 lipoxygenase [EC:1.13.11.12] | (RefSeq) linoleate 13S-lipoxygenase 2-1, chloroplastic (A)	ko00591: Linoleic acid metabolism; ko00592: alpha-Linolenic acid metabolism; ko01100: Metabolic pathways; ko01110: Biosynthesis of secondary metabolites	uncharacterized mitochondrial protein AtMg00810-like [Telopea speciosissima]	--	A0A803QDL5_CANSA SubName: Full=Uncharacterized protein {ECO:0000313|EnsemblPlants:cds.evm.model.09.1176};	--	--	--	--	--	--
UrtcanEVm005849t1	6.59	7.03	6.55	0.44	0.32	0.04	157	163	142	11	8	1	-4.63819	3.57427e-35	1.27469e-33	down	1630	K22277 glucan endo-1,6-beta-glucosidase [EC:3.2.1.75] | (RefSeq) probable glucan endo-1,6-beta-glucosidase B (A)	--	putative glucan 1 3-beta-glucosidase A [Prunus yedoensis var. nudiflora]	--	A0A314XR99_PRUYE SubName: Full=Putative glucan 1 3-beta-glucosidase A {ECO:0000313|EMBL:PQP96562.1};	--	GO:0005576,extracellular region; GO:0051015,actin filament binding; GO:0016985,mannan endo-1,4-beta-mannosidase activity; GO:0007015,actin filament organization; GO:0071704,organic substance metabolic process; GO:0003674,molecular_function; GO:0003779,actin binding; GO:0005488,binding; GO:0005515,protein binding; GO:0008092,cytoskeletal protein binding; GO:0044877,protein-containing complex bindi…	Cellulase (glycosyl hydrolase family 5)	--	--	--
UrtcanEVm002352t1	2.98	3.01	3.07	10.6	8.52	9.17	132	130	124	496	399	390	1.6292	3.68793e-35	1.31283e-33	up	2791	K13418 somatic embryogenesis receptor kinase 1 [EC:2.7.10.1 2.7.11.1] | (RefSeq) somatic embryogenesis receptor kinase 1-like (A)	--	hypothetical protein GH714_023904 [Hevea brasiliensis]	SERK1_ARATH RecName: Full=Somatic embryogenesis receptor kinase 1 {ECO:0000303|PubMed:11706164}; Short=AtSERK1 {ECO:0000303|PubMed:11706164}; EC=2.7.10.1 {ECO:0000255|PROSITE-ProRule:PRU10027}; EC=2.7.11.1 {ECO:0000255|PROSITE-ProRule:PRU00159}; AltName: Full=Somatic embryogenesis receptor-like kinase 1 {ECO:0000303|PubMed:11706164}; Flags: Precursor;	A0A6A6LBJ7_HEVBR RecName: Full=Protein kinase domain-containing protein {ECO:0000259|PROSITE:PS50011};	--	GO:0005789,endoplasmic reticulum membrane; GO:0016021,integral component of membrane; GO:0005739,mitochondrion; GO:0005886,plasma membrane; GO:0032991,protein-containing complex; GO:0005524,ATP binding; GO:0042802,identical protein binding; GO:0106310,protein serine kinase activity; GO:0033612,receptor serine/threonine kinase binding; GO:0005102,signaling receptor binding; GO:0004675,transmembran…	Protein kinase domain	--	--	--
UrtcanEVm019567t1	8.91	10.03	8.31	24.3	26.05	29.38	158	173	134	452	489	499	1.53114	3.82684e-35	1.35981e-33	up	1285	--	--	uncharacterized protein At4g22758 [Cannabis sativa]	Y4276_ARATH RecName: Full=Uncharacterized protein At4g22758;	A0A7J6G9Q2_CANSA SubName: Full=Uncharacterized protein {ECO:0000313|EMBL:KAF4379693.1, ECO:0000313|EnsemblPlants:cds.novel_model_57_5bda875f};	FOG: PPR repeat	--	SAPK-interacting protein 1 (Sin1), middle CRIM domain	--	--	--
UrtcanEVm021987t1	7.52	7.26	8.55	22.43	21.86	22.31	146	137	151	457	449	415	1.49986	5.52003e-35	1.94733e-33	up	1380	--	--	Jasmonate-zim domain protein [Parasponia andersonii]	TIF5A_ARATH RecName: Full=Protein TIFY 5A {ECO:0000303|PubMed:17499004}; AltName: Full=Jasmonate ZIM domain-containing protein 8 {ECO:0000303|PubMed:17637675};	A0A2P5DH91_PARAD SubName: Full=Jasmonate-zim domain protein {ECO:0000313|EMBL:PON72650.1};	--	GO:0005634,nucleus; GO:0006952,defense response; GO:0031347,regulation of defense response; GO:2000022,regulation of jasmonic acid mediated signaling pathway; GO:0009611,response to wounding; GO:0006950,response to stress; GO:0008150,biological_process; GO:0050896,response to stimulus; GO:0048583,regulation of response to stimulus; GO:0050789,regulation of biological process; GO:0065007,biologica…	tify domain	Tify	TF	Tify
UrtcanEVm016660t1	8.33	8.31	7.48	18.54	17.37	16.19	381	371	312	896	841	712	1.09756	6.2022e-35	2.18404e-33	up	2876	--	--	--	--	--	--	--	--	--	--	--
UrtcanEVm028057t1	14.73	15.31	15	0.13	0.13	0.36	216	218	200	2	2	5	-6.24148	6.41966e-35	2.25656e-33	down	1111	--	--	--	--	--	--	--	--	--	--	--
UrtcanEVm018168t1	21.08	19.48	17.49	3.59	3.62	3.06	231	207	174	41	42	32	-2.51472	7.16903e-35	2.502e-33	down	901	--	--	Blue (type 1) copper protein, binding site [Trema orientale]	CPC_CUCSA RecName: Full=Cucumber peeling cupredoxin; Short=CPC; AltName: Full=Stellacyanin;	A0A2P5C157_TREOI SubName: Full=Blue (Type 1) copper protein, binding site {ECO:0000313|EMBL:PON54735.1};	--	GO:0009055,electron transfer activity; GO:0046872,metal ion binding; GO:0003674,molecular_function; GO:0003824,catalytic activity; GO:0016491,oxidoreductase activity; GO:0005488,binding; GO:0043167,ion binding; GO:0043169,cation binding	Plastocyanin-like domain	--	--	--
UrtcanEVm011865t1	8.72	8.79	9.59	0.78	0.77	0.55	149	146	149	14	14	9	-3.69299	7.71407e-35	2.68743e-33	down	1248	K00430 peroxidase [EC:1.11.1.7] | (RefSeq) lignin-forming anionic peroxidase-like (A)	ko00940: Phenylpropanoid biosynthesis; ko01100: Metabolic pathways; ko01110: Biosynthesis of secondary metabolites	lignin-forming anionic peroxidase-like [Quercus lobata]	PERX_NICSY RecName: Full=Lignin-forming anionic peroxidase; EC=1.11.1.7; Flags: Precursor;	A0A7N2R1G1_QUELO RecName: Full=Peroxidase {ECO:0000256|ARBA:ARBA00012313, ECO:0000256|RuleBase:RU362060}; EC=1.11.1.7 {ECO:0000256|ARBA:ARBA00012313, ECO:0000256|RuleBase:RU362060};	--	GO:0005576,extracellular region; GO:0020037,heme binding; GO:0046872,metal ion binding; GO:0004601,peroxidase activity; GO:0042744,hydrogen peroxide catabolic process; GO:0006979,response to oxidative stress; GO:0003674,molecular_function; GO:0005488,binding; GO:0046906,tetrapyrrole binding; GO:0097159,organic cyclic compound binding; GO:1901363,heterocyclic compound binding; GO:0043167,ion bindi…	Peroxidase	--	--	--
UrtcanEVm026928t1	78.02	73.77	78.7	37	36.29	37.87	736	674	674	362	363	341	-1.07147	9.14778e-35	3.17561e-33	down	815	--	--	--	--	--	--	--	--	--	--	--
UrtcanEVm012403t1	39.66	43.37	34.49	19.49	17.23	17.31	877	933	694	453	403	367	-1.13613	3.38792e-34	1.15561e-32	down	1533	K09338 homeobox-leucine zipper protein | (RefSeq) homeobox-leucine zipper protein HAT4 (A)	--	Octamer-binding transcription factor [Trema orientale]	HAT4_ARATH RecName: Full=Homeobox-leucine zipper protein HAT4; AltName: Full=HD-ZIP protein ATHB-2; AltName: Full=Homeodomain transcription factor ATHB-2; AltName: Full=Homeodomain-leucine zipper protein HAT4; Short=HD-ZIP protein 4;	A0A2P5FIV8_TREOI SubName: Full=Octamer-binding transcription factor {ECO:0000313|EMBL:PON97722.1};	Transcription factor HEX, contains HOX and HALZ domains	GO:0005634,nucleus; GO:0003700,DNA-binding transcription factor activity; GO:0000981,DNA-binding transcription factor activity, RNA polymerase II-specific; GO:0042803,protein homodimerization activity; GO:0043565,sequence-specific DNA binding; GO:0010311,lateral root formation; GO:0045892,negative regulation of DNA-templated transcription; GO:0010017,red or far-red light signaling pathway; GO:000…	HD-ZIP protein N terminus	HB-HD-ZIP	TF	HB->HB-HD-ZIP
UrtcanEVm011775t1	1.93	2.07	1.6	10.04	8.76	11.01	45	47	34	246	216	246	2.39114	6.57603e-34	2.23141e-32	up	1601	K16277 E3 ubiquitin-protein ligase DRIP [EC:2.3.2.27] | (RefSeq) E3 ubiquitin protein ligase DRIP2-like (A)	--	hypothetical protein CISIN_1g017736mg [Citrus sinensis]	DRIP2_ARATH RecName: Full=E3 ubiquitin protein ligase DRIP2; EC=2.3.2.27 {ECO:0000269|PubMed:18552202}; AltName: Full=DREB2A-interacting protein 2; AltName: Full=RING-type E3 ubiquitin transferase DRIP2 {ECO:0000305};	A0A067EH23_CITSI RecName: Full=RING-type domain-containing protein {ECO:0000259|PROSITE:PS50089};	Locus-specific chromosome binding proteins	GO:0046872,metal ion binding; GO:0004842,ubiquitin-protein transferase activity; GO:0051865,protein autoubiquitination; GO:0016567,protein ubiquitination; GO:0009414,response to water deprivation; GO:0003674,molecular_function; GO:0005488,binding; GO:0043167,ion binding; GO:0043169,cation binding; GO:0003824,catalytic activity; GO:0016740,transferase activity; GO:0019787,ubiquitin-like protein tr…	Zinc finger, C3HC4 type (RING finger)	--	--	--
UrtcanEVm024060t1	88.92	99.54	97.05	44.1	38.07	50.57	791	857	783	407	359	429	-1.12623	1.10768e-33	3.70721e-32	down	784	--	--	hypothetical protein FNV43_RR12201 [Rhamnella rubrinervis]	--	A0A8K0MIB3_9ROSA SubName: Full=Uncharacterized protein {ECO:0000313|EMBL:KAF3447021.1};	--	--	--	--	--	--
UrtcanEVm028022t1	65.31	57.92	62.54	22.09	14.77	22.93	467	400	405	163	112	156	-1.66209	1.1569e-33	3.86536e-32	down	685	--	--	--	--	--	--	--	--	--	--	--
UrtcanEVm003673t1	6.24	5.73	6.32	0.86	0.95	0.43	180	161	166	26	29	12	-3.03014	1.20605e-33	4.02271e-32	down	1914	K21596 calmodulin-binding transcription activator | (RefSeq) uncharacterized LOC107794376 (A)	--	F-box protein CPR1, partial [Morus notabilis]	FBK67_ARATH RecName: Full=F-box/kelch-repeat protein At3g23880;	W9S1Z4_9ROSA SubName: Full=Uncharacterized protein {ECO:0000313|EMBL:EXC21440.1};	--	GO:0005634,nucleus; GO:0005575,cellular_component; GO:0005622,intracellular anatomical structure; GO:0043226,organelle; GO:0043227,membrane-bounded organelle; GO:0043229,intracellular organelle; GO:0043231,intracellular membrane-bounded organelle; GO:0110165,cellular anatomical entity	F-box domain	--	--	--
UrtcanEVm000211t1	0.06	0.08	0.1	1.84	1.55	1.72	6	7	8	180	151	153	4.42118	1.20849e-33	4.02398e-32	up	5513	K12447 UDP-sugar pyrophosphorylase [EC:2.7.7.64] | (RefSeq) uncharacterized protein LOC104808371 (A)	ko00040: Pentose and glucuronate interconversions; ko00052: Galactose metabolism; ko00053: Ascorbate and aldarate metabolism; ko00520: Amino sugar and nucleotide sugar metabolism; ko01100: Metabolic pathways; ko01110: Biosynthesis of secondary metabolites; ko01250: Biosynthesis of nucleotide sugars	Zinc finger CCHC-type [Arabidopsis thaliana x Arabidopsis arenosa]	POLR1_ARATH RecName: Full=Retrovirus-related Pol polyprotein from transposon RE1; AltName: Full=Retro element 1 {ECO:0000303|PubMed:10689195}; Short=AtRE1 {ECO:0000303|PubMed:10689195}; Includes: RecName: Full=Protease RE1; EC=3.4.23.-; Includes: RecName: Full=Reverse transcriptase RE1; EC=2.7.7.49; Includes: RecName: Full=Endonuclease RE1;	A0A2N9EN17_FAGSY SubName: Full=Uncharacterized protein {ECO:0000313|EMBL:SPC76222.1};	FOG: Transposon-encoded proteins with TYA, reverse transcriptase, integrase domains in various combinations	GO:0004190,aspartic-type endopeptidase activity; GO:0004519,endonuclease activity; GO:0046872,metal ion binding; GO:0003676,nucleic acid binding; GO:0003964,RNA-directed DNA polymerase activity; GO:0015074,DNA integration; GO:0006310,DNA recombination; GO:0006508,proteolysis; GO:0003674,molecular_function; GO:0003824,catalytic activity; GO:0004175,endopeptidase activity; GO:0008233,peptidase acti…	Reverse transcriptase (RNA-dependent DNA polymerase)	--	--	--
UrtcanEVm017834t1	17.63	18.61	17.55	6.04	6.16	7.6	438	450	397	158	162	181	-1.45964	1.31625e-33	4.37535e-32	down	1688	--	--	germin-like protein subfamily T member 2 [Cannabis sativa]	GLT2_ARATH RecName: Full=Germin-like protein subfamily T member 2; Flags: Precursor;	A0A7J6FZD4_CANSA RecName: Full=Germin-like protein {ECO:0000256|RuleBase:RU366015};	--	GO:0048046,apoplast; GO:0030145,manganese ion binding; GO:0003674,molecular_function; GO:0005488,binding; GO:0043167,ion binding; GO:0043169,cation binding; GO:0046872,metal ion binding; GO:0046914,transition metal ion binding; GO:0005575,cellular_component; GO:0005576,extracellular region; GO:0110165,cellular anatomical entity	Cupin	--	--	--
UrtcanEVm001885t1	3.47	4.41	3.07	0.2	0.11	0.07	150	186	121	9	5	3	-4.85152	4.00857e-33	1.30806e-31	down	2732	--	--	hypothetical protein KY289_022782 [Solanum tuberosum]	M1110_ARATH RecName: Full=Uncharacterized mitochondrial protein AtMg01110; AltName: Full=ORF251;	A0A0V0ISY8_SOLCH SubName: Full=Putative ovule protein {ECO:0000313|EMBL:JAP35587.1};	--	GO:0005739,mitochondrion; GO:0005575,cellular_component; GO:0005622,intracellular anatomical structure; GO:0005737,cytoplasm; GO:0043226,organelle; GO:0043227,membrane-bounded organelle; GO:0043229,intracellular organelle; GO:0043231,intracellular membrane-bounded organelle; GO:0110165,cellular anatomical entity	Mitovirus RNA-dependent RNA polymerase	--	--	--
UrtcanEVm020678t1	12.09	9.38	12.54	2.37	2.03	2.34	248	187	234	51	44	46	-2.35222	4.92892e-33	1.60305e-31	down	1442	--	--	hypothetical protein PanWU01x14_364030 [Parasponia andersonii]	--	A0A2P5A6G6_PARAD SubName: Full=Uncharacterized protein {ECO:0000313|EMBL:PON32120.1};	--	GO:0016021,integral component of membrane; GO:0005575,cellular_component; GO:0016020,membrane; GO:0031224,intrinsic component of membrane; GO:0110165,cellular anatomical entity	--	--	--	--
UrtcanEVm041686t1	18.2	17.77	15.83	4.35	3.74	3.38	248	235	196	62	54	44	-2.18926	5.95979e-33	1.9319e-31	down	1052	--	--	--	--	--	--	--	--	--	--	--
UrtcanEVm001397t1	3.99	4.31	4.34	8.83	8.38	9.55	334	352	331	781	741	768	1.06787	9.25856e-33	2.98638e-31	up	5020	K17925 sorting nexin-13 | (RefSeq) uncharacterized protein LOC21409639 (A)	--	uncharacterized protein LOC21409639 [Morus notabilis]	--	A0A2P5BW85_TREOI SubName: Full=Phox domain containing protein {ECO:0000313|EMBL:PON53053.1};	Intermediate filament-like protein, sorting nexins, and related proteins containing PX (PhoX) domain(s)	GO:0005768,endosome; GO:0016021,integral component of membrane; GO:0035091,phosphatidylinositol binding; GO:0003674,molecular_function; GO:0005488,binding; GO:0005543,phospholipid binding; GO:0008289,lipid binding; GO:0005575,cellular_component; GO:0005622,intracellular anatomical structure; GO:0005737,cytoplasm; GO:0012505,endomembrane system; GO:0031410,cytoplasmic vesicle; GO:0031982,vesicle; …	Sorting nexin C terminal	--	--	--
UrtcanEVm022409t1	7.78	8.06	7.29	35.45	35.26	33.94	53	53	45	249	255	220	2.1569	9.36031e-33	3.01423e-31	up	666	--	--	oleosin 18.2 kDa [Morus notabilis]	OLE12_CORAV RecName: Full=Oleosin Cor a 12 {ECO:0000303|PubMed:34146442}; AltName: Allergen=Cor a 12 {ECO:0000303|PubMed:34146442};	W9S0P3_9ROSA RecName: Full=Oleosin {ECO:0000256|RuleBase:RU000540};	--	GO:0016021,integral component of membrane; GO:0012511,monolayer-surrounded lipid storage body; GO:0022414,reproductive process; GO:0000003,reproduction; GO:0008150,biological_process; GO:0005575,cellular_component; GO:0016020,membrane; GO:0031224,intrinsic component of membrane; GO:0110165,cellular anatomical entity; GO:0005622,intracellular anatomical structure; GO:0005811,lipid droplet; GO:0043…	Oleosin	--	--	--
UrtcanEVm017697t1	27.48	29.53	29.55	12.3	11.48	11.03	450	470	440	211	199	173	-1.32845	1.20032e-32	3.84005e-31	down	1208	--	--	plasma membrane-associated cation-binding protein 1-like [Glycine max]	PCAP1_ARATH RecName: Full=Plasma membrane-associated cation-binding protein 1; Short=AtPCAP1; AltName: Full=Microtubule-destabilizing protein 25;	C6SXW7_SOYBN SubName: Full=Developmentally-regulated plasma membrane polypeptide {ECO:0000313|EMBL:QNR01112.1};	--	GO:0046658,anchored component of plasma membrane; GO:0005881,cytoplasmic microtubule; GO:0005829,cytosol; GO:0043657,host cell; GO:0000325,plant-type vacuole; GO:0005886,plasma membrane; GO:0009506,plasmodesma; GO:0005509,calcium ion binding; GO:0005516,calmodulin binding; GO:0005507,copper ion binding; GO:0008017,microtubule binding; GO:0005547,phosphatidylinositol-3,4,5-trisphosphate binding; G…	DREPP plasma membrane polypeptide	--	--	--
UrtcanEVm038158t1	11.1	10.36	11.57	49.37	55.14	38.56	70	63	66	320	369	231	2.09735	2.24924e-32	7.13742e-31	up	637	--	--	--	--	--	--	--	--	--	--	--
UrtcanEVm002393t1	8.68	9.25	8.73	2.98	2.71	2.72	312	324	286	113	103	94	-1.67728	2.5414e-32	8.03845e-31	down	2318	K19613 leucine-rich repeat protein SHOC2 | (RefSeq) putative disease resistance protein RGA3 (A)	--	NB-ARC domain, LRR domain containing protein [Parasponia andersonii]	R13L1_ARATH RecName: Full=Putative disease resistance RPP13-like protein 1;	A0A2P5DMB2_PARAD SubName: Full=NB-ARC domain, LRR domain containing protein {ECO:0000313|EMBL:PON74404.1};	Apoptotic ATPase	GO:0043531,ADP binding; GO:0005524,ATP binding; GO:0006952,defense response; GO:0051707,response to other organism; GO:0000166,nucleotide binding; GO:0003674,molecular_function; GO:0005488,binding; GO:0017076,purine nucleotide binding; GO:0030554,adenyl nucleotide binding; GO:0032553,ribonucleotide binding; GO:0032555,purine ribonucleotide binding; GO:0032559,adenyl ribonucleotide binding; GO:003…	NB-ARC domain	--	--	--
UrtcanEVm023629t1	13.19	13.13	13.49	46.55	46.02	46.63	84	81	78	307	313	284	1.79086	2.72733e-32	8.61264e-31	up	644	--	--	uncharacterized protein LOC21394734 [Morus notabilis]	--	W9RU92_9ROSA SubName: Full=Uncharacterized protein {ECO:0000313|EMBL:EXB72478.1};	--	--	Protein of unknown function (DUF3143)	--	--	--
UrtcanEVm000541t1	0.06	0.08	0.05	0.97	0.89	0.89	10	13	7	167	152	139	3.82831	2.75018e-32	8.67083e-31	up	9480	K18443 golgi-specific brefeldin A-resistance guanine nucleotide exchange factor 1 | (RefSeq) ARF guanine-nucleotide exchange factor GNL2 (A)	ko04144: Endocytosis	retrovirus-related pol polyprotein from transposon RE1 [Citrus sinensis]	POLR1_ARATH RecName: Full=Retrovirus-related Pol polyprotein from transposon RE1; AltName: Full=Retro element 1 {ECO:0000303|PubMed:10689195}; Short=AtRE1 {ECO:0000303|PubMed:10689195}; Includes: RecName: Full=Protease RE1; EC=3.4.23.-; Includes: RecName: Full=Reverse transcriptase RE1; EC=2.7.7.49; Includes: RecName: Full=Endonuclease RE1;	A0A438IWR9_VITVI SubName: Full=Retrovirus-related Pol polyprotein from transposon TNT 1-94 {ECO:0000313|EMBL:RVX01179.1};	FOG: Transposon-encoded proteins with TYA, reverse transcriptase, integrase domains in various combinations	GO:0004190,aspartic-type endopeptidase activity; GO:0004519,endonuclease activity; GO:0046872,metal ion binding; GO:0003676,nucleic acid binding; GO:0003964,RNA-directed DNA polymerase activity; GO:0015074,DNA integration; GO:0006310,DNA recombination; GO:0006508,proteolysis; GO:0003674,molecular_function; GO:0003824,catalytic activity; GO:0004175,endopeptidase activity; GO:0008233,peptidase acti…	gag-polypeptide of LTR copia-type	--	--	--
UrtcanEVm013686t1	9.98	12.51	9.18	0.35	0.11	0.19	165	201	138	6	2	3	-5.6197	2.79601e-32	8.80115e-31	down	1217	K15032 mTERF domain-containing protein, mitochondrial | (RefSeq) transcription termination factor MTEF1, chloroplastic (A)	--	transcription termination factor MTEF1, chloroplastic [Morus notabilis]	MTEF1_ARATH RecName: Full=Transcription termination factor MTEF1, chloroplastic {ECO:0000305}; AltName: Full=Mitochondrial transcription termination factor 1 {ECO:0000303|PubMed:23087700}; AltName: Full=Protein EMBRYO DEFECTIVE 93 {ECO:0000305}; AltName: Full=Protein SINGLET OXYGEN-LINKED DEATH ACTIVATOR 10 {ECO:0000303|PubMed:19563435}; Flags: Precursor;	W9SPI3_9ROSA SubName: Full=Uncharacterized protein {ECO:0000313|EMBL:EXC19994.1};	Mitochondrial transcription termination factor, mTERF	GO:0009507,chloroplast; GO:0003690,double-stranded DNA binding; GO:0071452,cellular response to singlet oxygen; GO:0009658,chloroplast organization; GO:0032502,developmental process; GO:0006353,DNA-templated transcription termination; GO:0009793,embryo development ending in seed dormancy; GO:0006355,regulation of DNA-templated transcription; GO:0003674,molecular_function; GO:0003676,nucleic acid …	mTERF	mTERF	TR	mTERF
UrtcanEVm003571t1	8.35	8.54	9.36	18.73	20.42	21.12	251	250	256	593	649	609	1.18567	5.61958e-32	1.74367e-30	up	1983	--	--	--	--	--	--	--	CotH kinase protein	--	--	--
UrtcanEVm036793t1	9.92	11.39	11.74	65.86	55.03	78.61	32	35	34	212	189	238	2.56196	5.87204e-32	1.81913e-30	up	461	--	--	--	--	--	--	--	CsbD-like	--	--	--
UrtcanEVm010802t1	6.9	6.25	5.01	0.43	0.5	0.56	168	148	111	11	13	13	-3.62618	6.35033e-32	1.96419e-30	down	1659	--	--	B3 domain-containing transcription factor VRN1 isoform X2 [Cannabis sativa]	VRN1_ARATH RecName: Full=B3 domain-containing transcription factor VRN1; AltName: Full=Protein VERNALIZATION 1;	A0A2P5BZ54_PARAD SubName: Full=B3 DNA binding domain containing protein {ECO:0000313|EMBL:PON54046.1};	--	GO:0005654,nucleoplasm; GO:0003677,DNA binding; GO:0000976,transcription cis-regulatory region binding; GO:0009909,regulation of flower development; GO:0010048,vernalization response; GO:0003674,molecular_function; GO:0003676,nucleic acid binding; GO:0005488,binding; GO:0097159,organic cyclic compound binding; GO:1901363,heterocyclic compound binding; GO:0001067,transcription regulatory region nu…	B3 DNA binding domain	B3	TF	B3->B3
UrtcanEVm026401t1	16.81	16.13	18.41	0.07	0.35	0.08	223	208	222	1	5	1	-6.65076	1.28577e-31	3.94578e-30	down	1034	--	--	--	--	--	--	--	--	--	--	--
UrtcanEVm032936t1	14.93	16.32	20.13	47.01	44.67	46.39	152	161	186	498	482	451	1.41196	1.70263e-31	5.1925e-30	up	857	--	--	hypothetical protein JCGZ_13835 [Jatropha curcas]	--	A0A067KB75_JATCU SubName: Full=Uncharacterized protein {ECO:0000313|EMBL:KDP32228.1};	--	GO:0016021,integral component of membrane; GO:0005575,cellular_component; GO:0016020,membrane; GO:0031224,intrinsic component of membrane; GO:0110165,cellular anatomical entity	--	--	--	--
UrtcanEVm003227t1	8.08	8.93	8.37	17.4	17.79	18.98	300	323	283	681	698	676	1.07861	1.95787e-31	5.95236e-30	up	2383	K13466 EIX receptor 1/2 | (RefSeq) receptor-like protein EIX2 (A)	ko04626: Plant-pathogen interaction	LRR receptor-like serine/threonine-protein kinase FLS2 [Morus notabilis]	DR100_ARATH RecName: Full=DNA damage-repair/toleration protein DRT100; Flags: Precursor;	W9RPR9_9ROSA SubName: Full=LRR receptor-like serine/threonine-protein kinase FLS2 {ECO:0000313|EMBL:EXB63777.1};	FOG: Leucine rich repeat	GO:0009507,chloroplast; GO:0000166,nucleotide binding; GO:0006281,DNA repair; GO:0003674,molecular_function; GO:0005488,binding; GO:0036094,small molecule binding; GO:0097159,organic cyclic compound binding; GO:1901265,nucleoside phosphate binding; GO:1901363,heterocyclic compound binding; GO:0006139,nucleobase-containing compound metabolic process; GO:0006259,DNA metabolic process; GO:0006725,ce…	Leucine rich repeat	--	--	--
UrtcanEVm019099t1	25.65	24.7	24.08	12.05	9.91	12.04	656	615	560	324	268	295	-1.14767	1.98468e-31	6.02451e-30	down	1730	--	--	ran guanine nucleotide release factor [Tripterygium wilfordii]	--	A0A7J7CZ55_TRIWF SubName: Full=Ran guanine nucleotide release factor {ECO:0000313|EMBL:KAF5739249.1};	RAN guanine nucleotide release factor	GO:0015031,protein transport; GO:0006810,transport; GO:0008104,protein localization; GO:0008150,biological_process; GO:0009987,cellular process; GO:0033036,macromolecule localization; GO:0045184,establishment of protein localization; GO:0051179,localization; GO:0051234,establishment of localization; GO:0051641,cellular localization; GO:0070727,cellular macromolecule localization; GO:0071702,organ…	Ran-interacting Mog1 protein	--	--	--
UrtcanEVm004491t1	5.7	6.19	5.55	0.69	0.72	0.95	157	166	139	20	21	25	-2.9082	2.73369e-31	8.23431e-30	down	1840	K01322 prolyl oligopeptidase [EC:3.4.21.26] | (RefSeq) putative F-box/LRR-repeat protein At3g18150 (A)	--	hypothetical protein AQUCO_03700113v1 [Aquilegia coerulea]	FBL42_ARATH RecName: Full=F-box/LRR-repeat protein At3g03360;	A0A5J5BID2_9ASTE RecName: Full=F-box domain-containing protein {ECO:0000259|PROSITE:PS50181};	--	GO:0005737,cytoplasm; GO:0005575,cellular_component; GO:0005622,intracellular anatomical structure; GO:0110165,cellular anatomical entity	F-box domain	--	--	--
UrtcanEVm002865t1	11.17	10.05	10.06	3.54	3.69	3.83	395	346	324	132	138	130	-1.515	2.8774e-31	8.6406e-30	down	2283	K01180 endo-1,3(4)-beta-glucanase [EC:3.2.1.6] | (RefSeq) uncharacterized protein LOC111487562 (A)	--	Tyrosine-protein kinase [Trema orientale]	Y4407_SELML RecName: Full=Inactive protein kinase SELMODRAFT_444075;	A0A2P5B9I6_TREOI SubName: Full=Tyrosine-protein kinase {ECO:0000313|EMBL:PON45449.1};	Serine/threonine protein kinase	GO:0005524,ATP binding; GO:0004672,protein kinase activity; GO:0006468,protein phosphorylation; GO:0000166,nucleotide binding; GO:0003674,molecular_function; GO:0005488,binding; GO:0017076,purine nucleotide binding; GO:0030554,adenyl nucleotide binding; GO:0032553,ribonucleotide binding; GO:0032555,purine ribonucleotide binding; GO:0032559,adenyl ribonucleotide binding; GO:0035639,purine ribonucl…	Protein kinase domain	--	--	--
UrtcanEVm023286t1	19.45	15.8	17.15	46.81	42.77	41.58	231	182	185	580	538	472	1.30575	3.956e-31	1.18613e-29	up	953	K13436 pto-interacting protein 1 [EC:2.7.11.1] | (RefSeq) probable receptor-like protein kinase At2g47060 (A)	ko04626: Plant-pathogen interaction	Wall-associated receptor kinase-like 14 [Morus notabilis]	WAKLO_ARATH RecName: Full=Wall-associated receptor kinase-like 14; EC=2.7.11.-; Flags: Precursor;	W9S3R7_9ROSA SubName: Full=Wall-associated receptor kinase-like 14 {ECO:0000313|EMBL:EXC07344.1};	Serine/threonine protein kinase	GO:0016021,integral component of membrane; GO:0005886,plasma membrane; GO:0005524,ATP binding; GO:0106310,protein serine kinase activity; GO:0004674,protein serine/threonine kinase activity; GO:0007166,cell surface receptor signaling pathway; GO:0006468,protein phosphorylation; GO:0000166,nucleotide binding; GO:0003674,molecular_function; GO:0005488,binding; GO:0017076,purine nucleotide binding; …	Protein kinase domain	--	--	--
UrtcanEVm033263t1	23.11	25.38	24.17	8.13	9.11	8.47	345	368	328	127	144	121	-1.51392	7.83504e-31	2.31027e-29	down	1126	K08286 protein-serine/threonine kinase [EC:2.7.11.-] | (RefSeq) serine/threonine-protein kinase D6PKL2 (A)	--	hypothetical protein TorRG33x02_139670 [Trema orientale]	D6KL2_ARATH RecName: Full=Serine/threonine-protein kinase D6PKL2; EC=2.7.11.1; AltName: Full=D6 protein kinase-like 2; AltName: Full=Serine/threonine-protein kinase AtPK5;	A0A2P5EXQ9_TREOI SubName: Full=Uncharacterized protein {ECO:0000313|EMBL:PON90317.1};	Putative serine/threonine protein kinase	GO:0005737,cytoplasm; GO:0005730,nucleolus; GO:0005634,nucleus; GO:0005886,plasma membrane; GO:0005524,ATP binding; GO:0016301,kinase activity; GO:0004672,protein kinase activity; GO:0106310,protein serine kinase activity; GO:0004674,protein serine/threonine kinase activity; GO:0009734,auxin-activated signaling pathway; GO:0010540,basipetal auxin transport; GO:0009638,phototropism; GO:0006468,pro…	--	--	--	--
UrtcanEVm024530t1	21.8	22.92	19.59	6.79	7.28	6.94	333	341	272	108	118	101	-1.6349	9.63895e-31	2.82516e-29	down	1148	--	--	--	--	--	--	--	Protein of unknown function (DUF4054)	--	--	--
UrtcanEVm004445t1	2.15	3.15	3.11	11.31	10.9	9.97	57	81	75	315	305	253	1.92557	1.18771e-30	3.47077e-29	up	1779	K03511 DNA polymerase kappa [EC:2.7.7.7] | (RefSeq) DNA polymerase kappa (A)	--	Synaptotagmin-like mitochondrial-lipid-binding domain containing protein [Trema orientale]	SYT2_ARATH RecName: Full=Synaptotagmin-2; AltName: Full=NTMC2T1.2; AltName: Full=Synaptotagmin B;	A0A2P5F7Z3_TREOI SubName: Full=Synaptotagmin-like mitochondrial-lipid-binding domain containing protein {ECO:0000313|EMBL:PON93920.1};	Ca2+-dependent lipid-binding protein CLB1/vesicle protein vp115/Granuphilin A, contains C2 domain	GO:0005783,endoplasmic reticulum; GO:0005794,Golgi apparatus; GO:0000139,Golgi membrane; GO:0016021,integral component of membrane; GO:0008289,lipid binding; GO:0046872,metal ion binding; GO:0006869,lipid transport; GO:0009306,protein secretion; GO:0003674,molecular_function; GO:0005488,binding; GO:0043167,ion binding; GO:0043169,cation binding; GO:0006810,transport; GO:0008150,biological_process…	C2 domain	--	--	--
UrtcanEVm015649t1	14.37	13.56	13.35	4.96	5.42	4.24	396	364	335	144	158	112	-1.50927	1.21105e-30	3.53372e-29	down	1842	K24193 MFS transporter, SP family, sugar:H+ symporter | (RefSeq) sugar transport protein 13-like isoform X1 (A)	--	polygalacturonase inhibitor [Medicago truncatula]	PGIP_PYRCO RecName: Full=Polygalacturonase inhibitor; AltName: Full=Polygalacturonase-inhibiting protein; Short=PGIG; Flags: Precursor;	G7ZXV3_MEDTR SubName: Full=Polygalacturonase inhibitor {ECO:0000313|EMBL:KEH41286.1}; SubName: Full=Putative leucine-rich repeat-containing, plant-type, leucine-rich repeat domain, L {ECO:0000313|EMBL:RHN78808.1};	--	GO:0048046,apoplast; GO:0005575,cellular_component; GO:0005576,extracellular region; GO:0110165,cellular anatomical entity	Leucine rich repeat N-terminal domain	--	--	--
UrtcanEVm015472t1	156.07	148.96	158.26	69.67	81.22	66.58	4371	4061	4035	2054	2406	1788	-1.10489	2.29295e-30	6.61172e-29	down	1867	K03014 DNA-directed RNA polymerases I, II, and III subunit RPABC2 | (RefSeq) DNA-directed RNA polymerases II, IV and V subunit 6A (A)	ko03020: RNA polymerase; ko03420: Nucleotide excision repair	U-box domain-containing protein 33 [Morus notabilis]	RPD6A_ARATH RecName: Full=DNA-directed RNA polymerases II, IV and V subunit 6A; AltName: Full=RNA polymerase Rpb6;	W9RIP2_9ROSA SubName: Full=U-box domain-containing protein 33 {ECO:0000313|EMBL:EXB93549.1};	RNA polymerase subunit K	GO:0005736,RNA polymerase I complex; GO:0005665,RNA polymerase II, core complex; GO:0005666,RNA polymerase III complex; GO:0000418,RNA polymerase IV complex; GO:0000419,RNA polymerase V complex; GO:0003677,DNA binding; GO:0003899,DNA-directed 5'-3' RNA polymerase activity; GO:0006351,DNA-templated transcription; GO:0003674,molecular_function; GO:0003676,nucleic acid binding; GO:0005488,binding; G…	RNA polymerase Rpb6	--	--	--
UrtcanEVm011943t1	27.97	28.8	28.02	12.92	14.58	12.57	622	623	567	302	343	268	-1.09448	2.54019e-30	7.31389e-29	down	1540	K24748 WD repeat-containing protein 53 | (RefSeq) LOW QUALITY PROTEIN: uncharacterized protein LOC130759975 (A)	--	serine/arginine repetitive matrix protein [Trema orientale]	--	A0A2P5F4P8_TREOI SubName: Full=Serine/arginine repetitive matrix protein {ECO:0000313|EMBL:PON92778.1};	--	--	Nuclear RNA-splicing-associated protein	--	--	--
UrtcanEVm015001t1	15.62	13.17	15.79	2.84	2.74	3.56	215	176	197	41	40	47	-2.30237	4.46731e-30	1.28061e-28	down	1062	K01183 chitinase [EC:3.2.1.14] | (RefSeq) chitinase 5 (A)	ko00520: Amino sugar and nucleotide sugar metabolism; ko01100: Metabolic pathways	hypothetical protein F8388_023542 [Cannabis sativa]	CHI4_ORYSJ RecName: Full=Chitinase 4; EC=3.2.1.14; AltName: Full=OsChia2b; AltName: Full=Pathogenesis related (PR)-3 chitinase 4; Flags: Precursor;	A0A7J6EFZ0_CANSA RecName: Full=Chitin-binding type-1 domain-containing protein {ECO:0000259|PROSITE:PS50941};	Predicted chitinase	GO:0008061,chitin binding; GO:0004568,chitinase activity; GO:0016998,cell wall macromolecule catabolic process; GO:0006032,chitin catabolic process; GO:0006952,defense response; GO:0000272,polysaccharide catabolic process; GO:0003674,molecular_function; GO:0005488,binding; GO:0097367,carbohydrate derivative binding; GO:0003824,catalytic activity; GO:0004553,hydrolase activity, hydrolyzing O-glyco…	Chitinase class I	--	--	--
UrtcanEVm009276t1	7.66	10.39	9	26.54	22.9	20.79	195	257	208	711	616	507	1.36504	4.52521e-30	1.29531e-28	up	1723	K20600 mitogen-activated protein kinase 4 [EC:2.7.11.24] | (RefSeq) mitogen-activated protein kinase homolog MMK2-like isoform X1 (A)	ko04016: MAPK signaling pathway - plant; ko04626: Plant-pathogen interaction	mitogen-activated protein kinase 4 [Morus notabilis]	MPK4_ARATH RecName: Full=Mitogen-activated protein kinase 4 {ECO:0000303|PubMed:8282107}; Short=AtMPK4 {ECO:0000303|PubMed:8282107}; Short=MAP kinase 4 {ECO:0000303|PubMed:8282107}; EC=2.7.11.24 {ECO:0000269|PubMed:10036776, ECO:0000269|PubMed:10759527};	W8E964_9ROSA RecName: Full=Mitogen-activated protein kinase {ECO:0000256|ARBA:ARBA00012411, ECO:0000256|RuleBase:RU361165}; EC=2.7.11.24 {ECO:0000256|ARBA:ARBA00012411, ECO:0000256|RuleBase:RU361165};	Mitogen-activated protein kinase	GO:0009504,cell plate; GO:0005737,cytoplasm; GO:0005874,microtubule; GO:0005634,nucleus; GO:0005524,ATP binding; GO:0016301,kinase activity; GO:0004707,MAP kinase activity; GO:0004672,protein kinase activity; GO:0106310,protein serine kinase activity; GO:0004674,protein serine/threonine kinase activity; GO:0071244,cellular response to carbon dioxide; GO:0043622,cortical microtubule organization; …	Protein kinase domain	--	--	--
UrtcanEVm039611t1	10.62	8.69	10.55	21.79	20.85	25.31	335	266	302	724	695	766	1.17358	4.91417e-30	1.40459e-28	up	2067	--	--	--	--	--	--	--	--	--	--	--
UrtcanEVm010050t1	12.25	13.01	14.77	2.8	2.61	3.89	217	224	238	52	49	66	-2.12668	5.99537e-30	1.70864e-28	down	1284	K20547 basic endochitinase B [EC:3.2.1.14] | (RefSeq) endochitinase (A)	ko00520: Amino sugar and nucleotide sugar metabolism; ko01100: Metabolic pathways; ko04016: MAPK signaling pathway - plant	endochitinase [Cannabis sativa]	CHI2_TOBAC RecName: Full=Endochitinase B; Short=CHN-B; EC=3.2.1.14; Flags: Precursor;	A0A803PJ95_CANSA RecName: Full=Chitin-binding type-1 domain-containing protein {ECO:0000259|PROSITE:PS50941};	Predicted chitinase	GO:0005773,vacuole; GO:0008061,chitin binding; GO:0004568,chitinase activity; GO:0016998,cell wall macromolecule catabolic process; GO:0006032,chitin catabolic process; GO:0050832,defense response to fungus; GO:0009626,plant-type hypersensitive response; GO:0000272,polysaccharide catabolic process; GO:0003674,molecular_function; GO:0005488,binding; GO:0097367,carbohydrate derivative binding; GO:0…	Chitinase class I	--	--	--
UrtcanEVm005065t1	14.63	16.02	15.37	5.93	6.03	6.96	438	467	419	187	191	200	-1.29829	7.74538e-30	2.2035e-28	down	1976	K15639 PHYB activation tagged suppressor 1 [EC:1.14.-.-] | (RefSeq) cytochrome P450 734A1 (A)	ko00905: Brassinosteroid biosynthesis; ko01110: Biosynthesis of secondary metabolites	cytochrome P450 CYP749A22 [Morus notabilis]	C7A22_PANGI RecName: Full=Cytochrome P450 CYP749A22; EC=1.14.-.-; AltName: Full=Cytochrome P450 CYP749A20;	W9RAM1_9ROSA SubName: Full=Cytochrome P450 734A1 {ECO:0000313|EMBL:EXB44887.1};	Cytochrome P450 CYP4/CYP19/CYP26 subfamilies	GO:0016021,integral component of membrane; GO:0020037,heme binding; GO:0005506,iron ion binding; GO:0004497,monooxygenase activity; GO:0016705,oxidoreductase activity, acting on paired donors, with incorporation or reduction of molecular oxygen; GO:0003674,molecular_function; GO:0005488,binding; GO:0046906,tetrapyrrole binding; GO:0097159,organic cyclic compound binding; GO:1901363,heterocyclic c…	Cytochrome P450	--	--	--
UrtcanEVm028654t1	13.3	12.59	13.14	2.81	3.22	3.44	226	208	203	50	58	56	-2.06047	1.00994e-29	2.84288e-28	down	1243	--	--	--	--	--	--	--	--	--	--	--
UrtcanEVm000789t1	4.18	3.86	4.3	1.06	0.94	0.91	220	198	206	59	52	46	-2.09722	1.09471e-29	3.07509e-28	down	3260	K12619 5'-3' exoribonuclease 2 [EC:3.1.13.-] | (RefSeq) 5'-3' exoribonuclease 3 (A)	ko03008: Ribosome biogenesis in eukaryotes; ko03018: RNA degradation	5'-3' exoribonuclease 3 [Morus notabilis]	XRN3_ARATH RecName: Full=5'-3' exoribonuclease 3 {ECO:0000305}; Short=AtXRN3 {ECO:0000303|PubMed:11106401}; EC=3.1.13.- {ECO:0000269|PubMed:11106401}; AltName: Full=Protein EXORIBONUCLEASE 3 {ECO:0000305};	W9RHI7_9ROSA RecName: Full=5'-3' exoribonuclease {ECO:0000256|PIRNR:PIRNR037239}; EC=3.1.13.- {ECO:0000256|PIRNR:PIRNR037239};	5'-3' exonuclease HKE1/RAT1	GO:0005634,nucleus; GO:0004534,5'-3' exoribonuclease activity; GO:0003723,RNA binding; GO:0008270,zinc ion binding; GO:0010587,miRNA catabolic process; GO:0006397,mRNA processing; GO:0060149,negative regulation of post-transcriptional gene silencing; GO:0071035,nuclear polyadenylation-dependent rRNA catabolic process; GO:0000956,nuclear-transcribed mRNA catabolic process; GO:0000967,rRNA 5'-end p…	SEFIR domain	--	--	--
UrtcanEVm006936t1	20.79	21.87	20.33	7.09	9.29	6.76	427	437	380	153	202	133	-1.45644	1.45676e-29	4.06876e-28	down	1444	K00696 sucrose-phosphate synthase [EC:2.4.1.14] | (RefSeq) LOW QUALITY PROTEIN: probable sucrose-phosphate synthase 1 (A)	ko00500: Starch and sucrose metabolism; ko01100: Metabolic pathways; ko01110: Biosynthesis of secondary metabolites	unnamed protein product, partial [Vitis vinifera]	BEL1_ARATH RecName: Full=Homeobox protein BEL1 homolog;	F6HUM6_VITVI RecName: Full=Homeobox domain-containing protein {ECO:0000259|PROSITE:PS50071};	Transcription factor MEIS1 and related HOX domain proteins	GO:0005829,cytosol; GO:0005634,nucleus; GO:0009506,plasmodesma; GO:0003700,DNA-binding transcription factor activity; GO:0000981,DNA-binding transcription factor activity, RNA polymerase II-specific; GO:0000978,RNA polymerase II cis-regulatory region sequence-specific DNA binding; GO:0006357,regulation of transcription by RNA polymerase II; GO:0003674,molecular_function; GO:0140110,transcription …	Associated with HOX	HB-BELL	TF	HB->HB-BELL
UrtcanEVm039809t1	19.26	20.5	19.56	9.52	6.76	7.97	515	534	476	268	191	204	-1.30668	1.52866e-29	4.25741e-28	down	1798	--	--	uncharacterized protein LOC115687410 [Syzygium oleosum]	--	A0A8K0MH55_9ROSA SubName: Full=Uncharacterized protein {ECO:0000313|EMBL:KAF3446149.1};	--	--	--	--	--	--
UrtcanEVm013410t1	97.56	93.45	84.65	26.78	18.92	28.22	1510	1405	1191	434	310	418	-1.91721	2.91913e-29	8.02719e-28	down	1157	K14152 phosphoribosyl-ATP pyrophosphohydrolase / phosphoribosyl-AMP cyclohydrolase / histidinol dehydrogenase [EC:3.6.1.31 3.5.4.19 1.1.1.23] | (RefSeq) uncharacterized protein LOC111783531 (A)	ko00340: Histidine metabolism; ko01100: Metabolic pathways; ko01110: Biosynthesis of secondary metabolites; ko01230: Biosynthesis of amino acids	N-terminal acetyltransferase A, auxiliary subunit [Trema orientale]	SDI1_ARATH RecName: Full=Protein SULFUR DEFICIENCY-INDUCED 1 {ECO:0000303|PubMed:19154231}; Short=AtSDI1 {ECO:0000303|PubMed:19154231};	A0A2P5CWB3_TREOI SubName: Full=N-terminal acetyltransferase A, auxiliary subunit {ECO:0000313|EMBL:PON65316.1};	--	GO:0005634,nucleus; GO:0017053,transcription repressor complex; GO:0010438,cellular response to sulfur starvation; GO:0010439,regulation of glucosinolate biosynthetic process; GO:0006792,regulation of sulfur utilization; GO:0006950,response to stress; GO:0007154,cell communication; GO:0008150,biological_process; GO:0009267,cellular response to starvation; GO:0009605,response to external stimulus;…	Tetratricopeptide repeat	--	--	--
UrtcanEVm010706t1	12.7	11.27	11.15	26.17	26.94	26.06	263	227	210	569	590	517	1.15611	3.79172e-29	1.0383e-27	up	1453	K10664 E3 ubiquitin-protein ligase ATL6/9/15/31/42/55 [EC:2.3.2.27] | (RefSeq) E3 ubiquitin-protein ligase ATL6 (A)	--	Zinc finger transcription factor [Trema orientale]	ATL6_ARATH RecName: Full=E3 ubiquitin-protein ligase ATL6; EC=2.3.2.27 {ECO:0000269|PubMed:15644464}; AltName: Full=RING-H2 finger protein ATL6; AltName: Full=RING-type E3 ubiquitin transferase ATL6 {ECO:0000305}; Flags: Precursor;	A0A2P5C6E2_TREOI SubName: Full=Zinc finger transcription factor {ECO:0000313|EMBL:PON56554.1};	FOG: Predicted E3 ubiquitin ligase	GO:0016021,integral component of membrane; GO:0005886,plasma membrane; GO:0046872,metal ion binding; GO:0004842,ubiquitin-protein transferase activity; GO:0042742,defense response to bacterium; GO:0098542,defense response to other organism; GO:0016567,protein ubiquitination; GO:0003674,molecular_function; GO:0005488,binding; GO:0043167,ion binding; GO:0043169,cation binding; GO:0003824,catalytic …	Ring finger domain	--	--	--
UrtcanEVm005619t1	20.06	21.39	20.92	9.98	9.25	9.81	529	549	502	277	258	248	-1.11742	3.85714e-29	1.05473e-27	down	1774	K01184 polygalacturonase [EC:3.2.1.15] | (RefSeq) probable polygalacturonase At3g15720 isoform X1 (A)	ko00040: Pentose and glucuronate interconversions; ko01100: Metabolic pathways	probable polygalacturonase [Morus notabilis]	PGLR_VITVI RecName: Full=Probable polygalacturonase; Short=PG {ECO:0000250|UniProtKB:Q7M1E7}; EC=3.2.1.15; AltName: Full=Pectinase {ECO:0000250|UniProtKB:Q7M1E7};	W9QS32_9ROSA SubName: Full=Putative polygalacturonase {ECO:0000313|EMBL:EXB37303.1};	--	GO:0016021,integral component of membrane; GO:0004650,polygalacturonase activity; GO:0005975,carbohydrate metabolic process; GO:0003674,molecular_function; GO:0003824,catalytic activity; GO:0004553,hydrolase activity, hydrolyzing O-glycosyl compounds; GO:0016787,hydrolase activity; GO:0016798,hydrolase activity, acting on glycosyl bonds; GO:0008150,biological_process; GO:0008152,metabolic process…	Glycosyl hydrolases family 28	--	--	--
UrtcanEVm011515t1	17.06	17.14	17.28	5.5	4.42	6.85	343	335	316	116	94	132	-1.63901	4.02994e-29	1.09892e-27	down	1419	--	--	uncharacterized protein LOC21396792 [Morus notabilis]	--	W9QX51_9ROSA SubName: Full=Uncharacterized protein {ECO:0000313|EMBL:EXB41548.1};	--	--	PDDEXK-like family of unknown function	--	--	--
UrtcanEVm027411t1	34.82	36.14	40.22	114.72	92.29	109.49	128	127	133	424	361	379	1.48003	5.04089e-29	1.37268e-27	up	487	K01803 triosephosphate isomerase (TIM) [EC:5.3.1.1] | (RefSeq) triosephosphate isomerase, cytosolic-like (A)	ko00010: Glycolysis / Gluconeogenesis; ko00051: Fructose and mannose metabolism; ko00562: Inositol phosphate metabolism; ko00710: Carbon fixation by Calvin cycle; ko01100: Metabolic pathways; ko01110: Biosynthesis of secondary metabolites; ko01200: Carbon metabolism; ko01230: Biosynthesis of amino acids	hypothetical protein AALP_AA1G051900 [Arabis alpina]	SYT5_ARATH RecName: Full=Synaptotagmin-5; AltName: Full=NTMC2T2.1; AltName: Full=Synaptotagmin E;	A0A1D1XZC8_9ARAE SubName: Full=Synaptotagmin-9 {ECO:0000313|EMBL:JAT47724.1};	Ca2+-dependent lipid-binding protein CLB1/vesicle protein vp115/Granuphilin A, contains C2 domain	GO:0012505,endomembrane system; GO:0005783,endoplasmic reticulum; GO:0016021,integral component of membrane; GO:0033011,perinuclear theca; GO:0009506,plasmodesma; GO:0008289,lipid binding; GO:0046872,metal ion binding; GO:0006869,lipid transport; GO:0003674,molecular_function; GO:0005488,binding; GO:0043167,ion binding; GO:0043169,cation binding; GO:0006810,transport; GO:0008150,biological_proces…	C2 domain	--	--	--
UrtcanEVm005096t1	24.1	28.59	27.22	12.32	12.73	12.77	569	657	585	306	318	289	-1.09349	5.59412e-29	1.5191e-27	down	1618	K00873 pyruvate kinase [EC:2.7.1.40] | (RefSeq) pyruvate kinase (A)	ko00010: Glycolysis / Gluconeogenesis; ko00620: Pyruvate metabolism; ko01100: Metabolic pathways; ko01110: Biosynthesis of secondary metabolites; ko01200: Carbon metabolism; ko01230: Biosynthesis of amino acids	hypothetical protein [Adiantum nelumboides]	KPYC_SOYBN RecName: Full=Pyruvate kinase, cytosolic isozyme; Short=PK; EC=2.7.1.40;	A0A1D1XJG8_9ARAE RecName: Full=Pyruvate kinase {ECO:0000256|ARBA:ARBA00012142, ECO:0000256|RuleBase:RU000504}; EC=2.7.1.40 {ECO:0000256|ARBA:ARBA00012142, ECO:0000256|RuleBase:RU000504};	Pyruvate kinase	GO:0005737,cytoplasm; GO:0043231,intracellular membrane-bounded organelle; GO:0005524,ATP binding; GO:0016301,kinase activity; GO:0000287,magnesium ion binding; GO:0030955,potassium ion binding; GO:0004743,pyruvate kinase activity; GO:0006096,glycolytic process; GO:0000166,nucleotide binding; GO:0003674,molecular_function; GO:0005488,binding; GO:0017076,purine nucleotide binding; GO:0030554,adeny…	Pyruvate kinase, barrel domain	--	--	--
UrtcanEVm005027t1	12.24	11.6	12.31	4.41	5.17	4.24	403	372	369	153	180	134	-1.39902	6.41934e-29	1.73837e-27	down	2145	K13508 glycerol-3-phosphate acyltransferase [EC:2.3.1.15 2.3.1.198] | (RefSeq) probable glycerol-3-phosphate acyltransferase 3 (A)	ko00561: Glycerolipid metabolism; ko00564: Glycerophospholipid metabolism; ko01100: Metabolic pathways; ko01110: Biosynthesis of secondary metabolites	Phospholipid/glycerol acyltransferase [Trema orientale]	GPAT3_ARATH RecName: Full=Probable glycerol-3-phosphate acyltransferase 3; Short=AtGPAT3; EC=2.3.1.15;	A0A2P5E7Z3_TREOI SubName: Full=Phospholipid/glycerol acyltransferase {ECO:0000313|EMBL:PON81669.1};	--	GO:0016021,integral component of membrane; GO:0016020,membrane; GO:0090447,glycerol-3-phosphate 2-O-acyltransferase activity; GO:0004366,glycerol-3-phosphate O-acyltransferase activity; GO:0016791,phosphatase activity; GO:0102420,sn-1-glycerol-3-phosphate C16:0-DCA-CoA acyl transferase activity; GO:0016024,CDP-diacylglycerol biosynthetic process; GO:0010143,cutin biosynthetic process; GO:0003674,…	Acyltransferase	--	--	--
UrtcanEVm000250t1	0.03	0.14	0.17	1.84	1.84	1.86	2	10	11	141	141	130	4.05455	9.29885e-29	2.50774e-27	up	4394	K19026 spatacsin | (RefSeq) uncharacterized LOC107760795 (A)	--	uncharacterized protein LOC115718119 [Cannabis sativa]	RNHX1_ARATH RecName: Full=Putative ribonuclease H protein At1g65750; EC=3.1.26.4;	A0A803P0S6_CANSA RecName: Full=Reverse transcriptase domain-containing protein {ECO:0000259|PROSITE:PS50878};	FOG: Reverse transcriptase	GO:0046872,metal ion binding; GO:0003676,nucleic acid binding; GO:0004523,RNA-DNA hybrid ribonuclease activity; GO:0003674,molecular_function; GO:0005488,binding; GO:0043167,ion binding; GO:0043169,cation binding; GO:0097159,organic cyclic compound binding; GO:1901363,heterocyclic compound binding; GO:0003824,catalytic activity; GO:0004518,nuclease activity; GO:0004519,endonuclease activity; GO:0…	Reverse transcriptase (RNA-dependent DNA polymerase)	--	--	--
UrtcanEVm016446t1	39.57	38.01	35.08	16.81	14.21	19.44	676	631	545	301	257	318	-1.17836	1.13524e-28	3.05314e-27	down	1248	--	--	--	--	--	--	--	--	--	--	--
UrtcanEVm000783t1	4.34	4.98	4.51	1.33	1.14	1.28	226	253	214	73	63	64	-1.89686	1.40315e-28	3.75303e-27	down	3231	--	--	--	--	--	--	--	--	--	--	--
UrtcanEVm006237t1	11.02	12.21	11.86	23.59	24.08	24.44	293	316	287	660	677	623	1.02478	1.71604e-28	4.55261e-27	up	1786	K03252 translation initiation factor 3 subunit C | (RefSeq) eukaryotic translation initiation factor 3 subunit C-like (A)	--	hypothetical protein CICLE_v100110481mg, partial [Citrus clementina]	EIF3C_ARATH RecName: Full=Eukaryotic translation initiation factor 3 subunit C {ECO:0000255|HAMAP-Rule:MF_03002}; Short=eIF3c {ECO:0000255|HAMAP-Rule:MF_03002}; AltName: Full=Eukaryotic translation initiation factor 3 subunit 8 {ECO:0000255|HAMAP-Rule:MF_03002}; AltName: Full=eIF3 p110 {ECO:0000255|HAMAP-Rule:MF_03002}; AltName: Full=p105;	V4T152_CITCL RecName: Full=eIF-3c_N domain-containing protein {ECO:0000259|Pfam:PF05470}; Flags: Fragment;	Translation initiation factor 3, subunit c (eIF-3c)	GO:0005829,cytosol; GO:0016282,eukaryotic 43S preinitiation complex; GO:0033290,eukaryotic 48S preinitiation complex; GO:0005852,eukaryotic translation initiation factor 3 complex; GO:0003729,mRNA binding; GO:0003743,translation initiation factor activity; GO:0031369,translation initiation factor binding; GO:0001732,formation of cytoplasmic translation initiation complex; GO:0006413,translational…	Eukaryotic translation initiation factor 3 subunit 8 N-terminus	--	--	--
UrtcanEVm029612t1	1.21	4.52	1.37	92.85	95.99	95.7	2	7	2	146	169	144	5.27941	1.80488e-28	4.78183e-27	up	367	--	--	--	--	--	--	--	--	--	--	--
UrtcanEVm034509t1	21.79	22.2	19.06	5.42	6.54	4.33	258	255	205	67	82	49	-1.96401	2.11099e-28	5.58527e-27	down	951	--	--	--	--	--	--	--	--	--	--	--
UrtcanEVm001989t1	14.31	13.58	13.42	5.66	6.54	6.44	542	501	463	226	262	234	-1.16326	2.32378e-28	6.12346e-27	down	2426	K25898 CO(2)-response secreted protease | (RefSeq) CO(2)-response secreted protease (A)	--	subtilisin-like protease SBT3.5 [Morus notabilis]	SBTS_LOTJA RecName: Full=Subtilisin-like serine-protease S {ECO:0000303|PubMed:15980262}; Short=SbtS {ECO:0000303|PubMed:15980262}; Short=Subtilase S {ECO:0000303|PubMed:15980262}; EC=3.4.21.- {ECO:0000255|PROSITE-ProRule:PRU10080}; Flags: Precursor;	W9RMR4_9ROSA SubName: Full=Subtilisin-like protease {ECO:0000313|EMBL:EXB87530.1};	--	GO:0048046,apoplast; GO:0005615,extracellular space; GO:0004252,serine-type endopeptidase activity; GO:0036377,arbuscular mycorrhizal association; GO:0006508,proteolysis; GO:0009609,response to symbiotic bacterium; GO:0009610,response to symbiotic fungus; GO:0003674,molecular_function; GO:0003824,catalytic activity; GO:0004175,endopeptidase activity; GO:0008233,peptidase activity; GO:0008236,seri…	Subtilase family	--	--	--
UrtcanEVm002726t1	6.42	6.4	6.29	13.94	13.47	12.91	282	274	251	646	626	544	1.06475	2.66891e-28	6.99525e-27	up	2770	K14486 auxin response factor | (RefSeq) auxin response factor 19-like isoform X1 (A)	ko04075: Plant hormone signal transduction	Auxin response factor [Trema orientale]	ARFS_ORYSJ RecName: Full=Auxin response factor 19; AltName: Full=OsARF7a;	A0A2P5E703_TREOI RecName: Full=Auxin response factor {ECO:0000256|RuleBase:RU004561};	--	GO:0005634,nucleus; GO:0003677,DNA binding; GO:0009734,auxin-activated signaling pathway; GO:0006355,regulation of DNA-templated transcription; GO:0003674,molecular_function; GO:0003676,nucleic acid binding; GO:0005488,binding; GO:0097159,organic cyclic compound binding; GO:1901363,heterocyclic compound binding; GO:0007154,cell communication; GO:0007165,signal transduction; GO:0008150,biological_…	B3 DNA binding domain	B3	TF	B3->B3
UrtcanEVm006479t1	3.49	2.81	3.27	10.22	11.07	11.34	88	69	75	271	295	274	1.75332	4.78121e-28	1.23825e-26	up	1708	K08770 ubiquitin C | (RefSeq) uncharacterized protein (A)	ko04120: Ubiquitin mediated proteolysis	hypothetical protein GOBAR_AA01294 [Gossypium barbadense]	UBIQP_AGLNE RecName: Full=Polyubiquitin; Contains: RecName: Full=Ubiquitin-related 1; Contains: RecName: Full=Ubiquitin; Contains: RecName: Full=Ubiquitin-related 2; Contains: RecName: Full=Ubiquitin-related 3; Flags: Precursor;	M4BNZ7_HYAAE SubName: Full=Uncharacterized protein {ECO:0000313|EnsemblProtists:HpaP808135};	Ubiquitin and ubiquitin-like proteins	GO:0005737,cytoplasm; GO:0005634,nucleus; GO:0005575,cellular_component; GO:0005622,intracellular anatomical structure; GO:0110165,cellular anatomical entity; GO:0043226,organelle; GO:0043227,membrane-bounded organelle; GO:0043229,intracellular organelle; GO:0043231,intracellular membrane-bounded organelle	Bacterial protein of unknown function (DUF899)	--	--	--
UrtcanEVm039392t1	0.96	1.48	1.15	10.59	9.73	12.15	12	18	13	144	134	152	3.22138	5.03918e-28	1.30333e-26	up	1021	--	--	--	--	--	--	--	--	--	--	--
UrtcanEVm009629t1	8.88	7.13	10.94	0.9	1.29	1.11	150	117	168	16	23	18	-3.04195	6.77898e-28	1.74181e-26	down	1237	--	--	--	--	--	--	--	--	--	--	--
UrtcanEVm007310t1	0.06	0.33	0.28	4.32	4.81	4.05	1	9	7	137	152	117	4.46836	7.28613e-28	1.86721e-26	up	1985	K01051 pectinesterase [EC:3.1.1.11] | (RefSeq) probable pectinesterase/pectinesterase inhibitor 20 (A)	ko00040: Pentose and glucuronate interconversions; ko01100: Metabolic pathways	probable pectinesterase/pectinesterase inhibitor 20 [Morus notabilis]	PME20_ARATH RecName: Full=Probable pectinesterase/pectinesterase inhibitor 20; Includes: RecName: Full=Pectinesterase inhibitor 20; AltName: Full=Pectin methylesterase inhibitor 20; Includes: RecName: Full=Pectinesterase 20; Short=PE 20; EC=3.1.1.11; AltName: Full=Pectin methylesterase 20; Short=AtPME20; Flags: Precursor;	W9RXG4_9ROSA RecName: Full=Pectinesterase {ECO:0000256|RuleBase:RU000589}; EC=3.1.1.11 {ECO:0000256|RuleBase:RU000589};	--	GO:0005576,extracellular region; GO:0045330,aspartyl esterase activity; GO:0030599,pectinesterase activity; GO:0046910,pectinesterase inhibitor activity; GO:0042545,cell wall modification; GO:0045490,pectin catabolic process; GO:0003674,molecular_function; GO:0003824,catalytic activity; GO:0016787,hydrolase activity; GO:0016788,hydrolase activity, acting on ester bonds; GO:0052689,carboxylic este…	Pectinesterase	--	--	--
UrtcanEVm024188t1	9.38	10.58	10.35	33.18	33.9	32.99	77	84	77	282	295	258	1.70542	8.23657e-28	2.10802e-26	up	745	--	--	--	--	--	--	--	--	--	--	--
UrtcanEVm000155t1	0.41	0.51	0.54	1.61	1.69	1.66	67	80	80	276	289	259	1.75336	1.27951e-27	3.24082e-26	up	9474	K08711 ATP-binding cassette, subfamily G (WHITE), member 2, PDR | (RefSeq) pleiotropic drug resistance protein 1-like (A)	ko02010: ABC transporters	Transposon Ty3-G Gag-Pol polyprotein [Vitis vinifera]	M860_ARATH RecName: Full=Uncharacterized mitochondrial protein AtMg00860; AltName: Full=ORF158;	A0A438ILI2_VITVI SubName: Full=Transposon Ty3-G Gag-Pol polyprotein {ECO:0000313|EMBL:RVW97569.1};	FOG: Transposon-encoded proteins with TYA, reverse transcriptase, integrase domains in various combinations	GO:0005739,mitochondrion; GO:0005575,cellular_component; GO:0005622,intracellular anatomical structure; GO:0005737,cytoplasm; GO:0043226,organelle; GO:0043227,membrane-bounded organelle; GO:0043229,intracellular organelle; GO:0043231,intracellular membrane-bounded organelle; GO:0110165,cellular anatomical entity	Reverse transcriptase (RNA-dependent DNA polymerase)	--	--	--
UrtcanEVm010609t1	8.03	7.14	7.51	17.54	17.6	18.12	208	180	177	478	482	450	1.21601	1.44612e-27	3.65808e-26	up	1747	--	--	--	--	--	--	--	Kelch motif	--	--	--
UrtcanEVm033800t1	30.76	31.4	43.42	6.96	8.17	5.19	181	178	231	42	51	29	-2.38975	1.46405e-27	3.69867e-26	down	613	--	--	--	--	--	--	--	--	--	--	--
UrtcanEVm014747t1	19.51	18.03	20.66	43.8	42.62	37.99	294	264	283	691	680	548	1.08191	2.47945e-27	6.21576e-26	up	1134	K09338 homeobox-leucine zipper protein | (RefSeq) homeobox-leucine zipper protein HAT5 (A)	--	homeobox-leucine zipper protein HAT5 [Morus notabilis]	HAT5_ARATH RecName: Full=Homeobox-leucine zipper protein HAT5; AltName: Full=HD-ZIP protein ATHB-1; AltName: Full=Homeodomain transcription factor ATHB-1; AltName: Full=Homeodomain-leucine zipper protein HAT5; Short=HD-ZIP protein 5;	W9S8V4_9ROSA SubName: Full=Homeobox-leucine zipper protein HAT5 {ECO:0000313|EMBL:EXC31623.1};	Transcription factor HEX, contains HOX and HALZ domains	GO:0005634,nucleus; GO:0003700,DNA-binding transcription factor activity; GO:0000981,DNA-binding transcription factor activity, RNA polymerase II-specific; GO:0042803,protein homodimerization activity; GO:0043565,sequence-specific DNA binding; GO:0009965,leaf morphogenesis; GO:0017148,negative regulation of translation; GO:0045893,positive regulation of DNA-templated transcription; GO:0009637,res…	Homeodomain	HB-HD-ZIP	TF	HB->HB-HD-ZIP
UrtcanEVm003283t1	0.77	0.82	0.81	5.11	5.33	4.64	24	25	23	168	176	139	2.63886	2.50264e-27	6.26588e-26	up	2049	K08900 mitochondrial chaperone BCS1 | (RefSeq) hypothetical protein (A)	--	hypothetical protein [Adiantum nelumboides]	AATPI_ARATH RecName: Full=AAA-ATPase At5g17760; EC=3.6.1.- {ECO:0000250|UniProtKB:Q9FLD5};	A0A388K3B6_CHABU RecName: Full=Reverse transcriptase domain-containing protein {ECO:0000259|PROSITE:PS50878};	AAA+-type ATPase	GO:0016021,integral component of membrane; GO:0005886,plasma membrane; GO:0005524,ATP binding; GO:0016887,ATP hydrolysis activity; GO:0006950,response to stress; GO:0000166,nucleotide binding; GO:0003674,molecular_function; GO:0005488,binding; GO:0017076,purine nucleotide binding; GO:0030554,adenyl nucleotide binding; GO:0032553,ribonucleotide binding; GO:0032555,purine ribonucleotide binding; GO…	BCS1 N terminal	--	--	--
UrtcanEVm039415t1	9.14	9.03	9.66	3.13	3.3	2.98	288	277	277	104	110	90	-1.57621	3.12477e-27	7.80356e-26	down	2065	--	--	--	--	--	--	--	--	--	--	--
UrtcanEVm000242t1	0.61	0.63	0.53	2.57	2.46	2.96	46	46	36	204	195	214	2.16038	4.19155e-27	1.04145e-25	up	4538	K08711 ATP-binding cassette, subfamily G (WHITE), member 2, PDR | (RefSeq) pleiotropic drug resistance protein 2-like (A)	ko02010: ABC transporters	pleiotropic drug resistance protein 2 [Prunus yedoensis var. nudiflora]	AB34G_ARATH RecName: Full=ABC transporter G family member 34; Short=ABC transporter ABCG.34; Short=AtABCG34; AltName: Full=Pleiotropic drug resistance protein 6;	A0A314Z8B9_PRUYE SubName: Full=Pleiotropic drug resistance protein 2 {ECO:0000313|EMBL:PQP97995.1};	Pleiotropic drug resistance proteins (PDR1-15), ABC superfamily	GO:0016021,integral component of membrane; GO:0005886,plasma membrane; GO:0140359,ABC-type transporter activity; GO:0005524,ATP binding; GO:0003674,molecular_function; GO:0005215,transporter activity; GO:0015399,primary active transmembrane transporter activity; GO:0022804,active transmembrane transporter activity; GO:0022857,transmembrane transporter activity; GO:0042626,ATPase-coupled transmemb…	ABC-2 type transporter	--	--	--
UrtcanEVm022188t1	3.93	3.07	3.4	17.1	19.18	16.66	40	30	31	182	208	163	2.34772	5.40177e-27	1.33033e-25	up	862	--	--	--	--	--	--	--	--	--	--	--
UrtcanEVm031408t1	8.56	9.17	5.13	48.18	40.92	38.7	37	38	20	211	188	158	2.44872	6.87226e-27	1.68401e-25	up	524	K18108 (-)-alpha-terpineol synthase [EC:4.2.3.111] | (RefSeq) (-)-alpha-terpineol synthase-like (A)	ko00902: Monoterpenoid biosynthesis; ko01100: Metabolic pathways; ko01110: Biosynthesis of secondary metabolites	(-)-limonene synthase, chloroplastic [Morus notabilis]	MTS1_HUMLU RecName: Full=Probable monoterpene synthase MTS1, chloroplastic {ECO:0000305}; Short=HlMTS1 {ECO:0000303|PubMed:18775972}; EC=4.2.3.- {ECO:0000305}; Flags: Precursor;	W9S3P3_9ROSA SubName: Full=(+)-alpha-pinene synthase {ECO:0000313|EMBL:EXC24793.1};	--	GO:0009507,chloroplast; GO:0000287,magnesium ion binding; GO:0010333,terpene synthase activity; GO:0016102,diterpenoid biosynthetic process; GO:0003674,molecular_function; GO:0005488,binding; GO:0043167,ion binding; GO:0043169,cation binding; GO:0046872,metal ion binding; GO:0003824,catalytic activity; GO:0016829,lyase activity; GO:0016835,carbon-oxygen lyase activity; GO:0016838,carbon-oxygen ly…	Terpene synthase, N-terminal domain	--	--	--
UrtcanEVm006692t1	6.68	7.17	6.04	2.43	2.37	2.26	323	338	266	124	121	105	-1.50825	7.40228e-27	1.81161e-25	down	3020	--	--	--	--	--	--	--	--	--	--	--
UrtcanEVm032971t1	4.91	4.51	5.05	0.36	0.81	0.72	143	128	134	11	25	20	-2.9578	9.23129e-27	2.25361e-25	down	1930	K05750 NCK-associated protein 1 | (RefSeq) LOW QUALITY PROTEIN: protein NAP1-like (A)	--	uncharacterized protein LOC18444659, partial [Amborella trichopoda]	RRPO_OENBE RecName: Full=RNA-directed DNA polymerase homolog; EC=2.7.7.48; AltName: Full=Reverse transcriptase homolog;	W9RE01_9ROSA SubName: Full=Transposon Ty3-I Gag-Pol polyprotein {ECO:0000313|EMBL:EXB73268.1};	FOG: Transposon-encoded proteins with TYA, reverse transcriptase, integrase domains in various combinations	GO:0005739,mitochondrion; GO:0003968,RNA-directed 5'-3' RNA polymerase activity; GO:0003964,RNA-directed DNA polymerase activity; GO:0003674,molecular_function; GO:0003824,catalytic activity; GO:0016740,transferase activity; GO:0016772,transferase activity, transferring phosphorus-containing groups; GO:0016779,nucleotidyltransferase activity; GO:0034062,5'-3' RNA polymerase activity; GO:0097747,R…	--	--	--	--
UrtcanEVm043925t1	3.33	3.25	3.14	10.24	10.55	8.99	100	95	86	324	335	259	1.60116	1.11013e-26	2.70338e-25	up	1982	--	--	--	--	--	--	--	--	--	--	--
UrtcanEVm014649t1	10.89	12.57	11.89	31.1	32.67	32.08	118	132	117	351	375	332	1.4227	1.40434e-26	3.41137e-25	up	894	K10357 myosin V | (RefSeq) myosin-2 (A)	ko04814: Motor proteins	Myosin-2 heavy chain [Morus notabilis]	MYO2_ARATH RecName: Full=Myosin-2; AltName: Full=AtATM2; AltName: Full=AtMYOS1;	W9S5G1_9ROSA SubName: Full=Myosin-2 heavy chain {ECO:0000313|EMBL:EXB89639.1};	Myosin class V heavy chain	GO:0015629,actin cytoskeleton; GO:0005768,endosome; GO:0016459,myosin complex; GO:0009506,plasmodesma; GO:0051015,actin filament binding; GO:0005524,ATP binding; GO:0005516,calmodulin binding; GO:0003774,cytoskeletal motor activity; GO:0000146,microfilament motor activity; GO:0007015,actin filament organization; GO:0030048,actin filament-based movement; GO:0006897,endocytosis; GO:0030050,vesicle …	--	--	--	--
UrtcanEVm010795t1	11.18	11.2	11.49	3.3	3.6	2.72	232	226	217	72	79	54	-1.82696	1.94589e-26	4.70353e-25	down	1456	--	--	--	--	--	--	--	Kelch motif	--	--	--
UrtcanEVm001999t1	10.53	10.15	9.37	4.19	3.41	4.1	391	367	317	164	134	146	-1.37719	2.30944e-26	5.57539e-25	down	2384	K02212 DNA replication licensing factor MCM4 [EC:5.6.2.3] | (RefSeq) DNA replication licensing factor MCM4 (A)	ko03030: DNA replication	DNA replication licensing factor MCM4 [Morus notabilis]	MCM4_ORYSJ RecName: Full=DNA replication licensing factor MCM4; EC=3.6.4.12; AltName: Full=Minichromosome maintenance protein 4; Short=OsMCM4;	A0A8K0DXV9_9ROSA SubName: Full=Uncharacterized protein {ECO:0000313|EMBL:KAF3435765.1};	DNA replication licensing factor, MCM4 component	GO:0000785,chromatin; GO:0042555,MCM complex; GO:0005634,nucleus; GO:0000347,THO complex; GO:0005524,ATP binding; GO:0016887,ATP hydrolysis activity; GO:0003678,DNA helicase activity; GO:0046872,metal ion binding; GO:0003697,single-stranded DNA binding; GO:0006271,DNA strand elongation involved in DNA replication; GO:0006268,DNA unwinding involved in DNA replication; GO:0000727,double-strand brea…	MCM P-loop domain	--	--	--
UrtcanEVm018118t1	0.06	0.02	0	5.07	4.72	4.64	3	1	0	347	323	288	7.79883	2.36338e-26	5.69159e-25	up	3954	--	--	--	--	--	--	--	--	--	--	--
UrtcanEVm024658t1	46.43	46.37	46.3	20.07	24.88	21.17	585	567	530	264	332	255	-1.08813	2.79301e-26	6.70974e-25	down	994	K10752 histone-binding protein RBBP4 | (RefSeq) LOW QUALITY PROTEIN: WD-40 repeat-containing protein MSI3 (A)	ko03082: ATP-dependent chromatin remodeling; ko03083: Polycomb repressive complex	heavy metal-associated isoprenylated plant protein 24 [Gossypium hirsutum]	HIP24_ARATH RecName: Full=Heavy metal-associated isoprenylated plant protein 24 {ECO:0000303|PubMed:21072340, ECO:0000303|PubMed:23368984}; Short=AtHIP24 {ECO:0000303|PubMed:21072340, ECO:0000303|PubMed:23368984}; Flags: Precursor;	A0A1U8KVY6_GOSHI SubName: Full=heavy metal-associated isoprenylated plant protein 22-like {ECO:0000313|RefSeq:XP_016706596.1};	Copper chaperone	GO:0046872,metal ion binding; GO:0050896,response to stimulus; GO:0003674,molecular_function; GO:0005488,binding; GO:0043167,ion binding; GO:0043169,cation binding; GO:0008150,biological_process	Heavy-metal-associated domain	--	--	--
UrtcanEVm014876t1	8.37	9.46	10.39	22.57	25.81	26.02	132	145	149	373	431	393	1.38532	2.81698e-26	6.75903e-25	up	1174	K14431 transcription factor TGA | (RefSeq) transcription factor TGA1 isoform X2 (A)	ko04075: Plant hormone signal transduction	protein DOG1-like 4 [Morus notabilis]	DOGL3_ARATH RecName: Full=Protein DOG1-like 3 {ECO:0000303|PubMed:17065317};	W9R0J4_9ROSA RecName: Full=DOG1 domain-containing protein {ECO:0000259|PROSITE:PS51806};	--	GO:0043565,sequence-specific DNA binding; GO:0006351,DNA-templated transcription; GO:0003674,molecular_function; GO:0003676,nucleic acid binding; GO:0003677,DNA binding; GO:0005488,binding; GO:0097159,organic cyclic compound binding; GO:1901363,heterocyclic compound binding; GO:0006139,nucleobase-containing compound metabolic process; GO:0006725,cellular aromatic compound metabolic process; GO:00…	Seed dormancy control	--	--	--
UrtcanEVm038994t1	10.71	12.87	13	1.37	2.39	1.06	127	148	140	17	30	12	-2.92596	3.03835e-26	7.28125e-25	down	952	--	--	--	--	--	--	--	--	--	--	--
UrtcanEVm011672t1	3.57	3.79	3.8	14.6	11.79	14.69	63	65	61	270	220	248	1.86244	3.12377e-26	7.47681e-25	up	1279	K26380 thiohydroximate-O-sulfate sulfate/sulfur-lyase (nitrile-forming) [EC:4.8.1.5] | (RefSeq) nitrile-specifier protein 5 (A)	--	nitrile-specifier protein 5 [Morus notabilis]	JAL21_ARATH RecName: Full=Nitrile-specifier protein 2; Short=AtNSP2; AltName: Full=Jacalin-related lectin 21;	A0A2P5ER02_TREOI SubName: Full=BTB-kelch protein {ECO:0000313|EMBL:PON87969.1};	Kelch repeat-containing proteins	GO:0005783,endoplasmic reticulum; GO:0005634,nucleus; GO:0030246,carbohydrate binding; GO:0030234,enzyme regulator activity; GO:0019762,glucosinolate catabolic process; GO:0080028,nitrile biosynthetic process; GO:0003674,molecular_function; GO:0005488,binding; GO:0098772,molecular function regulator activity; GO:0006082,organic acid metabolic process; GO:0006790,sulfur compound metabolic process;…	Galactose oxidase, central domain	--	--	--
UrtcanEVm039592t1	11.58	12.26	14.18	2.77	2.57	3.97	201	206	223	50	47	66	-2.05313	3.25325e-26	7.77722e-25	down	1264	K00477 phytanoyl-CoA hydroxylase [EC:1.14.11.18] | (RefSeq) phytanoyl-CoA dioxygenase-like (A)	ko04146: Peroxisome	phytanoyl-CoA dioxygenase [Pyrus x bretschneideri]	PAHX_ARATH RecName: Full=Phytanoyl-CoA dioxygenase {ECO:0000305|PubMed:21788362}; EC=1.14.11.18 {ECO:0000269|PubMed:21788362}; AltName: Full=Phytanoyl-CoA 2-hydroxylase {ECO:0000303|PubMed:21788362};	A0A4Y1QRW8_PRUDU SubName: Full=Phytanoyl-CoA dioxygenase family protein {ECO:0000313|EMBL:BBG94558.1};	Peroxisomal phytanoyl-CoA hydroxylase	GO:0031418,L-ascorbic acid binding; GO:0046872,metal ion binding; GO:0048244,phytanoyl-CoA dioxygenase activity; GO:0006631,fatty acid metabolic process; GO:0003674,molecular_function; GO:0005488,binding; GO:0019842,vitamin binding; GO:0030246,carbohydrate binding; GO:0031406,carboxylic acid binding; GO:0036094,small molecule binding; GO:0043167,ion binding; GO:0043168,anion binding; GO:0043177,o…	--	--	--	--
UrtcanEVm013575t1	12.83	10.97	8.98	2.44	1.75	1.53	201	167	128	40	29	23	-2.53233	3.74037e-26	8.93082e-25	down	1168	K09872 aquaporin PIP | (RefSeq) aquaporin PIP2-2 (A)	--	Major intrinsic protein [Trema orientale]	PIP22_ARATH RecName: Full=Aquaporin PIP2-2; AltName: Full=Plasma membrane intrinsic protein 2-2; Short=AtPIP2;2; AltName: Full=Plasma membrane intrinsic protein 2b; Short=PIP2b; AltName: Full=TMP2b;	A0A2P5FV34_TREOI SubName: Full=Major intrinsic protein {ECO:0000313|EMBL:POO01656.1};	Aquaporin (major intrinsic protein family)	GO:0005783,endoplasmic reticulum; GO:0016021,integral component of membrane; GO:0005886,plasma membrane; GO:0009506,plasmodesma; GO:0003729,mRNA binding; GO:0015250,water channel activity; GO:0009414,response to water deprivation; GO:0006833,water transport; GO:0003674,molecular_function; GO:0003676,nucleic acid binding; GO:0003723,RNA binding; GO:0005488,binding; GO:0097159,organic cyclic compou…	Major intrinsic protein	--	--	--
UrtcanEVm016452t1	3.25	3.44	2.87	12.68	10.13	11.37	71	73	57	291	234	237	1.81938	4.84451e-26	1.1525e-24	up	1517	K14493 gibberellin receptor GID1 [EC:3.-.-.-] | (RefSeq) gibberellin receptor GID1C (A)	ko04075: Plant hormone signal transduction	Arylacetamide deacetylase [Parasponia andersonii]	CXE18_ARATH RecName: Full=Probable carboxylesterase 18; AltName: Full=AtCXE18; EC=3.1.1.1;	A0A2P5A9S8_PARAD SubName: Full=Arylacetamide deacetylase {ECO:0000313|EMBL:PON33300.1};	Arylacetamide deacetylase	GO:0052689,carboxylic ester hydrolase activity; GO:0080030,methyl indole-3-acetate esterase activity; GO:0009860,pollen tube growth; GO:0003674,molecular_function; GO:0003824,catalytic activity; GO:0016787,hydrolase activity; GO:0016788,hydrolase activity, acting on ester bonds; GO:0000003,reproduction; GO:0000902,cell morphogenesis; GO:0000904,cell morphogenesis involved in differentiation; GO:0…	alpha/beta hydrolase fold	--	--	--
UrtcanEVm025336t1	39.1	40.07	40.66	6.72	9.43	6.46	158	155	148	27	40	24	-2.44787	4.97834e-26	1.1829e-24	down	508	--	--	--	--	--	--	--	--	--	--	--
UrtcanEVm028235t1	16.64	15.04	15.91	36.2	37.26	33.57	229	201	199	521	543	442	1.15362	5.36403e-26	1.27146e-24	up	1060	K14488 SAUR family protein | (RefSeq) auxin-responsive protein SAUR32-like (A)	ko04075: Plant hormone signal transduction	hypothetical protein Ahy_B10g103798 [Arachis hypogaea]	SAU32_ARATH RecName: Full=Auxin-responsive protein SAUR32 {ECO:0000305}; AltName: Full=Protein ABOLISHED APICAL HOOK MAINTENANCE 1 {ECO:0000303|Ref.6}; AltName: Full=Protein SMALL AUXIN UP RNA 32 {ECO:0000303|PubMed:12036261};	A0A444X438_ARAHY SubName: Full=Uncharacterized protein {ECO:0000313|EMBL:RYQ84448.1};	--	GO:0005737,cytoplasm; GO:0005634,nucleus; GO:0005886,plasma membrane; GO:0009734,auxin-activated signaling pathway; GO:0040008,regulation of growth; GO:1900140,regulation of seedling development; GO:0007154,cell communication; GO:0007165,signal transduction; GO:0008150,biological_process; GO:0009719,response to endogenous stimulus; GO:0009725,response to hormone; GO:0009733,response to auxin; GO:…	Auxin responsive protein	--	--	--
UrtcanEVm028241t1	40.37	46.07	41.33	17.09	19.4	23.8	696	772	648	309	354	393	-1.1015	5.94596e-26	1.4026e-24	down	1257	K03878 NADH-ubiquinone oxidoreductase chain 1 [EC:7.1.1.2] | (RefSeq) nad1, BrnapMp029; NADH dehydrogenase subunit 1 (A)	ko00190: Oxidative phosphorylation; ko01100: Metabolic pathways	NADH-ubiquinone oxidoreductase chain 1 [Erigeron canadensis]	NU1M_OENBE RecName: Full=NADH-ubiquinone oxidoreductase chain 1; EC=7.1.1.2; AltName: Full=NADH dehydrogenase subunit 1;	A0A1C9J6J3_BOENI RecName: Full=NADH-ubiquinone oxidoreductase chain 1 {ECO:0000256|RuleBase:RU000473}; EC=7.1.1.2 {ECO:0000256|RuleBase:RU000473};	NADH dehydrogenase subunit 1	GO:0016021,integral component of membrane; GO:0005743,mitochondrial inner membrane; GO:0070469,respirasome; GO:0008137,NADH dehydrogenase (ubiquinone) activity; GO:0003674,molecular_function; GO:0003824,catalytic activity; GO:0003954,NADH dehydrogenase activity; GO:0003955,NAD(P)H dehydrogenase (quinone) activity; GO:0005215,transporter activity; GO:0009055,electron transfer activity; GO:0015399,…	NADH dehydrogenase	--	--	--
UrtcanEVm005893t1	5.4	6.04	5.99	13.52	12.79	14.41	178	194	180	470	446	456	1.21	6.29443e-26	1.48123e-24	up	2149	K08237 hydroquinone glucosyltransferase [EC:2.4.1.218] | (RefSeq) hydroquinone glucosyltransferase (A)	--	hydroquinone glucosyltransferase [Morus notabilis]	HQGT_RAUSE RecName: Full=Hydroquinone glucosyltransferase; EC=2.4.1.218; AltName: Full=Arbutin synthase;	W9R059_9ROSA RecName: Full=Glycosyltransferase {ECO:0000256|RuleBase:RU362057}; EC=2.4.1.- {ECO:0000256|RuleBase:RU362057};	UDP-glucuronosyl and UDP-glucosyl transferase	GO:0050505,hydroquinone glucosyltransferase activity; GO:0003674,molecular_function; GO:0003824,catalytic activity; GO:0008194,UDP-glycosyltransferase activity; GO:0016740,transferase activity; GO:0016757,glycosyltransferase activity; GO:0016758,hexosyltransferase activity; GO:0035251,UDP-glucosyltransferase activity; GO:0046527,glucosyltransferase activity	UDP-glucoronosyl and UDP-glucosyl transferase	--	--	--
UrtcanEVm000190t1	0.04	0.04	0.04	0.75	0.74	0.7	6	6	6	127	125	107	4.21168	6.5613e-26	1.54218e-24	up	9341	K18443 golgi-specific brefeldin A-resistance guanine nucleotide exchange factor 1 | (RefSeq) ARF guanine-nucleotide exchange factor GNL2 (A)	ko04144: Endocytosis	hypothetical protein VITISV_024648 [Vitis vinifera]	POLR1_ARATH RecName: Full=Retrovirus-related Pol polyprotein from transposon RE1; AltName: Full=Retro element 1 {ECO:0000303|PubMed:10689195}; Short=AtRE1 {ECO:0000303|PubMed:10689195}; Includes: RecName: Full=Protease RE1; EC=3.4.23.-; Includes: RecName: Full=Reverse transcriptase RE1; EC=2.7.7.49; Includes: RecName: Full=Endonuclease RE1;	A5BK17_VITVI RecName: Full=Integrase catalytic domain-containing protein {ECO:0000259|PROSITE:PS50994};	FOG: Transposon-encoded proteins with TYA, reverse transcriptase, integrase domains in various combinations	GO:0004190,aspartic-type endopeptidase activity; GO:0004519,endonuclease activity; GO:0046872,metal ion binding; GO:0003676,nucleic acid binding; GO:0003964,RNA-directed DNA polymerase activity; GO:0015074,DNA integration; GO:0006310,DNA recombination; GO:0006508,proteolysis; GO:0003674,molecular_function; GO:0003824,catalytic activity; GO:0004175,endopeptidase activity; GO:0008233,peptidase acti…	Reverse transcriptase (RNA-dependent DNA polymerase)	--	--	--
UrtcanEVm021563t1	1.35	2.7	3.8	37.24	33.28	33.77	15	30	40	452	411	376	3.74548	7.42345e-26	1.73648e-24	up	941	--	--	--	--	--	--	--	--	--	--	--
UrtcanEVm014784t1	1.63	1.16	0.79	14.12	12.41	11.64	16	11	7	144	129	109	3.38622	1.30465e-25	3.0373e-24	up	836	--	--	--	--	--	--	--	Apolipoprotein A1/A4/E domain	--	--	--
UrtcanEVm011171t1	6.22	5.26	4.96	14.09	12.54	13.32	204	168	148	487	435	419	1.26463	1.32021e-25	3.06988e-24	up	2138	K00784 ribonuclease Z [EC:3.1.26.11] | (RefSeq) tRNase Z TRZ1 isoform X1 (A)	--	transcription factor MYBS1 [Rosa chinensis]	MYBS1_ORYSI RecName: Full=Transcription factor MYBS1 {ECO:0000250|UniProtKB:Q7XC57}; AltName: Full=Myb-related protein S1 {ECO:0000250|UniProtKB:Q7XC57}; Short=OsMYBS1 {ECO:0000250|UniProtKB:Q7XC57};	A0A2N9HKB7_FAGSY SubName: Full=Uncharacterized protein {ECO:0000313|EMBL:SPD12069.1};	Zuotin and related molecular chaperones (DnaJ superfamily), contains DNA-binding domains	GO:0005634,nucleus; GO:0003677,DNA binding; GO:0003700,DNA-binding transcription factor activity; GO:0042803,protein homodimerization activity; GO:0045893,positive regulation of DNA-templated transcription; GO:0003674,molecular_function; GO:0003676,nucleic acid binding; GO:0005488,binding; GO:0097159,organic cyclic compound binding; GO:1901363,heterocyclic compound binding; GO:0140110,transcripti…	Myb-like DNA-binding domain	MYB	TF	MYB->MYB
UrtcanEVm016112t1	22.65	20.3	21.15	0	0	0	963	841	819	0	0	0	-12.317	1.81866e-25	4.20395e-24	down	2689	K01051 pectinesterase [EC:3.1.1.11] | (RefSeq) putative pectinesterase 11 (A)	ko00040: Pentose and glucuronate interconversions; ko01100: Metabolic pathways	hypothetical protein G4B88_020554 [Cannabis sativa]	PME11_ARATH RecName: Full=Putative pectinesterase 11; Short=PE 11; EC=3.1.1.11; AltName: Full=Pectin methylesterase 11; Short=AtPME11;	A0A7J6FU64_CANSA RecName: Full=Pectinesterase domain-containing protein {ECO:0000259|Pfam:PF01095};	--	GO:0016021,integral component of membrane; GO:0045330,aspartyl esterase activity; GO:0052689,carboxylic ester hydrolase activity; GO:0030599,pectinesterase activity; GO:0042545,cell wall modification; GO:0045490,pectin catabolic process; GO:0003674,molecular_function; GO:0003824,catalytic activity; GO:0016787,hydrolase activity; GO:0016788,hydrolase activity, acting on ester bonds; GO:0008150,bio…	Pectinesterase	--	--	--
UrtcanEVm007037t1	0.55	0.38	0.61	5.18	6.32	5.34	12	8	12	118	145	111	3.43986	1.94084e-25	4.48109e-24	up	1508	--	--	protein IQ-DOMAIN 1 [Morus notabilis]	IQD3_ARATH RecName: Full=Protein IQ-DOMAIN 3 {ECO:0000303|PubMed:16368012}; Short=AtIQD3 {ECO:0000303|PubMed:16368012};	W9SAB4_9ROSA SubName: Full=Protein IQ-DOMAIN 1 {ECO:0000313|EMBL:EXC19503.1};	--	GO:0005737,cytoplasm; GO:0005856,cytoskeleton; GO:0005730,nucleolus; GO:0005516,calmodulin binding; GO:0003674,molecular_function; GO:0005488,binding; GO:0005515,protein binding; GO:0005575,cellular_component; GO:0005622,intracellular anatomical structure; GO:0110165,cellular anatomical entity; GO:0043226,organelle; GO:0043228,non-membrane-bounded organelle; GO:0043229,intracellular organelle; GO…	Protein of unknown function (DUF4005)	--	--	--
UrtcanEVm037154t1	33.06	32.85	35.77	14.68	17.2	16.5	519	501	510	241	285	248	-1.08835	2.71038e-25	6.22846e-24	down	1170	--	--	ganglioside-induced differentiation-associated protein 2 [Cannabis sativa]	--	A0A803R5P1_CANSA RecName: Full=CRAL-TRIO domain-containing protein {ECO:0000259|SMART:SM00516};	Hismacro and SEC14 domain-containing proteins	--	--	--	--	--
UrtcanEVm040963t1	18.58	16.04	21.07	3.72	1.93	2.69	145	121	149	30	16	20	-2.76109	3.03586e-25	6.96008e-24	down	722	K02469 DNA gyrase subunit A [EC:5.6.2.2] | (RefSeq) DNA gyrase subunit A, chloroplastic/mitochondrial-like (A)	--	hypothetical protein AALP_AAs48021U000700 [Arabis alpina]	--	A0A087G290_ARAAL RecName: Full=Chromo domain-containing protein {ECO:0000259|PROSITE:PS50013};	--	GO:0003676,nucleic acid binding; GO:0003674,molecular_function; GO:0005488,binding; GO:0097159,organic cyclic compound binding; GO:1901363,heterocyclic compound binding	--	--	--	--
UrtcanEVm001582t1	4.23	4.01	3.29	0.69	0.88	0.78	186	172	132	32	41	33	-2.30868	3.20095e-25	7.33e-24	down	2773	--	--	--	--	--	--	--	--	--	--	--
UrtcanEVm000920t1	4.28	4.65	4.78	9.43	9.35	10.33	235	249	239	547	543	545	1.07356	3.30189e-25	7.5523e-24	up	3392	--	--	--	--	--	--	--	Putative gypsy type transposon	--	--	--
UrtcanEVm032030t1	0.31	0.32	0	13.05	10.7	9.61	4	4	0	178	148	120	5.6942	4.90263e-25	1.11745e-23	up	1020	K01870 isoleucyl-tRNA synthetase [EC:6.1.1.5] | (RefSeq) isoleucine--tRNA ligase, chloroplastic/mitochondrial (A)	ko00970: Aminoacyl-tRNA biosynthesis	isoleucine-tRNA ligase-like [Trifolium medium]	SYIM_ARATH RecName: Full=Isoleucine--tRNA ligase, chloroplastic/mitochondrial {ECO:0000305}; EC=6.1.1.5 {ECO:0000305}; AltName: Full=Isoleucyl-tRNA synthetase {ECO:0000305}; Short=IleRS {ECO:0000305}; AltName: Full=Protein OVULE ABORTION 2 {ECO:0000303|PubMed:16297076}; Flags: Precursor;	A0A0A0L909_CUCSA RecName: Full=zf-FPG_IleRS domain-containing protein {ECO:0000259|Pfam:PF06827};	Isoleucyl-tRNA synthetase	GO:0009507,chloroplast; GO:0009570,chloroplast stroma; GO:0005739,mitochondrion; GO:0002161,aminoacyl-tRNA editing activity; GO:0005524,ATP binding; GO:0004822,isoleucine-tRNA ligase activity; GO:0046872,metal ion binding; GO:0000049,tRNA binding; GO:0006428,isoleucyl-tRNA aminoacylation; GO:0032543,mitochondrial translation; GO:0048481,plant ovule development; GO:0003674,molecular_function; GO:0…	--	--	--	--
UrtcanEVm014412t1	6.2	6.49	6.01	0.4	0.89	0.71	118	120	104	7	18	13	-3.27215	5.27813e-25	1.20024e-23	down	1359	K13457 disease resistance protein RPM1 | (RefSeq) disease resistance protein RPM1 isoform X1 (A)	ko04626: Plant-pathogen interaction	putative disease resistance RPP13-like protein 1 [Cannabis sativa]	DRL21_ARATH RecName: Full=Putative disease resistance protein At3g14460;	A0A2P5EW37_TREOI SubName: Full=NB-ARC domain, LRR domain containing protein {ECO:0000313|EMBL:PON89747.1};	Apoptotic ATPase	GO:0004016,adenylate cyclase activity; GO:0043531,ADP binding; GO:0005524,ATP binding; GO:0042742,defense response to bacterium; GO:0050832,defense response to fungus; GO:0003674,molecular_function; GO:0003824,catalytic activity; GO:0009975,cyclase activity; GO:0016829,lyase activity; GO:0016849,phosphorus-oxygen lyase activity; GO:0000166,nucleotide binding; GO:0005488,binding; GO:0017076,purine…	Leucine Rich repeats (2 copies)	--	--	--
UrtcanEVm006992t1	3.02	4.79	4.89	14.07	14.85	14.25	57	88	84	279	297	258	1.75591	5.91332e-25	1.34312e-23	up	1351	K01051 pectinesterase [EC:3.1.1.11] | (RefSeq) pectinesterase/pectinesterase inhibitor (A)	ko00040: Pentose and glucuronate interconversions; ko01100: Metabolic pathways	pectinesterase/pectinesterase inhibitor [Morus notabilis]	PME1_FICPW RecName: Full=Pectinesterase/pectinesterase inhibitor; Includes: RecName: Full=Pectinesterase inhibitor; AltName: Full=Pectin methylesterase inhibitor; Includes: RecName: Full=Pectinesterase; Short=PE; EC=3.1.1.11; AltName: Full=Pectin methylesterase; Flags: Precursor;	W9S4J9_9ROSA RecName: Full=Pectinesterase {ECO:0000256|RuleBase:RU000589}; EC=3.1.1.11 {ECO:0000256|RuleBase:RU000589};	--	GO:0005576,extracellular region; GO:0045330,aspartyl esterase activity; GO:0004857,enzyme inhibitor activity; GO:0030599,pectinesterase activity; GO:0042545,cell wall modification; GO:0045490,pectin catabolic process; GO:0003674,molecular_function; GO:0003824,catalytic activity; GO:0016787,hydrolase activity; GO:0016788,hydrolase activity, acting on ester bonds; GO:0030234,enzyme regulator activi…	Pectinesterase	--	--	--
UrtcanEVm021991t1	6.35	6.91	5.42	1.9	1.56	1.42	219	232	170	69	57	47	-1.94734	6.0582e-25	1.37443e-23	down	2233	--	--	hypothetical protein BC332_10774 [Capsicum chinense]	--	A0A2G3CLL1_CAPCH SubName: Full=Uncharacterized protein {ECO:0000313|EMBL:PHU19623.1};	--	--	--	--	--	--
UrtcanEVm011553t1	24.33	21.82	23.14	9.63	7.88	10.78	429	374	371	178	147	182	-1.31213	7.12803e-25	1.61154e-23	down	1279	--	--	hypothetical protein TorRG33x02_297960 [Trema orientale]	--	A0A2P5C4I4_TREOI RecName: Full=DUF1995 domain-containing protein {ECO:0000259|Pfam:PF09353};	--	--	Domain of unknown function (DUF1995)	--	--	--
UrtcanEVm036456t1	0.88	0.65	0.4	6.54	5.87	5.09	19	14	8	151	137	107	3.1637	7.42975e-25	1.67782e-23	up	1529	--	--	--	--	--	--	--	--	--	--	--
UrtcanEVm022920t1	25.73	22.29	20.82	52.17	46.19	46.13	332	279	244	703	631	569	1.05098	8.25126e-25	1.86119e-23	up	1011	--	--	--	--	--	--	--	--	--	--	--
UrtcanEVm000193t1	0.66	0.52	0.58	2.14	2.15	2.12	67	52	54	230	231	207	1.84506	8.37152e-25	1.88614e-23	up	6045	K16292 KDEL-tailed cysteine endopeptidase [EC:3.4.22.-] | (RefSeq) uncharacterized protein LOC112176750 isoform X1 (A)	--	retrovirus-related pol polyprotein from transposon RE1 [Citrus sinensis]	POLR1_ARATH RecName: Full=Retrovirus-related Pol polyprotein from transposon RE1; AltName: Full=Retro element 1 {ECO:0000303|PubMed:10689195}; Short=AtRE1 {ECO:0000303|PubMed:10689195}; Includes: RecName: Full=Protease RE1; EC=3.4.23.-; Includes: RecName: Full=Reverse transcriptase RE1; EC=2.7.7.49; Includes: RecName: Full=Endonuclease RE1;	A5AYJ3_VITVI RecName: Full=Integrase catalytic domain-containing protein {ECO:0000259|PROSITE:PS50994};	FOG: Transposon-encoded proteins with TYA, reverse transcriptase, integrase domains in various combinations	GO:0004190,aspartic-type endopeptidase activity; GO:0004519,endonuclease activity; GO:0046872,metal ion binding; GO:0003676,nucleic acid binding; GO:0003964,RNA-directed DNA polymerase activity; GO:0015074,DNA integration; GO:0006310,DNA recombination; GO:0006508,proteolysis; GO:0003674,molecular_function; GO:0003824,catalytic activity; GO:0004175,endopeptidase activity; GO:0008233,peptidase acti…	gag-polypeptide of LTR copia-type	--	--	--
UrtcanEVm012305t1	6.99	5.89	6.74	1.21	0.38	0.63	138	113	121	25	8	12	-3.15416	8.84113e-25	1.98966e-23	down	1398	--	--	uncharacterized protein LOC104424993 [Eucalyptus grandis]	--	--	--	--	--	--	--	--
UrtcanEVm040784t1	38.14	40.15	46.65	19.62	20.89	19.63	532	544	591	286	308	262	-1.07009	1.13692e-24	2.55566e-23	down	1071	--	--	--	--	--	--	--	--	--	--	--
UrtcanEVm002129t1	0.43	0.22	0.47	4.01	3.87	2.75	16	8	16	157	152	98	3.23285	1.22706e-24	2.75196e-23	up	2383	K05387 glutamate receptor, ionotropic, plant | (RefSeq) glutamate receptor 2.8 (A)	--	hypothetical protein TorRG33x02_281050, partial [Trema orientale]	GLR28_ARATH RecName: Full=Glutamate receptor 2.8; AltName: Full=Ligand-gated ion channel 2.8; Flags: Precursor;	A0A2P5CKN0_TREOI RecName: Full=PBPe domain-containing protein {ECO:0000259|SMART:SM00079}; Flags: Fragment;	Glutamate-gated kainate-type ion channel receptor subunit GluR5 and related subunits	GO:0016021,integral component of membrane; GO:0005886,plasma membrane; GO:0005262,calcium channel activity; GO:0008066,glutamate receptor activity; GO:0015276,ligand-gated ion channel activity; GO:0038023,signaling receptor activity; GO:0006816,calcium ion transport; GO:0019722,calcium-mediated signaling; GO:0071230,cellular response to amino acid stimulus; GO:0003674,molecular_function; GO:00052…	Ligand-gated ion channel	--	--	--
UrtcanEVm018267t1	3.5	3.53	3.45	0.22	0.25	0.03	107	105	96	7	8	1	-4.37553	1.24054e-24	2.779e-23	down	2011	--	--	Ulp1 protease family, C-terminal catalytic domain containing protein [Parasponia andersonii]	--	A0A2P5D4D5_PARAD SubName: Full=Ulp1 protease family, C-terminal catalytic domain containing protein {ECO:0000313|EMBL:PON68164.1};	--	GO:0008234,cysteine-type peptidase activity; GO:0006508,proteolysis; GO:0003674,molecular_function; GO:0003824,catalytic activity; GO:0008233,peptidase activity; GO:0016787,hydrolase activity; GO:0140096,catalytic activity, acting on a protein; GO:0006807,nitrogen compound metabolic process; GO:0008150,biological_process; GO:0008152,metabolic process; GO:0019538,protein metabolic process; GO:0043…	--	--	--	--
UrtcanEVm011382t1	7.22	6.25	6.02	17.4	16.71	16.78	145	122	110	367	355	323	1.36784	1.64814e-24	3.6711e-23	up	1418	K04125 gibberellin 2beta-dioxygenase [EC:1.14.11.13] | (RefSeq) gibberellin 2-beta-dioxygenase 1 (A)	ko00904: Diterpenoid biosynthesis; ko01110: Biosynthesis of secondary metabolites	gibberellin 2-beta-dioxygenase 1 [Morus notabilis]	G2OX1_PEA RecName: Full=Gibberellin 2-beta-dioxygenase 1; EC=1.14.11.13; AltName: Full=GA 2-oxidase 1; AltName: Full=Gibberellin 2-beta-hydroxylase 1; AltName: Full=Gibberellin 2-oxidase 1; AltName: Full=Protein SLENDER;	W9SMT1_9ROSA SubName: Full=Gibberellin 2-beta-dioxygenase 1 {ECO:0000313|EMBL:EXC58248.1};	Iron/ascorbate family oxidoreductases	GO:0052634,C-19 gibberellin 2-beta-dioxygenase activity; GO:0046872,metal ion binding; GO:0009686,gibberellin biosynthetic process; GO:0003674,molecular_function; GO:0003824,catalytic activity; GO:0016491,oxidoreductase activity; GO:0016705,oxidoreductase activity, acting on paired donors, with incorporation or reduction of molecular oxygen; GO:0016706,2-oxoglutarate-dependent dioxygenase activit…	2OG-Fe(II) oxygenase superfamily	--	--	--
UrtcanEVm036985t1	18.18	15.46	13.38	4.08	2.85	2.88	205	169	137	48	34	31	-2.27858	1.83446e-24	4.08147e-23	down	919	--	--	uncharacterized protein LOC112092373 [Morus notabilis]	--	A0A2N9J8X4_FAGSY SubName: Full=Uncharacterized protein {ECO:0000313|EMBL:SPD32983.1};	--	--	--	--	--	--
UrtcanEVm000587t1	4.43	4.88	3.87	1.28	1.1	1.57	255	274	203	78	67	87	-1.7551	1.94314e-24	4.30857e-23	down	3543	--	--	hypothetical protein DEO72_LG7g2371 [Vigna unguiculata]	--	A0A4D6MLS2_VIGUN SubName: Full=Uncharacterized protein {ECO:0000313|EMBL:QCE01079.1};	--	--	--	--	--	--
UrtcanEVm012811t1	19.63	18.48	19.72	9.19	9.26	8.37	465	426	425	229	232	190	-1.12167	2.29398e-24	5.06929e-23	down	1622	K14317 nuclear pore complex protein Nup214 | (RefSeq) nuclear pore complex protein NUP214 (A)	ko03013: Nucleocytoplasmic transport	myb family transcription factor PHL8 isoform X1 [Potentilla anserina]	PHL8_ARATH RecName: Full=Myb family transcription factor PHL8 {ECO:0000305}; AltName: Full=Protein PHR1-LIKE 8 {ECO:0000305};	A0A8K0DMI2_9ROSA SubName: Full=Uncharacterized protein {ECO:0000313|EMBL:KAF3431476.1};	--	GO:0005634,nucleus; GO:0003677,DNA binding; GO:0003700,DNA-binding transcription factor activity; GO:0006355,regulation of DNA-templated transcription; GO:0003674,molecular_function; GO:0003676,nucleic acid binding; GO:0005488,binding; GO:0097159,organic cyclic compound binding; GO:1901363,heterocyclic compound binding; GO:0140110,transcription regulator activity; GO:0006139,nucleobase-containing…	MYB-CC type transfactor, LHEQLE motif	GARP-G2-like	TF	GARP->GARP-G2-like
UrtcanEVm014304t1	4.57	5.34	5.45	0.5	0.49	0.3	96	109	104	11	11	6	-3.57378	2.67799e-24	5.90454e-23	down	1478	K14802 phospholipid-transporting ATPase [EC:7.6.2.1] | (RefSeq) phospholipid-transporting ATPase 1-like (A)	ko04148: Efferocytosis	uncharacterized protein LOC106753757 [Vigna radiata var. radiata]	POLR1_ARATH RecName: Full=Retrovirus-related Pol polyprotein from transposon RE1; AltName: Full=Retro element 1 {ECO:0000303|PubMed:10689195}; Short=AtRE1 {ECO:0000303|PubMed:10689195}; Includes: RecName: Full=Protease RE1; EC=3.4.23.-; Includes: RecName: Full=Reverse transcriptase RE1; EC=2.7.7.49; Includes: RecName: Full=Endonuclease RE1;	A0A1S3TBE9_VIGRR SubName: Full=uncharacterized protein LOC106753757 {ECO:0000313|RefSeq:XP_014491092.1};	FOG: Transposon-encoded proteins with TYA, reverse transcriptase, integrase domains in various combinations	GO:0004190,aspartic-type endopeptidase activity; GO:0004519,endonuclease activity; GO:0046872,metal ion binding; GO:0003676,nucleic acid binding; GO:0003964,RNA-directed DNA polymerase activity; GO:0015074,DNA integration; GO:0006310,DNA recombination; GO:0006508,proteolysis; GO:0003674,molecular_function; GO:0003824,catalytic activity; GO:0004175,endopeptidase activity; GO:0008233,peptidase acti…	GAG-pre-integrase domain	--	--	--
UrtcanEVm008789t1	5.16	4.47	4.68	0.76	1.04	0.7	154	130	127	23	33	19	-2.55996	2.82717e-24	6.21946e-23	down	1972	K13412 calcium-dependent protein kinase [EC:2.7.11.1] | (RefSeq) uncharacterized protein LOC127136760 (A)	ko04075: Plant hormone signal transduction; ko04626: Plant-pathogen interaction	zinc finger BED domain-containing protein RICESLEEPER 2-like [Cucumis melo var. makuwa]	TRA1_MAIZE RecName: Full=Putative AC transposase; AltName: Full=ORFA;	A0A7N2KQS5_QUELO RecName: Full=BED-type domain-containing protein {ECO:0000259|PROSITE:PS50808};	Tam3-transposase (Ac family)	GO:0003677,DNA binding; GO:0046983,protein dimerization activity; GO:0006310,DNA recombination; GO:0032196,transposition; GO:0003674,molecular_function; GO:0003676,nucleic acid binding; GO:0005488,binding; GO:0097159,organic cyclic compound binding; GO:1901363,heterocyclic compound binding; GO:0005515,protein binding; GO:0006139,nucleobase-containing compound metabolic process; GO:0006259,DNA met…	Domain of unknown function (DUF4413)	--	--	--
UrtcanEVm024940t1	0.61	0.95	0.56	7.79	5.89	5.71	12	18	10	160	122	107	3.17457	2.9182e-24	6.4125e-23	up	1389	--	--	--	--	--	--	--	--	--	--	--
UrtcanEVm021989t1	1.5	1.46	1.61	6.66	6.33	7.22	39	37	38	182	174	180	2.13024	3.11387e-24	6.82714e-23	up	1752	K02940 large subunit ribosomal protein L9e | (RefSeq) 60S ribosomal protein L9 (A)	ko03010: Ribosome	60s ribosomal protein l9 [Quercus suber]	RL91_ARATH RecName: Full=60S ribosomal protein L9-1;	A0A5D3C437_CUCME SubName: Full=60S ribosomal protein L9 {ECO:0000313|EMBL:TYK05992.1};	60S ribosomal protein L9	GO:0009941,chloroplast envelope; GO:0022625,cytosolic large ribosomal subunit; GO:0022626,cytosolic ribosome; GO:0005730,nucleolus; GO:0005634,nucleus; GO:0000325,plant-type vacuole; GO:0009506,plasmodesma; GO:0005773,vacuole; GO:0003729,mRNA binding; GO:0019843,rRNA binding; GO:0003735,structural constituent of ribosome; GO:0002181,cytoplasmic translation; GO:0003674,molecular_function; GO:00036…	Ribosomal protein L6	--	--	--
UrtcanEVm037475t1	7.13	8.11	6.92	1.62	1.28	1.8	155	172	137	37	29	37	-2.27235	3.78226e-24	8.26484e-23	down	1519	--	--	--	--	--	--	--	--	--	--	--
UrtcanEVm008122t1	3.67	3.68	3.72	0.3	0.55	0.69	127	124	117	11	20	23	-2.86843	3.80259e-24	8.29999e-23	down	2239	K00815 tyrosine aminotransferase [EC:2.6.1.5] | (RefSeq) uncharacterized protein LOC115699415 isoform X1 (A)	ko00130: Ubiquinone and other terpenoid-quinone biosynthesis; ko00270: Cysteine and methionine metabolism; ko00350: Tyrosine metabolism; ko00360: Phenylalanine metabolism; ko00400: Phenylalanine, tyrosine and tryptophan biosynthesis; ko00950: Isoquinoline alkaloid biosynthesis; ko00960: Tropane, piperidine and pyridine alkaloid biosynthesis; ko01100: Metabolic pathways; ko01110: Biosynthesis of s…	hypothetical protein G4B88_005826 [Cannabis sativa]	POLR2_ARATH RecName: Full=Retrovirus-related Pol polyprotein from transposon RE2; AltName: Full=Retro element 2 {ECO:0000303|PubMed:10689195}; Short=AtRE2 {ECO:0000303|PubMed:10689195}; Includes: RecName: Full=Protease RE2; EC=3.4.23.-; Includes: RecName: Full=Reverse transcriptase RE2; EC=2.7.7.49; Includes: RecName: Full=Endonuclease RE2;	A0A803PME5_CANSA SubName: Full=Uncharacterized protein {ECO:0000313|EnsemblPlants:cds.evm.model.05.1697};	FOG: Transposon-encoded proteins with TYA, reverse transcriptase, integrase domains in various combinations	GO:0004190,aspartic-type endopeptidase activity; GO:0004519,endonuclease activity; GO:0046872,metal ion binding; GO:0003676,nucleic acid binding; GO:0003964,RNA-directed DNA polymerase activity; GO:0015074,DNA integration; GO:0006310,DNA recombination; GO:0006508,proteolysis; GO:0003674,molecular_function; GO:0003824,catalytic activity; GO:0004175,endopeptidase activity; GO:0008233,peptidase acti…	GAG-pre-integrase domain	--	--	--
UrtcanEVm004970t1	8.9	7.1	7.85	2.87	3.2	2.91	376	292	302	128	143	118	-1.42194	3.88397e-24	8.46817e-23	down	2673	K10717 cytokinin trans-hydroxylase | (RefSeq) cytokinin hydroxylase-like (A)	ko00908: Zeatin biosynthesis; ko01100: Metabolic pathways; ko01110: Biosynthesis of secondary metabolites	hypothetical protein BT93_L2738 [Corymbia citriodora subsp. variegata]	C7351_ARATH RecName: Full=Cytokinin hydroxylase; EC=1.14.13.-; AltName: Full=Cytochrome P450 35A1;	A0A2P5DY43_PARAD SubName: Full=Cytochrome P450 {ECO:0000313|EMBL:PON78218.1};	Cytochrome P450 CYP4/CYP19/CYP26 subfamilies	GO:0016021,integral component of membrane; GO:0099503,secretory vesicle; GO:0020037,heme binding; GO:0005506,iron ion binding; GO:0004497,monooxygenase activity; GO:0016705,oxidoreductase activity, acting on paired donors, with incorporation or reduction of molecular oxygen; GO:0033466,trans-zeatin biosynthetic process; GO:0003674,molecular_function; GO:0005488,binding; GO:0046906,tetrapyrrole bi…	Cytochrome P450	--	--	--
UrtcanEVm036017t1	10.69	9.64	9.37	26.34	21.92	24.23	177	155	141	457	384	384	1.26977	4.76674e-24	1.03239e-22	up	1218	K03025 DNA-directed RNA polymerase III subunit RPC6 | (RefSeq) uncharacterized protein LOC110777006 (A)	ko03020: RNA polymerase	uncharacterized protein LOC113755435 [Coffea eugenioides]	--	A0A6P6UIH5_COFAR SubName: Full=uncharacterized protein LOC113710661 {ECO:0000313|RefSeq:XP_027089582.1};	FOG: Reverse transcriptase	GO:0046872,metal ion binding; GO:0003676,nucleic acid binding; GO:0004523,RNA-DNA hybrid ribonuclease activity; GO:0003674,molecular_function; GO:0005488,binding; GO:0043167,ion binding; GO:0043169,cation binding; GO:0097159,organic cyclic compound binding; GO:1901363,heterocyclic compound binding; GO:0003824,catalytic activity; GO:0004518,nuclease activity; GO:0004519,endonuclease activity; GO:0…	Reverse transcriptase-like	--	--	--
UrtcanEVm001345t1	4.09	4.29	3.41	0.87	0.65	1.07	183	187	139	41	31	46	-2.20546	6.21383e-24	1.33987e-22	down	2817	--	--	hypothetical protein SDJN03_00908, partial [Cucurbita argyrosperma subsp. sororia]	--	--	--	--	--	--	--	--
UrtcanEVm017827t1	9.1	8.92	11.59	1.55	2.41	1.17	146	139	170	26	41	18	-2.5353	9.66188e-24	2.07196e-22	down	1194	--	--	--	--	A0A2N9GE05_FAGSY SubName: Full=Uncharacterized protein {ECO:0000313|EMBL:SPC97481.1};	--	--	--	--	--	--
UrtcanEVm003519t1	2.35	2.53	2.18	6.93	7.42	7.12	84	88	71	261	280	244	1.58826	1.08174e-23	2.31215e-22	up	2303	--	--	hypothetical protein PanWU01x14_308520 [Parasponia andersonii]	--	A0A2P5AQY3_PARAD RecName: Full=DUF1985 domain-containing protein {ECO:0000259|Pfam:PF09331};	--	--	Domain of unknown function (DUF1985)	--	--	--
UrtcanEVm013324t1	25.63	23.91	28.77	12.23	13.26	11.02	517	469	528	259	283	213	-1.11326	1.31692e-23	2.80566e-22	down	1423	K16222 Dof zinc finger protein DOF5.5 | (RefSeq) cyclic dof factor 3-like (A)	ko04712: Circadian rhythm - plant	hypothetical protein FNV43_RR11414 [Rhamnella rubrinervis]	DOF34_ARATH RecName: Full=Dof zinc finger protein DOF3.4; Short=AtDOF3.4; AltName: Full=OBF-binding protein 1;	A0A8K0H689_9ROSA SubName: Full=Uncharacterized protein {ECO:0000313|EMBL:KAF3446235.1};	--	GO:0005634,nucleus; GO:0003677,DNA binding; GO:0003700,DNA-binding transcription factor activity; GO:0000976,transcription cis-regulatory region binding; GO:0008270,zinc ion binding; GO:0042545,cell wall modification; GO:0045787,positive regulation of cell cycle; GO:0045893,positive regulation of DNA-templated transcription; GO:0009733,response to auxin; GO:0009751,response to salicylic acid; GO:…	Dof domain, zinc finger	C2C2-Dof	TF	C2C2->C2C2-Dof
UrtcanEVm010046t1	0.65	0.85	1.5	8.65	7.34	7.18	11	14	23	153	131	116	2.94572	1.38814e-23	2.94777e-22	up	1236	--	--	--	--	--	--	--	--	--	--	--
UrtcanEVm022801t1	0.11	0.2	0.51	10.45	10.12	11.18	1	2	5	132	130	130	5.50958	1.44843e-23	3.07246e-22	up	970	--	--	hypothetical protein L484_017466 [Morus notabilis]	--	W9QL97_9ROSA SubName: Full=Uncharacterized protein {ECO:0000313|EMBL:EXB40324.1};	--	--	--	--	--	--
UrtcanEVm003809t1	5.37	5.74	5.46	12.88	12.69	12.17	173	180	160	437	432	376	1.17374	1.5233e-23	3.22777e-22	up	2104	K08857 serine/threonine-protein kinase Nek1/4/5 [EC:2.7.11.1] | (RefSeq) serine/threonine-protein kinase Nek1 (A)	--	serine/threonine-protein kinase Nek1 [Morus notabilis]	NEK1_ARATH RecName: Full=Serine/threonine-protein kinase Nek1; EC=2.7.11.1; AltName: Full=NimA-related protein kinase 1; Short=AtNek1;	A0A2P5DKT4_PARAD SubName: Full=Serine/threonine protein kinase {ECO:0000313|EMBL:PON73868.1};	Serine/threonine protein kinase	GO:0055028,cortical microtubule; GO:0005524,ATP binding; GO:0106310,protein serine kinase activity; GO:0004674,protein serine/threonine kinase activity; GO:0007017,microtubule-based process; GO:0006468,protein phosphorylation; GO:0000166,nucleotide binding; GO:0003674,molecular_function; GO:0005488,binding; GO:0017076,purine nucleotide binding; GO:0030554,adenyl nucleotide binding; GO:0032553,rib…	Protein kinase domain	--	--	--
UrtcanEVm009093t1	5.05	5.09	3.79	14.75	13.54	13.07	104	102	71	319	295	258	1.5517	1.74666e-23	3.68512e-22	up	1447	K05278 flavonol synthase [EC:1.14.20.6] | (RefSeq) flavonol synthase/flavanone 3-hydroxylase (A)	ko00941: Flavonoid biosynthesis; ko01100: Metabolic pathways; ko01110: Biosynthesis of secondary metabolites	probable 2-oxoglutarate-dependent dioxygenase At5g05600 [Morus notabilis]	JOX2_ARATH RecName: Full=Jasmonate-induced oxygenase 2 {ECO:0000303|PubMed:28559313}; EC=1.14.11.- {ECO:0000269|PubMed:28559313, ECO:0000269|PubMed:28760569, ECO:0000269|PubMed:33516967}; AltName: Full=2-oxoglutarate-dependent dioxygenase JOX2 {ECO:0000305}; AltName: Full=Jasmonic acid oxidase 2 {ECO:0000303|PubMed:28760569};	W9RNE7_9ROSA SubName: Full=Leucoanthocyanidin dioxygenase {ECO:0000313|EMBL:EXB88398.1};	Iron/ascorbate family oxidoreductases	GO:0005829,cytosol; GO:0051213,dioxygenase activity; GO:0005506,iron ion binding; GO:0120091,jasmonic acid hydrolase; GO:0097237,cellular response to toxic substance; GO:0006952,defense response; GO:1900366,negative regulation of defense response to insect; GO:1900150,regulation of defense response to fungus; GO:2000022,regulation of jasmonic acid mediated signaling pathway; GO:0003674,molecular_…	2OG-Fe(II) oxygenase superfamily	--	--	--
UrtcanEVm030749t1	10.96	12.16	10.77	2.54	2.89	2.95	167	181	150	40	46	43	-2.05118	1.97049e-23	4.15287e-22	down	1148	--	--	--	--	--	--	--	--	--	--	--
UrtcanEVm010558t1	5.49	5.13	5.42	0.15	0.29	0.11	108	98	97	3	6	2	-4.88991	2.33349e-23	4.90735e-22	down	1394	K13415 protein brassinosteroid insensitive 1 [EC:2.7.10.1 2.7.11.1] | (RefSeq) uncharacterized protein LOC103413440 isoform X1 (A)	ko04075: Plant hormone signal transduction	squamosa promoter-binding-like protein 8 [Cannabis sativa]	SPL8_ARATH RecName: Full=Squamosa promoter-binding-like protein 8;	A0A7J6HND6_CANSA RecName: Full=SBP-type domain-containing protein {ECO:0000259|PROSITE:PS51141};	--	GO:0005737,cytoplasm; GO:0005634,nucleus; GO:0003677,DNA binding; GO:0046872,metal ion binding; GO:0048653,anther development; GO:0030154,cell differentiation; GO:0009554,megasporogenesis; GO:0009556,microsporogenesis; GO:0003674,molecular_function; GO:0003676,nucleic acid binding; GO:0005488,binding; GO:0097159,organic cyclic compound binding; GO:1901363,heterocyclic compound binding; GO:0043167…	SBP domain	SBP	TF	SBP
UrtcanEVm031141t1	15.39	19.32	16.36	57.83	46.64	63.29	73	88	70	279	235	284	1.68844	2.54634e-23	5.34922e-22	up	548	--	--	--	--	--	--	--	--	--	--	--
UrtcanEVm002969t1	9.77	9.58	10.12	4.51	3.67	4.13	357	341	337	174	142	145	-1.27197	2.55088e-23	5.35302e-22	down	2351	K19045 E3 ubiquitin-protein ligase BIG BROTHER and related proteins [EC:2.3.2.27] | (RefSeq) E3 ubiquitin ligase BIG BROTHER-related-like (A)	--	GPCR, family 2, CD97 antigen [Trema orientale]	VSR7_ARATH RecName: Full=Vacuolar-sorting receptor 7; Short=AtVSR7; AltName: Full=BP80-like protein f; Short=AtBP80f; AltName: Full=Epidermal growth factor receptor-like protein 3; Short=AtELP3; Flags: Precursor;	A0A2P5EFK2_TREOI SubName: Full=GPCR, family 2, CD97 antigen {ECO:0000313|EMBL:PON84325.1};	--	GO:0005768,endosome; GO:0000139,Golgi membrane; GO:0017119,Golgi transport complex; GO:0016021,integral component of membrane; GO:0016020,membrane; GO:0005802,trans-Golgi network; GO:0005509,calcium ion binding; GO:0061630,ubiquitin protein ligase activity; GO:0006896,Golgi to vacuole transport; GO:0006623,protein targeting to vacuole; GO:0006511,ubiquitin-dependent protein catabolic process; GO:…	PA domain	--	--	--
UrtcanEVm019246t1	24.78	23.14	23.39	11.02	11.88	10.8	467	424	401	218	237	195	-1.09564	4.26379e-23	8.80599e-22	down	1348	K13195 cold-inducible RNA-binding protein | (GenBank) Glycine-rich RNA-binding protein (A)	--	glycine-rich RNA-binding protein 4, mitochondrial [Solanum lycopersicum]	RBG4_ARATH RecName: Full=Glycine-rich RNA-binding protein 4, mitochondrial {ECO:0000303|PubMed:11809873, ECO:0000303|PubMed:16207746}; Short=AtGR-RBP4 {ECO:0000303|PubMed:11809873, ECO:0000303|PubMed:16207746}; AltName: Full=AtRBG4 {ECO:0000303|PubMed:20009520}; AltName: Full=Glycine-rich protein 4 {ECO:0000303|PubMed:17169986}; Short=AtGRP4 {ECO:0000303|PubMed:17169986}; AltName: Full=Mitochondr…	A0A6N2BVC1_SOLCI RecName: Full=RRM domain-containing protein {ECO:0000259|PROSITE:PS50102};	FOG: RRM domain	GO:0005829,cytosol; GO:0005615,extracellular space; GO:0005739,mitochondrion; GO:0003690,double-stranded DNA binding; GO:0035198,miRNA binding; GO:0003723,RNA binding; GO:0003697,single-stranded DNA binding; GO:0003727,single-stranded RNA binding; GO:0035197,siRNA binding; GO:0006858,extracellular transport; GO:1990428,miRNA transport; GO:1900864,mitochondrial RNA modification; GO:0050688,regulat…	RNA recognition motif. (a.k.a. RRM, RBD, or RNP domain)	--	--	--
UrtcanEVm018083t1	21.52	18.71	17.29	6.05	4.7	3.05	229	193	167	67	53	31	-2.07145	4.38079e-23	9.03809e-22	down	883	--	--	RecName: Full=Germin-like protein; Short=Ma-Glp; Flags: Precursor [Morus alba]	GLP1_MORAL RecName: Full=Germin-like protein {ECO:0000303|PubMed:23284650}; Short=Ma-Glp {ECO:0000303|PubMed:23284650}; Flags: Precursor;	W9QK62_9ROSA RecName: Full=Germin-like protein {ECO:0000256|RuleBase:RU366015};	--	GO:0048046,apoplast; GO:0030145,manganese ion binding; GO:0050832,defense response to fungus; GO:0050829,defense response to Gram-negative bacterium; GO:0050830,defense response to Gram-positive bacterium; GO:0031640,killing of cells of another organism; GO:0003674,molecular_function; GO:0005488,binding; GO:0043167,ion binding; GO:0043169,cation binding; GO:0046872,metal ion binding; GO:0046914,t…	Cupin	--	--	--
UrtcanEVm008177t1	19.34	20.53	18.98	7.11	9	7.9	345	356	308	133	170	135	-1.30781	5.22926e-23	1.07772e-21	down	1291	--	--	--	--	--	--	--	--	--	--	--
UrtcanEVm020943t1	0.7	0.36	0.89	10.73	14.32	12.03	6	3	7	96	131	99	4.24184	5.69808e-23	1.17065e-21	up	769	K05387 glutamate receptor, ionotropic, plant | (RefSeq) LOW QUALITY PROTEIN: glutamate receptor 2.3-like (A)	--	Bet v I type allergen [Parasponia andersonii]	MAL12_MALDO RecName: Full=Major allergen Mal d 1; AltName: Full=AP15; AltName: Full=Allergen Mal d I; AltName: Allergen=Mal d 1;	A0A2P5CLQ7_PARAD SubName: Full=Bet v I type allergen {ECO:0000313|EMBL:PON61980.1};	--	GO:0010427,abscisic acid binding; GO:0004864,protein phosphatase inhibitor activity; GO:0038023,signaling receptor activity; GO:0009738,abscisic acid-activated signaling pathway; GO:0006952,defense response; GO:0009607,response to biotic stimulus; GO:0003674,molecular_function; GO:0005488,binding; GO:0008289,lipid binding; GO:0019840,isoprenoid binding; GO:0031406,carboxylic acid binding; GO:0033…	Pathogenesis-related protein Bet v 1 family	--	--	--
UrtcanEVm000645t1	7.55	7.91	8.04	3.62	3.98	3.48	431	440	418	218	240	191	-1.0965	5.94676e-23	1.22046e-21	down	3513	K22804 structural maintenance of chromosomes protein 6 | (RefSeq) structural maintenance of chromosomes protein 6B (A)	--	structural maintenance of chromosomes protein 6B [Morus notabilis]	SMC6A_ARATH RecName: Full=Structural maintenance of chromosomes protein 6A;	W9S6S1_9ROSA RecName: Full=SMC_N domain-containing protein {ECO:0000259|Pfam:PF02463};	DNA repair protein RAD18 (SMC family protein)	GO:0005634,nucleus; GO:0035861,site of double-strand break; GO:0030915,Smc5-Smc6 complex; GO:0005524,ATP binding; GO:0016887,ATP hydrolysis activity; GO:0003684,damaged DNA binding; GO:0003697,single-stranded DNA binding; GO:0000724,double-strand break repair via homologous recombination; GO:0010165,response to X-ray; GO:0007062,sister chromatid cohesion; GO:0000166,nucleotide binding; GO:0003674…	RecF/RecN/SMC N terminal domain	--	--	--
UrtcanEVm020374t1	5.76	5.86	8.15	0.24	0.24	0.72	91	90	117	4	4	11	-4.07614	5.99482e-23	1.22903e-21	down	1181	K09841 xanthoxin dehydrogenase [EC:1.1.1.288] | (RefSeq) zerumbone synthase-like (A)	ko00906: Carotenoid biosynthesis; ko01100: Metabolic pathways; ko01110: Biosynthesis of secondary metabolites	short-chain dehydrogenase reductase ATA1 [Morus notabilis]	ATA1_ARATH RecName: Full=Short-chain dehydrogenase reductase ATA1 {ECO:0000305}; EC=1.1.1.-; AltName: Full=Protein TAPETUM 1 {ECO:0000303|PubMed:9351239}; Short=ATA1 {ECO:0000303|PubMed:9351239}; AltName: Full=Tasselseed-2 homolog ATA1 {ECO:0000305};	W9SHG0_9ROSA SubName: Full=Momilactone A synthase {ECO:0000313|EMBL:EXC29931.1};	Reductases with broad range of substrate specificities	GO:0042802,identical protein binding; GO:0016491,oxidoreductase activity; GO:0003674,molecular_function; GO:0005488,binding; GO:0005515,protein binding; GO:0003824,catalytic activity	Enoyl-(Acyl carrier protein) reductase	--	--	--
UrtcanEVm031758t1	2.76	2.18	2.54	6.8	6.18	6.53	137	105	114	357	324	311	1.37439	8.16816e-23	1.66762e-21	up	3098	--	--	--	--	--	--	--	--	--	--	--
UrtcanEVm003497t1	2.29	1.86	2.34	7.76	6.95	6.86	72	57	67	257	231	207	1.71929	8.64438e-23	1.763e-21	up	2061	K00422 polyphenol oxidase [EC:1.10.3.1] | (RefSeq) polyphenol oxidase, chloroplastic (A)	ko00350: Tyrosine metabolism; ko00950: Isoquinoline alkaloid biosynthesis; ko01100: Metabolic pathways; ko01110: Biosynthesis of secondary metabolites	Polyphenol oxidase [Parasponia andersonii]	PPO_MALDO RecName: Full=Polyphenol oxidase, chloroplastic; Short=PPO; EC=1.10.3.1; AltName: Full=Catechol oxidase; Flags: Precursor;	A0A2P5BPR9_PARAD SubName: Full=Polyphenol oxidase {ECO:0000313|EMBL:PON50734.1};	--	GO:0009543,chloroplast thylakoid lumen; GO:0004097,catechol oxidase activity; GO:0046872,metal ion binding; GO:0046148,pigment biosynthetic process; GO:0003674,molecular_function; GO:0003824,catalytic activity; GO:0004497,monooxygenase activity; GO:0016491,oxidoreductase activity; GO:0016679,oxidoreductase activity, acting on diphenols and related substances as donors; GO:0016682,oxidoreductase a…	Protein of unknown function (DUF_B2219)	--	--	--
UrtcanEVm005196t1	0.15	0.3	0.16	4.38	3.7	3.42	4	8	4	125	106	89	4.21434	8.86644e-23	1.80641e-21	up	1816	K13963 serpin B | (RefSeq) serpin-ZX (A)	--	Serpin family [Trema orientale]	SPZX_ARATH RecName: Full=Serpin-ZX; AltName: Full=ArathZx; AltName: Full=AtSerpin1; AltName: Full=Serpin-1;	A0A2P5FMZ7_TREOI SubName: Full=Serpin family {ECO:0000313|EMBL:PON99181.1};	Serpin	GO:0048046,apoplast; GO:0005737,cytoplasm; GO:0005615,extracellular space; GO:0004869,cysteine-type endopeptidase inhibitor activity; GO:0004867,serine-type endopeptidase inhibitor activity; GO:0003674,molecular_function; GO:0004857,enzyme inhibitor activity; GO:0004866,endopeptidase inhibitor activity; GO:0030234,enzyme regulator activity; GO:0030414,peptidase inhibitor activity; GO:0061134,pept…	Serpin (serine protease inhibitor)	--	--	--
UrtcanEVm026207t1	27.98	23.26	24.5	58.88	58.73	55.75	203	163	161	441	452	385	1.17369	8.97486e-23	1.8266e-21	up	691	K09841 xanthoxin dehydrogenase [EC:1.1.1.288] | (RefSeq) (+)-borneol dehydrogenase 2 (A)	ko00906: Carotenoid biosynthesis; ko01100: Metabolic pathways; ko01110: Biosynthesis of secondary metabolites	Alcohol dehydrogenase superfamily, zinc-type [Corchorus capsularis]	SDR3A_ARATH RecName: Full=Short-chain dehydrogenase reductase 3a; Short=AtSDR3a; EC=1.1.1.-;	A0A2P2LRY8_RHIMU SubName: Full=Alcohol dehydrogenase {ECO:0000313|EMBL:MBX20739.1};	15-hydroxyprostaglandin dehydrogenase and related dehydrogenases	GO:0016491,oxidoreductase activity; GO:0042742,defense response to bacterium; GO:0009626,plant-type hypersensitive response; GO:0003674,molecular_function; GO:0003824,catalytic activity; GO:0006950,response to stress; GO:0006952,defense response; GO:0008150,biological_process; GO:0009605,response to external stimulus; GO:0009607,response to biotic stimulus; GO:0009617,response to bacterium; GO:00…	short chain dehydrogenase	--	--	--
UrtcanEVm000345t1	1.9	1.58	1.73	0.2	0.23	0.3	127	103	105	14	16	19	-2.87377	9.7767e-23	1.98773e-21	down	4058	K08711 ATP-binding cassette, subfamily G (WHITE), member 2, PDR | (RefSeq) pleiotropic drug resistance protein 2-like (A)	ko02010: ABC transporters	pleiotropic drug resistance protein 2 [Morus notabilis]	AB39G_ARATH RecName: Full=ABC transporter G family member 39; Short=ABC transporter ABCG.39; Short=AtABCG39; AltName: Full=Pleiotropic drug resistance protein 11;	W9QQF6_9ROSA SubName: Full=Pleiotropic drug resistance protein 2 {ECO:0000313|EMBL:EXB37748.1};	Pleiotropic drug resistance proteins (PDR1-15), ABC superfamily	GO:0016021,integral component of membrane; GO:0005886,plasma membrane; GO:0140359,ABC-type transporter activity; GO:0005524,ATP binding; GO:0000302,response to reactive oxygen species; GO:0042908,xenobiotic transport; GO:0003674,molecular_function; GO:0005215,transporter activity; GO:0015399,primary active transmembrane transporter activity; GO:0022804,active transmembrane transporter activity; G…	ABC-2 type transporter	--	--	--
UrtcanEVm018264t1	0.25	0.31	0.34	5.62	4.95	4.78	5	6	6	116	103	90	4.07644	1.81623e-22	3.6622e-21	up	1394	K03006 DNA-directed RNA polymerase II subunit RPB1 [EC:2.7.7.6] | (RefSeq) LOW QUALITY PROTEIN: DNA-directed RNA polymerase II subunit RPB1-like (A)	ko03020: RNA polymerase; ko03420: Nucleotide excision repair	Ribonuclease H-like superfamily [Arabidopsis thaliana x Arabidopsis arenosa]	POLX_TOBAC RecName: Full=Retrovirus-related Pol polyprotein from transposon TNT 1-94; Includes: RecName: Full=Protease; EC=3.4.23.-; Includes: RecName: Full=Reverse transcriptase; EC=2.7.7.49; Includes: RecName: Full=Endonuclease;	Q9ZPU5_ARATH SubName: Full=Putative retroelement pol polyprotein {ECO:0000313|EMBL:AAD19773.1};	FOG: Transposon-encoded proteins with TYA, reverse transcriptase, integrase domains in various combinations	GO:0004190,aspartic-type endopeptidase activity; GO:0004519,endonuclease activity; GO:0003676,nucleic acid binding; GO:0003964,RNA-directed DNA polymerase activity; GO:0008270,zinc ion binding; GO:0015074,DNA integration; GO:0006508,proteolysis; GO:0003674,molecular_function; GO:0003824,catalytic activity; GO:0004175,endopeptidase activity; GO:0008233,peptidase activity; GO:0016787,hydrolase acti…	GAG-pre-integrase domain	--	--	--
UrtcanEVm001794t1	0.59	0.36	0.68	2.66	2.77	2.8	32	19	34	155	161	148	2.34193	3.0199e-22	6.06427e-21	up	3414	K17609 nucleoredoxin [EC:1.8.1.8] | (RefSeq) hypothetical protein (A)	--	U-box domain-containing protein 35 [Morus notabilis]	PUB34_ARATH RecName: Full=U-box domain-containing protein 34; AltName: Full=Plant U-box protein 34; Includes: RecName: Full=E3 ubiquitin ligase; EC=2.3.2.27; AltName: Full=RING-type E3 ubiquitin transferase {ECO:0000305}; Includes: RecName: Full=Serine/threonine-protein kinase; EC=2.7.11.-;	A0A7J6ID04_CANSA SubName: Full=Uncharacterized protein {ECO:0000313|EMBL:KAF4404580.1};	--	GO:0005524,ATP binding; GO:0106310,protein serine kinase activity; GO:0004674,protein serine/threonine kinase activity; GO:0004842,ubiquitin-protein transferase activity; GO:0006468,protein phosphorylation; GO:0000166,nucleotide binding; GO:0003674,molecular_function; GO:0005488,binding; GO:0017076,purine nucleotide binding; GO:0030554,adenyl nucleotide binding; GO:0032553,ribonucleotide binding;…	Protein kinase domain	--	--	--
UrtcanEVm013048t1	3.68	7.21	4.2	18.53	16.9	20.48	52	99	54	274	253	277	1.87189	3.13342e-22	6.28578e-21	up	1081	K09286 EREBP-like factor | (RefSeq) dehydration-responsive element-binding protein 1A-like (A)	--	CBF/DREB-like transcription factor 1 [Citrus trifoliata]	DRE1D_ARATH RecName: Full=Dehydration-responsive element-binding protein 1D; Short=Protein DREB1D; AltName: Full=C-repeat/dehydration-responsive element-binding factor 4; Short=C-repeat-binding factor 4; Short=CRT/DRE-binding factor 4;	B3RGD7_PONTR SubName: Full=CBF/DREB-like transcription factor 1 {ECO:0000313|EMBL:ABH08746.1};	--	GO:0005634,nucleus; GO:0003700,DNA-binding transcription factor activity; GO:0000976,transcription cis-regulatory region binding; GO:0009738,abscisic acid-activated signaling pathway; GO:0019760,glucosinolate metabolic process; GO:0003674,molecular_function; GO:0140110,transcription regulator activity; GO:0001067,transcription regulatory region nucleic acid binding; GO:0003676,nucleic acid bindin…	AP2 domain	AP2/ERF-ERF	TF	AP2/ERF->AP2/ERF-ERF
UrtcanEVm014565t1	32.28	32.86	34.68	14.53	16.81	15.54	417	412	407	196	230	192	-1.10565	4.19865e-22	8.37974e-21	down	1012	K20102 YTH domain-containing family protein | (RefSeq) YTH domain-containing protein ECT3 isoform X1 (A)	--	YTH domain-containing protein ECT1 isoform X3 [Pyrus x bretschneideri]	ECT2_ARATH RecName: Full=YTH domain-containing protein ECT2 {ECO:0000305}; AltName: Full=Protein EVOLUTIONARILY CONSERVED C-TERMINAL REGION 2 {ECO:0000303|PubMed:16113215};	A0A498HPN2_MALDO RecName: Full=YTH domain-containing protein {ECO:0000259|PROSITE:PS50882};	Uncharacterized high-glucose-regulated protein	GO:0005737,cytoplasm; GO:0005829,cytosol; GO:0005634,nucleus; GO:0003729,mRNA binding; GO:0061157,mRNA destabilization; GO:0003674,molecular_function; GO:0003676,nucleic acid binding; GO:0003723,RNA binding; GO:0005488,binding; GO:0097159,organic cyclic compound binding; GO:1901363,heterocyclic compound binding; GO:0006139,nucleobase-containing compound metabolic process; GO:0006401,RNA catabolic…	YT521-B-like domain	--	--	--
UrtcanEVm029785t1	2.5	2.24	2.25	8.3	9.66	8.15	55	48	45	192	225	172	1.8872	4.21525e-22	8.40431e-21	up	1527	--	--	serine protease inhibitor, Kazal-type family protein [Parasponia andersonii]	--	A0A2P5DF79_PARAD SubName: Full=Serine protease inhibitor, Kazal-type family protein {ECO:0000313|EMBL:PON71923.1};	--	GO:0016021,integral component of membrane; GO:0005575,cellular_component; GO:0016020,membrane; GO:0031224,intrinsic component of membrane; GO:0110165,cellular anatomical entity	Kazal-type serine protease inhibitor domain	--	--	--
UrtcanEVm013440t1	16.24	11.77	10.12	1.77	1.83	2.23	168	118	95	19	20	22	-2.73718	5.37158e-22	1.06772e-20	down	866	--	--	--	--	--	--	--	--	--	--	--
UrtcanEVm008943t1	10.28	7.27	9.61	20.41	22.69	20.58	221	152	188	461	516	424	1.21469	5.64937e-22	1.12179e-20	up	1498	K12818 ATP-dependent RNA helicase DHX8/PRP22 [EC:3.6.4.13] | (RefSeq) hypothetical protein (A)	ko03040: Spliceosome	protein ZINC INDUCED FACILITATOR 1 [Cannabis sativa]	ZIFL1_ARATH RecName: Full=Protein ZINC INDUCED FACILITATOR-LIKE 1; AltName: Full=Protein ZIF-LIKE 1;	A0A6P6G167_ZIZJJ SubName: Full=protein ZINC INDUCED FACILITATOR-LIKE 1-like {ECO:0000313|RefSeq:XP_024927887.1};	Permease of the major facilitator superfamily	GO:0016021,integral component of membrane; GO:0009705,plant-type vacuole membrane; GO:0005886,plasma membrane; GO:0022821,solute:potassium antiporter activity; GO:0010540,basipetal auxin transport; GO:0009630,gravitropism; GO:0090333,regulation of stomatal closure; GO:0009414,response to water deprivation; GO:0048364,root development; GO:0003674,molecular_function; GO:0005215,transporter activity…	Major Facilitator Superfamily	--	--	--
UrtcanEVm000139t1	0.91	0.96	0.84	1.77	2	1.79	250	257	210	516	583	474	1.0294	6.55744e-22	1.29816e-20	up	15883	K08711 ATP-binding cassette, subfamily G (WHITE), member 2, PDR | (RefSeq) pleiotropic drug resistance protein 1-like (A)	ko02010: ABC transporters	Integrase catalytic core [Arabidopsis suecica]	RRPO_OENBE RecName: Full=RNA-directed DNA polymerase homolog; EC=2.7.7.48; AltName: Full=Reverse transcriptase homolog;	A0A6D2IMB2_9BRAS SubName: Full=Uncharacterized protein {ECO:0000313|EMBL:CAA7028739.1};	FOG: Transposon-encoded proteins with TYA, reverse transcriptase, integrase domains in various combinations	GO:0005739,mitochondrion; GO:0003968,RNA-directed 5'-3' RNA polymerase activity; GO:0003964,RNA-directed DNA polymerase activity; GO:0003674,molecular_function; GO:0003824,catalytic activity; GO:0016740,transferase activity; GO:0016772,transferase activity, transferring phosphorus-containing groups; GO:0016779,nucleotidyltransferase activity; GO:0034062,5'-3' RNA polymerase activity; GO:0097747,R…	RNase H-like domain found in reverse transcriptase	--	--	--
UrtcanEVm012847t1	0.12	0.18	0.32	6.97	5.84	5.84	2	3	5	124	105	95	4.90899	6.97809e-22	1.37865e-20	up	1242	K12855 pre-mRNA-processing factor 6 | (RefSeq) protein STABILIZED1 (A)	ko03040: Spliceosome	Pre-mRNA-processing factor 6 [Glycine soja]	STA1_ARATH RecName: Full=Protein STABILIZED1; AltName: Full=Pre-mRNA processing factor 6-like protein; AltName: Full=Protein EMBRYO DEFECTIVE 2770;	I1M3U2_SOYBN RecName: Full=Ubiquitin-like domain-containing protein {ECO:0000259|PROSITE:PS50053};	HAT repeat protein	GO:0015030,Cajal body; GO:0071013,catalytic step 2 spliceosome; GO:0005634,nucleus; GO:0005681,spliceosomal complex; GO:0046540,U4/U6 x U5 tri-snRNP complex; GO:0080188,gene silencing by RNA-directed DNA methylation; GO:0000398,mRNA splicing, via spliceosome; GO:2000630,positive regulation of miRNA metabolic process; GO:2000636,positive regulation of primary miRNA processing; GO:0009409,response …	Tetratricopeptide repeat	--	--	--
UrtcanEVm011677t1	9.64	9.67	9.93	22.68	20.05	19.67	209	204	196	517	460	409	1.07982	1.05935e-21	2.07827e-20	up	1509	K20043 clathrin coat assembly protein AP180 | (RefSeq) putative clathrin assembly protein At5g35200 (A)	--	hypothetical protein FNV43_RR19782 [Rhamnella rubrinervis]	DOF56_ARATH RecName: Full=Dof zinc finger protein DOF5.6 {ECO:0000303|PubMed:12475498}; Short=AtDOF5.6 {ECO:0000303|PubMed:12475498}; AltName: Full=Protein HIGH CAMBIAL ACTIVITY 2 {ECO:0000303|PubMed:19915089}; AltName: Full=Protein PHLOEM EARLY DOF HCA2 {ECO:0000303|PubMed:30626969};	A0A8K0DZW5_9ROSA SubName: Full=Uncharacterized protein {ECO:0000313|EMBL:KAF3437029.1};	--	GO:0005634,nucleus; GO:0003700,DNA-binding transcription factor activity; GO:0046872,metal ion binding; GO:0000976,transcription cis-regulatory region binding; GO:0010087,phloem or xylem histogenesis; GO:0045893,positive regulation of DNA-templated transcription; GO:0010067,procambium histogenesis; GO:0006355,regulation of DNA-templated transcription; GO:0090057,root radial pattern formation; GO:…	Dof domain, zinc finger	C2C2-Dof	TF	C2C2->C2C2-Dof
UrtcanEVm016331t1	12.71	8.85	10.97	32.87	35.06	26.74	129	87	101	347	377	259	1.52407	1.0702e-21	2.09744e-20	up	855	--	--	--	--	--	--	--	--	--	--	--
UrtcanEVm015464t1	8.51	8.5	8.99	1.86	2.3	2.33	157	152	151	36	44	41	-2.03062	1.23008e-21	2.40356e-20	down	1327	K00366 ferredoxin-nitrite reductase [EC:1.7.7.1] | (RefSeq) ferredoxin--nitrite reductase, chloroplastic (A)	ko00910: Nitrogen metabolism; ko01100: Metabolic pathways	hypothetical protein LSAT_7X86961 [Lactuca sativa]	NIR_BETPN RecName: Full=Ferredoxin--nitrite reductase, chloroplastic; EC=1.7.7.1; Flags: Precursor;	A0A2J6JKU0_LACSA RecName: Full=NIR_SIR domain-containing protein {ECO:0000259|Pfam:PF01077};	Sulfite reductase (ferredoxin)	GO:0009507,chloroplast; GO:0051539,4 iron, 4 sulfur cluster binding; GO:0048307,ferredoxin-nitrite reductase activity; GO:0020037,heme binding; GO:0046872,metal ion binding; GO:0042128,nitrate assimilation; GO:0003674,molecular_function; GO:0005488,binding; GO:0051536,iron-sulfur cluster binding; GO:0051540,metal cluster binding; GO:0003824,catalytic activity; GO:0016491,oxidoreductase activity; …	Nitrite and sulphite reductase 4Fe-4S domain	AP2/ERF-ERF	TF	AP2/ERF->AP2/ERF-ERF
UrtcanEVm004307t1	3.86	4.1	4.53	0.81	0.74	0.36	113	117	121	25	23	10	-2.71104	1.36946e-21	2.66793e-20	down	1941	K05666 ATP-binding cassette, subfamily C (CFTR/MRP), member 2 | (RefSeq) ABC transporter C family member 10-like (A)	ko02010: ABC transporters	retrotransposon protein, putative, Ty3-gypsy subclass [Oryza sativa Japonica Group]	RRPO_OENBE RecName: Full=RNA-directed DNA polymerase homolog; EC=2.7.7.48; AltName: Full=Reverse transcriptase homolog;	A0A8I7B4B4_HORVV RecName: Full=Reverse transcriptase domain-containing protein {ECO:0000259|PROSITE:PS50878};	FOG: Transposon-encoded proteins with TYA, reverse transcriptase, integrase domains in various combinations	GO:0005739,mitochondrion; GO:0003968,RNA-directed 5'-3' RNA polymerase activity; GO:0003964,RNA-directed DNA polymerase activity; GO:0003674,molecular_function; GO:0003824,catalytic activity; GO:0016740,transferase activity; GO:0016772,transferase activity, transferring phosphorus-containing groups; GO:0016779,nucleotidyltransferase activity; GO:0034062,5'-3' RNA polymerase activity; GO:0097747,R…	Reverse transcriptase (RNA-dependent DNA polymerase)	--	--	--
UrtcanEVm014773t1	5.89	4.49	3.29	18.97	20.69	20.82	163	121	83	553	606	553	2.12853	1.59315e-21	3.09754e-20	up	1849	K03882 NADH-ubiquinone oxidoreductase chain 4L [EC:7.1.1.2] | (RefSeq) nad4L, C3258_p19; NADH dehydrogenase subunit 4L (A)	ko00190: Oxidative phosphorylation; ko01100: Metabolic pathways	NADH dehydrogenase subunit 4L [Isolepis setacea]	NU4LM_ARATH RecName: Full=NADH-ubiquinone oxidoreductase chain 4L; EC=7.1.1.2; AltName: Full=NADH dehydrogenase subunit 4L;	A0A8K1XVQ8_LONJA SubName: Full=NADH dehydrogenase subunit 4L {ECO:0000313|EMBL:UHJ18736.1};	NADH dehydrogenase subunit 4L and related proteins	GO:0016021,integral component of membrane; GO:0031966,mitochondrial membrane; GO:0009536,plastid; GO:0070469,respirasome; GO:0008137,NADH dehydrogenase (ubiquinone) activity; GO:0042773,ATP synthesis coupled electron transport; GO:0003674,molecular_function; GO:0003824,catalytic activity; GO:0003954,NADH dehydrogenase activity; GO:0003955,NAD(P)H dehydrogenase (quinone) activity; GO:0005215,trans…	NADH-ubiquinone/plastoquinone oxidoreductase chain 4L	--	--	--
UrtcanEVm027452t1	0.41	0.85	0.8	10.25	9.85	9.64	4	8	7	103	101	89	3.83976	2.38462e-21	4.60893e-20	up	828	--	--	--	--	--	--	--	--	--	--	--
UrtcanEVm014698t1	7.41	7.77	8.68	1.51	1.23	1.15	108	110	115	23	19	16	-2.63022	3.56013e-21	6.81366e-20	down	1106	K03188 urease accessory protein | (RefSeq) uncharacterized protein LOC108224146 isoform X1 (A)	--	Phloem protein [Trema orientale]	P2B12_ARATH RecName: Full=Putative F-box protein PP2-B12; AltName: Full=Protein PHLOEM PROTEIN 2-LIKE B12; Short=AtPP2-B12;	A0A2P5DHZ8_TREOI SubName: Full=Phloem protein {ECO:0000313|EMBL:PON72906.1};	--	GO:0030246,carbohydrate binding; GO:0003674,molecular_function; GO:0005488,binding	Phloem protein 2	--	--	--
UrtcanEVm002778t1	11.9	11.87	13.87	6.21	5.55	6.11	420	408	446	231	207	207	-1.08883	4.27743e-21	8.16256e-20	down	2280	K13415 protein brassinosteroid insensitive 1 [EC:2.7.10.1 2.7.11.1] | (Kazusa) Lj1g3v1222380.1; - (A)	ko04075: Plant hormone signal transduction	probable inactive receptor kinase At1g48480 [Morus notabilis]	Y1848_ARATH RecName: Full=Probable inactive receptor kinase At1g48480; Flags: Precursor;	W9QLR7_9ROSA SubName: Full=Putative inactive receptor kinase {ECO:0000313|EMBL:EXB25608.1};	--	GO:0016021,integral component of membrane; GO:0005634,nucleus; GO:0000325,plant-type vacuole; GO:0005886,plasma membrane; GO:0009506,plasmodesma; GO:0005524,ATP binding; GO:0042802,identical protein binding; GO:0004672,protein kinase activity; GO:0006468,protein phosphorylation; GO:0000166,nucleotide binding; GO:0003674,molecular_function; GO:0005488,binding; GO:0017076,purine nucleotide binding;…	Protein kinase domain	--	--	--
UrtcanEVm008442t1	7.04	6.25	4.99	14.81	16.16	13.73	183	158	118	405	444	342	1.27303	4.84381e-21	9.23436e-20	up	1752	K21596 calmodulin-binding transcription activator | (RefSeq) uncharacterized LOC107794376 (A)	--	F-box protein CPR1 [Morus notabilis]	CPR1_ARATH RecName: Full=F-box protein CPR1; AltName: Full=Protein CONSTITUTIVE EXPRESSER OF PR GENES 1; AltName: Full=Protein CONSTITUTIVE EXPRESSER OF PR GENES 30 {ECO:0000303|PubMed:19682297};	W9R8S7_9ROSA SubName: Full=F-box protein {ECO:0000313|EMBL:EXB41581.1};	--	GO:0005737,cytoplasm; GO:0005634,nucleus; GO:0031348,negative regulation of defense response; GO:0042177,negative regulation of protein catabolic process; GO:0009626,plant-type hypersensitive response; GO:0016567,protein ubiquitination; GO:0006950,response to stress; GO:0006952,defense response; GO:0008150,biological_process; GO:0031347,regulation of defense response; GO:0048519,negative regulati…	F-box domain	--	--	--
UrtcanEVm006651t1	8.69	8.97	8.55	3.19	2.95	2.8	220	221	197	85	79	68	-1.56459	5.25975e-21	1.00078e-19	down	1714	K21371 crocetin glucosyltransferase [EC:2.4.1.271] | (RefSeq) phloretin 4'-O-glucosyltransferase-like (A)	ko00999: Biosynthesis of various plant secondary metabolites; ko01100: Metabolic pathways; ko01110: Biosynthesis of secondary metabolites	crocetin glucosyltransferase, chloroplastic [Morus notabilis]	UGT1_GARJA RecName: Full=Crocetin glucosyltransferase, chloroplastic; EC=2.4.1.271; AltName: Full=UDP-glucose glucosyltransferase 1; Short=GjUGT1; AltName: Full=UDP-glycosyltransferase 75L6; Flags: Precursor;	W9SLS6_9ROSA RecName: Full=Glycosyltransferase {ECO:0000256|RuleBase:RU362057}; EC=2.4.1.- {ECO:0000256|RuleBase:RU362057};	UDP-glucuronosyl and UDP-glucosyl transferase	GO:0009507,chloroplast; GO:0016758,hexosyltransferase activity; GO:0008194,UDP-glycosyltransferase activity; GO:0003674,molecular_function; GO:0003824,catalytic activity; GO:0016740,transferase activity; GO:0016757,glycosyltransferase activity; GO:0005575,cellular_component; GO:0005622,intracellular anatomical structure; GO:0005737,cytoplasm; GO:0009536,plastid; GO:0043226,organelle; GO:0043227,m…	UDP-glucoronosyl and UDP-glucosyl transferase	--	--	--
UrtcanEVm017564t1	0.38	0.08	0.56	10.07	9.91	9.96	11	2	15	314	310	283	4.90091	5.92148e-21	1.12451e-19	up	1958	K12591 exosome complex exonuclease RRP6 [EC:3.1.13.-] | (RefSeq) protein RRP6-like 2 (A)	ko03018: RNA degradation	hypothetical protein PanWU01x14_249750 [Parasponia andersonii]	RP6L2_ARATH RecName: Full=Protein RRP6-like 2 {ECO:0000303|PubMed:18285452}; Short=AtRRP6L2 {ECO:0000303|PubMed:18285452};	A0A2P5BD05_PARAD SubName: Full=Uncharacterized protein {ECO:0000313|EMBL:PON46679.1};	Exosome 3'-5' exoribonuclease complex, subunit PM/SCL-100 (Rrp6)	GO:0005737,cytoplasm; GO:0000176,nuclear exosome (RNase complex); GO:0005730,nucleolus; GO:0005634,nucleus; GO:0000175,3'-5'-exoribonuclease activity; GO:0000166,nucleotide binding; GO:0003727,single-stranded RNA binding; GO:0000467,exonucleolytic trimming to generate mature 3'-end of 5.8S rRNA from tricistronic rRNA transcript (SSU-rRNA, 5.8S rRNA, LSU-rRNA); GO:0080188,gene silencing by RNA-dir…	3'-5' exonuclease	--	--	--
UrtcanEVm004011t1	2.77	3	3.06	0.08	0.02	0	124	131	125	4	1	0	-6.35564	6.94916e-21	1.3133e-19	down	2817	K00454 lipoxygenase [EC:1.13.11.12] | (RefSeq) linoleate 13S-lipoxygenase 2-1, chloroplastic (A)	ko00591: Linoleic acid metabolism; ko00592: alpha-Linolenic acid metabolism; ko01100: Metabolic pathways; ko01110: Biosynthesis of secondary metabolites	Zinc finger, CCHC-type, partial [Trema orientale]	POLR1_ARATH RecName: Full=Retrovirus-related Pol polyprotein from transposon RE1; AltName: Full=Retro element 1 {ECO:0000303|PubMed:10689195}; Short=AtRE1 {ECO:0000303|PubMed:10689195}; Includes: RecName: Full=Protease RE1; EC=3.4.23.-; Includes: RecName: Full=Reverse transcriptase RE1; EC=2.7.7.49; Includes: RecName: Full=Endonuclease RE1;	A0A803NGE1_CANSA SubName: Full=Uncharacterized protein {ECO:0000313|EnsemblPlants:cds.evm.model.01.1284};	FOG: Transposon-encoded proteins with TYA, reverse transcriptase, integrase domains in various combinations	GO:0004190,aspartic-type endopeptidase activity; GO:0004519,endonuclease activity; GO:0046872,metal ion binding; GO:0003676,nucleic acid binding; GO:0003964,RNA-directed DNA polymerase activity; GO:0015074,DNA integration; GO:0006310,DNA recombination; GO:0006508,proteolysis; GO:0003674,molecular_function; GO:0003824,catalytic activity; GO:0004175,endopeptidase activity; GO:0008233,peptidase acti…	Reverse transcriptase (RNA-dependent DNA polymerase)	--	--	--
UrtcanEVm017749t1	8.92	10.16	9.91	1.89	1.46	1.35	104	115	105	23	18	15	-2.64012	1.02396e-20	1.92401e-19	down	941	--	--	neurogenic locus notch-like protein [Parasponia andersonii]	--	A0A2P5DKU2_PARAD SubName: Full=Neurogenic locus notch-like protein {ECO:0000313|EMBL:PON73865.1};	--	--	--	--	--	--
UrtcanEVm003159t1	5.03	4.27	4.5	0.98	1.04	1.14	156	129	127	32	34	34	-2.14434	1.17187e-20	2.1935e-19	down	2037	K01193 beta-fructofuranosidase [EC:3.2.1.26] | (RefSeq) beta-fructofuranosidase, insoluble isoenzyme CWINV1 (A)	ko00052: Galactose metabolism; ko00500: Starch and sucrose metabolism; ko01100: Metabolic pathways; ko01110: Biosynthesis of secondary metabolites	beta-fructofuranosidase, insoluble isoenzyme CWINV1 isoform X1 [Morus notabilis]	INV1_ARATH RecName: Full=Beta-fructofuranosidase, insoluble isoenzyme CWINV1; EC=3.2.1.26; AltName: Full=Cell wall beta-fructosidase 1; Short=AtbetaFRUCT1; AltName: Full=Cell wall invertase 1; Short=AtcwINV1; AltName: Full=Sucrose hydrolase 1; Flags: Precursor;	W9RRX4_9ROSA SubName: Full=Beta-fructofuranosidase, insoluble isoenzyme CWINV1 {ECO:0000313|EMBL:EXB66852.1};	Beta-fructofuranosidase (invertase)	GO:0048046,apoplast; GO:0005886,plasma membrane; GO:0004564,beta-fructofuranosidase activity; GO:0005975,carbohydrate metabolic process; GO:0050832,defense response to fungus; GO:0009611,response to wounding; GO:0003674,molecular_function; GO:0003824,catalytic activity; GO:0004553,hydrolase activity, hydrolyzing O-glycosyl compounds; GO:0016787,hydrolase activity; GO:0016798,hydrolase activity, a…	Glycosyl hydrolases family 32 N-terminal domain	--	--	--
UrtcanEVm044376t1	3.12	4.63	7	30.21	25.04	36.45	13	19	28	136	118	153	2.65675	1.26225e-20	2.36043e-19	up	531	--	--	--	--	--	--	--	--	--	--	--
UrtcanEVm011581t1	26.78	31.35	29.73	12.61	14.59	12.67	355	403	358	174	205	160	-1.15646	1.41551e-20	2.63694e-19	down	1032	K05928 tocopherol O-methyltransferase [EC:2.1.1.95] | (RefSeq) tocopherol O-methyltransferase, chloroplastic-like isoform X1 (A)	ko00130: Ubiquinone and other terpenoid-quinone biosynthesis; ko01100: Metabolic pathways; ko01110: Biosynthesis of secondary metabolites; ko01240: Biosynthesis of cofactors	hypothetical protein CMV_023857 [Castanea mollissima]	GTOMC_ARATH RecName: Full=Tocopherol O-methyltransferase, chloroplastic; EC=2.1.1.95 {ECO:0000269|PubMed:9851934}; AltName: Full=Gamma-tocopherol methyltransferase; AltName: Full=Vitamin E pathway gene 4 protein; Short=AtVTE4; Flags: Precursor;	A0A8J4VII4_9ROSI RecName: Full=Methyltransf_11 domain-containing protein {ECO:0000259|Pfam:PF08241};	SAM-dependent methyltransferases	GO:0009507,chloroplast; GO:0005634,nucleus; GO:0008168,methyltransferase activity; GO:0050342,tocopherol O-methyltransferase activity; GO:0032259,methylation; GO:0010189,vitamin E biosynthetic process; GO:0003674,molecular_function; GO:0003824,catalytic activity; GO:0016740,transferase activity; GO:0016741,transferase activity, transferring one-carbon groups; GO:0008171,O-methyltransferase activi…	Methyltransferase domain	--	--	--
UrtcanEVm010540t1	8.75	8.15	8.84	1.42	1.97	2.36	147	133	135	25	35	38	-2.18314	1.42086e-20	2.64439e-19	down	1232	--	--	--	--	--	--	--	--	--	--	--
UrtcanEVm029592t1	4.4	4.24	4.99	0.67	0.79	0.19	102	96	106	16	19	4	-3.07848	2.14845e-20	3.94601e-19	down	1606	K01647 citrate synthase [EC:2.3.3.1] | (RefSeq) citrate synthase, mitochondrial (A)	ko00020: Citrate cycle (TCA cycle); ko00630: Glyoxylate and dicarboxylate metabolism; ko01100: Metabolic pathways; ko01110: Biosynthesis of secondary metabolites; ko01200: Carbon metabolism; ko01210: 2-Oxocarboxylic acid metabolism; ko01230: Biosynthesis of amino acids	citrate synthase, mitochondrial [Morus notabilis]	CISY_CITMA RecName: Full=Citrate synthase, mitochondrial; EC=2.3.3.16; Flags: Precursor;	A0A803QBZ3_CANSA RecName: Full=Citrate synthase {ECO:0000256|RuleBase:RU000441};	Citrate synthase	GO:0005759,mitochondrial matrix; GO:0004108,citrate (Si)-synthase activity; GO:0006101,citrate metabolic process; GO:0006099,tricarboxylic acid cycle; GO:0003674,molecular_function; GO:0003824,catalytic activity; GO:0016740,transferase activity; GO:0016746,acyltransferase activity; GO:0036440,citrate synthase activity; GO:0046912,acyltransferase activity, acyl groups converted into alkyl on trans…	Citrate synthase, C-terminal domain	--	--	--
UrtcanEVm040988t1	2.9	2.33	3.55	12.43	12.86	12.22	36	28	40	160	169	144	2.07727	2.2472e-20	4.11966e-19	up	983	--	--	--	--	--	--	--	--	--	--	--
UrtcanEVm003020t1	8.34	6.77	5.71	16.27	14.54	13.99	322	255	201	663	594	519	1.0893	2.26001e-20	4.13927e-19	up	2469	K23280 rhamnogalacturonan I rhamnosyltransferase [EC:2.4.1.351] | (RefSeq) rhamnogalacturonan I rhamnosyltransferase 4-like (A)	--	O-fucosyltransferase 35 [Morus notabilis]	OFT35_ARATH RecName: Full=O-fucosyltransferase 35 {ECO:0000305}; Short=O-FucT-35 {ECO:0000305}; EC=2.4.1.- {ECO:0000305}; AltName: Full=O-fucosyltransferase family protein {ECO:0000312|EMBL:ARJ31451.1};	W9QJZ5_9ROSA RecName: Full=O-fucosyltransferase family protein {ECO:0000256|ARBA:ARBA00030350};	--	GO:0009507,chloroplast; GO:0005737,cytoplasm; GO:0005794,Golgi apparatus; GO:0016021,integral component of membrane; GO:0016757,glycosyltransferase activity; GO:0006004,fucose metabolic process; GO:0003674,molecular_function; GO:0003824,catalytic activity; GO:0016740,transferase activity; GO:0005975,carbohydrate metabolic process; GO:0005996,monosaccharide metabolic process; GO:0008150,biological…	GDP-fucose protein O-fucosyltransferase	--	--	--
UrtcanEVm040198t1	18.18	17.57	19.58	7.13	8.29	8.94	350	329	343	144	169	165	-1.1999	2.44133e-20	4.46301e-19	down	1371	K12900 serine/arginine-rich splicing factor 10 | (RefSeq) serine/arginine-rich SC35-like splicing factor SCL30A (A)	ko03040: Spliceosome	hypothetical protein F8388_003950 [Cannabis sativa]	EF114_ARATH RecName: Full=Ethylene-responsive transcription factor ERF114 {ECO:0000303|PubMed:16407444}; AltName: Full=ERF bud enhancer {ECO:0000303|PubMed:23616605};	A0A7J6GNY7_CANSA RecName: Full=AP2/ERF domain-containing protein {ECO:0000259|PROSITE:PS51032};	--	GO:0005634,nucleus; GO:0003700,DNA-binding transcription factor activity; GO:0000976,transcription cis-regulatory region binding; GO:0050832,defense response to fungus; GO:0009873,ethylene-activated signaling pathway; GO:0003674,molecular_function; GO:0140110,transcription regulator activity; GO:0001067,transcription regulatory region nucleic acid binding; GO:0003676,nucleic acid binding; GO:0003…	--	AP2/ERF-ERF	TF	AP2/ERF->AP2/ERF-ERF
UrtcanEVm017024t1	2.25	2.12	1.69	10.95	9.24	13.2	26	24	18	135	116	149	2.46021	2.56172e-20	4.67437e-19	up	952	K13448 calcium-binding protein CML | (RefSeq) probable calcium-binding protein CML27 (A)	ko04626: Plant-pathogen interaction	hypothetical protein F8388_025267 [Cannabis sativa]	CML27_ARATH RecName: Full=Probable calcium-binding protein CML27; AltName: Full=Calmodulin-like protein 27;	A0A7J6GQN3_CANSA SubName: Full=Uncharacterized protein {ECO:0000313|EMBL:KAF4385256.1};	Calmodulin and related proteins (EF-Hand superfamily)	GO:0005829,cytosol; GO:0005634,nucleus; GO:0000325,plant-type vacuole; GO:0005509,calcium ion binding; GO:0003674,molecular_function; GO:0005488,binding; GO:0043167,ion binding; GO:0043169,cation binding; GO:0046872,metal ion binding; GO:0005575,cellular_component; GO:0005622,intracellular anatomical structure; GO:0005737,cytoplasm; GO:0110165,cellular anatomical entity; GO:0043226,organelle; GO:…	EF hand	--	--	--
UrtcanEVm013428t1	15.17	13.48	18.31	38.28	31.4	37.49	188	162	206	495	412	444	1.17439	2.69336e-20	4.90999e-19	up	982	K09286 EREBP-like factor | (RefSeq) dehydration-responsive element-binding protein 1D (A)	--	AP2/ERF domain containing protein [Trema orientale]	DRE1A_ARATH RecName: Full=Dehydration-responsive element-binding protein 1A {ECO:0000303|PubMed:9707537}; Short=Protein DREB1A {ECO:0000303|PubMed:9707537}; AltName: Full=C-repeat/dehydration-responsive element-binding factor 3 {ECO:0000303|PubMed:9881163}; Short=C-repeat-binding factor 3 {ECO:0000303|PubMed:9881163}; Short=CRT/DRE-binding factor 3 {ECO:0000303|PubMed:9881163}; AltName: Full=Cold…	A0A2P5C9S5_TREOI SubName: Full=AP2/ERF domain containing protein {ECO:0000313|EMBL:PON57830.1};	--	GO:0005634,nucleus; GO:0000987,cis-regulatory region sequence-specific DNA binding; GO:0003700,DNA-binding transcription factor activity; GO:0000976,transcription cis-regulatory region binding; GO:0009631,cold acclimation; GO:0010628,positive regulation of gene expression; GO:0009409,response to cold; GO:0009414,response to water deprivation; GO:0001067,transcription regulatory region nucleic aci…	AP2 domain	AP2/ERF-ERF	TF	AP2/ERF->AP2/ERF-ERF
UrtcanEVm037220t1	6.39	6.57	5.23	0.67	0.95	1.15	114	114	85	12	18	19	-2.77249	2.86584e-20	5.20021e-19	down	1295	K03301 ATP:ADP antiporter, AAA family | (RefSeq) plastidic ATP/ADP-transporter (A)	--	hypothetical protein [Gossypium laxum]	TLC2_ARATH RecName: Full=ADP,ATP carrier protein 2, chloroplastic; AltName: Full=ADP/ATP translocase 2; AltName: Full=Adenine nucleotide translocase 2; Flags: Precursor;	A0A7J9AIH0_9ROSI RecName: Full=ADP,ATP carrier protein {ECO:0000256|RuleBase:RU363121};	--	GO:0009507,chloroplast; GO:0009941,chloroplast envelope; GO:0031969,chloroplast membrane; GO:0005737,cytoplasm; GO:0016021,integral component of membrane; GO:0009536,plastid; GO:0005524,ATP binding; GO:0005471,ATP:ADP antiporter activity; GO:0000166,nucleotide binding; GO:0003674,molecular_function; GO:0005488,binding; GO:0017076,purine nucleotide binding; GO:0030554,adenyl nucleotide binding; GO…	--	--	--	--
UrtcanEVm012957t1	7.97	6.88	8.06	2.08	1.87	1.81	161	134	148	44	40	35	-2.00281	2.92177e-20	5.29679e-19	down	1424	--	--	--	--	--	--	--	Domain of unknown function (DUF4164)	--	--	--
UrtcanEVm017617t1	9.75	9.18	10.15	23.91	23.39	23.5	124	114	118	319	317	287	1.2691	2.97045e-20	5.38006e-19	up	1006	K00799 glutathione S-transferase [EC:2.5.1.18] | (RefSeq) probable glutathione S-transferase parA (A)	ko00480: Glutathione metabolism; ko01100: Metabolic pathways	S-crystallin [Trema orientale]	GSTXA_TOBAC RecName: Full=Probable glutathione S-transferase parA; EC=2.5.1.18; AltName: Full=Auxin-regulated protein parA; AltName: Full=STR246C protein;	A0A2P5AIM9_TREOI RecName: Full=Glutathione transferase {ECO:0000256|ARBA:ARBA00012452}; EC=2.5.1.18 {ECO:0000256|ARBA:ARBA00012452};	Glutathione S-transferase	GO:0005737,cytoplasm; GO:0004364,glutathione transferase activity; GO:0009734,auxin-activated signaling pathway; GO:0006749,glutathione metabolic process; GO:0003674,molecular_function; GO:0003824,catalytic activity; GO:0016740,transferase activity; GO:0016765,transferase activity, transferring alkyl or aryl (other than methyl) groups; GO:0007154,cell communication; GO:0007165,signal transduction…	Glutathione S-transferase, N-terminal domain	--	--	--
UrtcanEVm011996t1	8.63	7.77	7.47	2.37	3.21	2.71	259	227	204	75	102	78	-1.53859	3.1028e-20	5.61458e-19	down	1980	--	--	uncharacterized GPI-anchored protein At4g28100 [Morus notabilis]	UGPI7_ARATH RecName: Full=Uncharacterized GPI-anchored protein At4g28100; Flags: Precursor;	W9R895_9ROSA RecName: Full=SPARK domain-containing protein {ECO:0000259|Pfam:PF19160};	--	GO:0031225,anchored component of membrane; GO:0046658,anchored component of plasma membrane; GO:0005886,plasma membrane; GO:0005575,cellular_component; GO:0016020,membrane; GO:0031224,intrinsic component of membrane; GO:0110165,cellular anatomical entity; GO:0031226,intrinsic component of plasma membrane; GO:0071944,cell periphery	SPARK	--	--	--
UrtcanEVm008346t1	5.78	7.04	7.06	0.05	0.2	0	109	129	121	1	4	0	-6.27483	3.19037e-20	5.75707e-19	down	1348	K06943 nucleolar GTP-binding protein | (RefSeq) uncharacterized protein LOC108835530 (A)	ko03008: Ribosome biogenesis in eukaryotes	putative reverse transcriptase/RNA-dependent DNA polymerase [Citrus sinensis]	RNHX1_ARATH RecName: Full=Putative ribonuclease H protein At1g65750; EC=3.1.26.4;	A0A803QQT2_CANSA SubName: Full=Uncharacterized protein {ECO:0000313|EnsemblPlants:cds.evm.model.10.881};	FOG: Reverse transcriptase	GO:0046872,metal ion binding; GO:0003676,nucleic acid binding; GO:0004523,RNA-DNA hybrid ribonuclease activity; GO:0003674,molecular_function; GO:0005488,binding; GO:0043167,ion binding; GO:0043169,cation binding; GO:0097159,organic cyclic compound binding; GO:1901363,heterocyclic compound binding; GO:0003824,catalytic activity; GO:0004518,nuclease activity; GO:0004519,endonuclease activity; GO:0…	Reverse transcriptase-like	--	--	--
UrtcanEVm036417t1	0	0	0	40.61	40.4	39.26	0	0	0	393	399	349	10.9075	3.2919e-20	5.92935e-19	up	808	--	--	--	--	--	--	--	--	--	--	--
UrtcanEVm016496t1	0.15	0.06	0.07	9.45	11.81	8.44	2	1	1	166	210	136	6.89114	3.31341e-20	5.96262e-19	up	1234	K03671 thioredoxin 1 | (RefSeq) thioredoxin H-type (A)	--	hypothetical protein L6164_015318 [Bauhinia variegata]	TRXH_RICCO RecName: Full=Thioredoxin H-type; Short=Trx-H;	A0A151RM73_CAJCA SubName: Full=Thioredoxin H-type {ECO:0000313|EMBL:KYP43671.1};	Thioredoxin	GO:0005737,cytoplasm; GO:0005575,cellular_component; GO:0005622,intracellular anatomical structure; GO:0110165,cellular anatomical entity	KIX domain	--	--	--
UrtcanEVm042597t1	4.77	4.59	4.51	1.43	1.92	1.29	239	224	206	75	102	62	-1.5919	3.63849e-20	6.5356e-19	down	3124	--	--	--	--	--	--	--	--	--	--	--
UrtcanEVm034544t1	2.1	1.35	1.93	6.17	6.06	6.4	64	40	54	201	198	189	1.79192	4.50058e-20	8.06193e-19	up	2032	--	--	cytochrome oxidase subunit, putative [Ricinus communis]	--	B9T9Z2_RICCO RecName: Full=Cytochrome c oxidase subunit 1 {ECO:0000256|RuleBase:RU000369}; EC=7.1.1.9 {ECO:0000256|RuleBase:RU000369};	--	GO:0016021,integral component of membrane; GO:0005751,mitochondrial respiratory chain complex IV; GO:0004129,cytochrome-c oxidase activity; GO:0020037,heme binding; GO:0046872,metal ion binding; GO:0009060,aerobic respiration; GO:0015990,electron transport coupled proton transport; GO:0006123,mitochondrial electron transport, cytochrome c to oxygen; GO:0022904,respiratory electron transport chain…	--	--	--	--
UrtcanEVm001587t1	1.03	1.62	1.21	5.38	4.33	4.53	41	63	44	227	183	174	1.87412	4.57654e-20	8.1905e-19	up	2545	K07456 DNA mismatch repair protein MutS2 | (RefSeq) uncharacterized protein LOC110766748 (A)	ko03430: Mismatch repair	hypothetical protein FH972_022677 [Carpinus fangiana]	--	A0A5N6KV61_9ROSI SubName: Full=Uncharacterized protein {ECO:0000313|EMBL:KAB8343083.1};	--	--	Domain of unknown function (DUF2828)	--	--	--
UrtcanEVm020127t1	4.27	5.04	4.44	1.11	0.94	0.92	120	138	113	32	27	24	-2.26554	5.75918e-20	1.02322e-18	down	1876	--	--	--	--	A0A2N9I0S5_FAGSY SubName: Full=Uncharacterized protein {ECO:0000313|EMBL:SPD17619.1};	--	--	Putative gypsy type transposon	--	--	--
UrtcanEVm035470t1	69.09	58.28	64.18	14.78	14.76	16.94	158	126	131	33	36	36	-2.08472	6.59285e-20	1.16605e-18	down	406	--	--	--	--	--	--	--	--	--	--	--
UrtcanEVm009148t1	3.74	4.67	4.29	0.51	0.92	0.95	111	135	116	16	29	27	-2.43225	8.51321e-20	1.49757e-18	down	1961	K19747 BAHD acyltransferase [EC:2.3.1.-] | (RefSeq) BAHD acyltransferase DCR-like (A)	--	uncharacterized acetyltransferase At3g50280-like [Prunus avium]	Y3028_ARATH RecName: Full=Uncharacterized acetyltransferase At3g50280; EC=2.3.1.-;	A0A6P5TCB7_PRUAV SubName: Full=uncharacterized acetyltransferase At3g50280-like {ECO:0000313|RefSeq:XP_021824836.1};	--	GO:0016746,acyltransferase activity; GO:0003674,molecular_function; GO:0003824,catalytic activity; GO:0016740,transferase activity	Transferase family	--	--	--
UrtcanEVm042236t1	1.03	0.63	0.49	4.37	4.6	4.39	26	15	11	119	126	109	2.66744	8.52271e-20	1.4979e-18	up	1749	--	--	Glycoside hydrolase [Parasponia andersonii]	BGAL3_ARATH RecName: Full=Beta-galactosidase 3; Short=Lactase 3; EC=3.2.1.23; Flags: Precursor;	A0A2P5BT84_PARAD RecName: Full=Beta-galactosidase {ECO:0000256|ARBA:ARBA00012756, ECO:0000256|RuleBase:RU000675}; EC=3.2.1.23 {ECO:0000256|ARBA:ARBA00012756, ECO:0000256|RuleBase:RU000675};	Beta-galactosidase	GO:0048046,apoplast; GO:0009505,plant-type cell wall; GO:0005886,plasma membrane; GO:0005773,vacuole; GO:0004565,beta-galactosidase activity; GO:0030246,carbohydrate binding; GO:0005975,carbohydrate metabolic process; GO:0003674,molecular_function; GO:0003824,catalytic activity; GO:0004553,hydrolase activity, hydrolyzing O-glycosyl compounds; GO:0015925,galactosidase activity; GO:0016787,hydrolas…	--	--	--	--
UrtcanEVm009178t1	10.46	9.64	11.29	4.09	3.31	2.29	224	201	220	92	75	47	-1.70472	8.59169e-20	1.50732e-18	down	1494	K22285 oxysterol-binding protein-related protein 8 | (RefSeq) oxysterol-binding protein-related protein 4C isoform X1 (A)	--	oxysterol-binding protein-related protein 4C isoform X1 [Morus notabilis]	ORP4C_ARATH RecName: Full=Oxysterol-binding protein-related protein 4C; AltName: Full=OSBP-related protein 4C;	A0A6P5SQ56_PRUAV SubName: Full=oxysterol-binding protein-related protein 4B {ECO:0000313|RefSeq:XP_021815843.1};	Oxysterol-binding protein	GO:0005829,cytosol; GO:0043231,intracellular membrane-bounded organelle; GO:0016020,membrane; GO:0032934,sterol binding; GO:0015248,sterol transporter activity; GO:0003674,molecular_function; GO:0005488,binding; GO:0005496,steroid binding; GO:0008289,lipid binding; GO:0097159,organic cyclic compound binding; GO:0005215,transporter activity; GO:0005319,lipid transporter activity; GO:0005575,cellul…	Oxysterol-binding protein	--	--	--
UrtcanEVm032307t1	13.83	14.18	14.77	3.6	1.24	2.88	126	125	122	34	12	25	-2.49717	8.67108e-20	1.51988e-18	down	796	--	--	hypothetical protein L484_024014 [Morus notabilis]	--	W9R8R7_9ROSA SubName: Full=Uncharacterized protein {ECO:0000313|EMBL:EXB62716.1};	--	--	Toxin 7	--	--	--
UrtcanEVm014830t1	16.52	15.87	16.42	7.13	7.74	6.89	333	311	301	151	165	133	-1.17915	9.25473e-20	1.62074e-18	down	1422	--	--	hypothetical protein TorRG33x02_100770 [Trema orientale]	--	A0A2P5F8C2_TREOI SubName: Full=Uncharacterized protein {ECO:0000313|EMBL:PON94038.1};	--	GO:0016021,integral component of membrane; GO:0005575,cellular_component; GO:0016020,membrane; GO:0031224,intrinsic component of membrane; GO:0110165,cellular anatomical entity	--	--	--	--
UrtcanEVm007335t1	2.03	1.08	1.46	6	6.2	5.87	57	30	37	179	186	160	1.97913	1.06471e-19	1.85627e-18	up	1890	K11699 RNA-dependent RNA polymerase [EC:2.7.7.48] | (RefSeq) probable RNA-dependent RNA polymerase 3 (A)	--	putative RNA-dependent RNA polymerase 3 [Morus notabilis]	RDR5_ARATH RecName: Full=Probable RNA-dependent RNA polymerase 5; Short=AtRDRP5; EC=2.7.7.48; AltName: Full=RNA-directed RNA polymerase 5;	W9R9B7_9ROSA RecName: Full=RNA-dependent RNA polymerase {ECO:0000256|RuleBase:RU363098}; EC=2.7.7.48 {ECO:0000256|RuleBase:RU363098};	RNA-directed RNA polymerase QDE-1 required for posttranscriptional gene silencing and RNA interference	GO:0031380,nuclear RNA-directed RNA polymerase complex; GO:0003723,RNA binding; GO:0003968,RNA-directed 5'-3' RNA polymerase activity; GO:0030422,siRNA processing; GO:0003674,molecular_function; GO:0003676,nucleic acid binding; GO:0005488,binding; GO:0097159,organic cyclic compound binding; GO:1901363,heterocyclic compound binding; GO:0003824,catalytic activity; GO:0016740,transferase activity; G…	RNA dependent RNA polymerase	--	--	--
UrtcanEVm040349t1	14.8	17.68	13.18	3.22	3.54	4.25	146	169	118	33	37	40	-2.07521	1.15596e-19	2.00901e-18	down	839	K20769 fatty acid omega-hydroxylase [EC:1.14.-.-] | (RefSeq) cytochrome P450 94A2 (A)	ko00073: Cutin, suberine and wax biosynthesis	Proteinase inhibitor I13 potato inhibitor I [Arabidopsis suecica]	ITH5_CUCMA RecName: Full=Inhibitor of trypsin and hageman factor; AltName: Full=CMTI-V;	A0A6J5TG64_PRUAR SubName: Full=Uncharacterized protein {ECO:0000313|EMBL:CAB4261688.1};	--	GO:0004867,serine-type endopeptidase inhibitor activity; GO:0009611,response to wounding; GO:0003674,molecular_function; GO:0004857,enzyme inhibitor activity; GO:0004866,endopeptidase inhibitor activity; GO:0030234,enzyme regulator activity; GO:0030414,peptidase inhibitor activity; GO:0061134,peptidase regulator activity; GO:0061135,endopeptidase regulator activity; GO:0098772,molecular function …	--	--	--	--
UrtcanEVm020562t1	39.65	41.47	43.18	18.86	21.98	21.9	436	442	431	216	256	230	-1.00342	1.47132e-19	2.55156e-18	down	903	K12840 splicing factor 45 | (RefSeq) DNA-damage-repair/toleration protein DRT111, chloroplastic (A)	ko03040: Spliceosome	hypothetical protein FH972_000824 [Carpinus fangiana]	DR111_ARATH RecName: Full=DNA-damage-repair/toleration protein DRT111, chloroplastic {ECO:0000303|PubMed:8479917}; AltName: Full=REQUIRED FOR SNC4-1D protein 2 {ECO:0000303|PubMed:25267732}; Flags: Precursor;	A0A5N6QA75_9ROSI SubName: Full=Uncharacterized protein {ECO:0000313|EMBL:KAE7996075.1};	mRNA splicing factor	GO:0009507,chloroplast; GO:0005737,cytoplasm; GO:0005634,nucleus; GO:0003723,RNA binding; GO:0006281,DNA repair; GO:0045292,mRNA cis splicing, via spliceosome; GO:0000398,mRNA splicing, via spliceosome; GO:0043484,regulation of RNA splicing; GO:0003674,molecular_function; GO:0003676,nucleic acid binding; GO:0005488,binding; GO:0097159,organic cyclic compound binding; GO:1901363,heterocyclic compo…	--	--	--	--
UrtcanEVm015130t1	25.71	23.01	26.1	13.76	11.94	11.19	470	409	434	264	231	196	-1.03371	1.6017e-19	2.76541e-18	down	1316	--	--	uncharacterized protein LOC21400636 isoform X1 [Morus notabilis]	--	W9S8F5_9ROSA SubName: Full=Uncharacterized protein {ECO:0000313|EMBL:EXC31364.1};	--	--	--	--	--	--
UrtcanEVm009602t1	9.89	9.8	9.99	3.4	4.3	3.55	250	241	229	90	115	86	-1.41252	1.69364e-19	2.91899e-18	down	1712	K14972 PAX-interacting protein 1 | (RefSeq) mediator of RNA polymerase II transcription subunit 15a-like isoform X1 (A)	--	mediator of RNA polymerase II transcription subunit 15a [Medicago truncatula]	MD15A_ARATH RecName: Full=Mediator of RNA polymerase II transcription subunit 15a;	A0A396JIJ1_MEDTR SubName: Full=Putative coactivator CBP, KIX domain-containing protein {ECO:0000313|EMBL:RHN76561.1};	--	GO:0016592,mediator complex; GO:0005634,nucleus; GO:0031490,chromatin DNA binding; GO:0003713,transcription coactivator activity; GO:0045723,positive regulation of fatty acid biosynthetic process; GO:0009751,response to salicylic acid; GO:0003674,molecular_function; GO:0003676,nucleic acid binding; GO:0003677,DNA binding; GO:0003682,chromatin binding; GO:0005488,binding; GO:0097159,organic cyclic…	KIX domain	--	--	--
UrtcanEVm004571t1	1.48	1.41	1.66	6.01	5.55	5.42	42	39	43	180	167	148	1.88989	1.81608e-19	3.12726e-18	up	1892	K02575 MFS transporter, NNP family, nitrate/nitrite transporter | (RefSeq) high affinity nitrate transporter 2.4 (A)	ko00910: Nitrogen metabolism	high affinity nitrate transporter 2.4 [Cannabis sativa]	NRT24_ARATH RecName: Full=High affinity nitrate transporter 2.4; Short=AtNRT2:4;	A0A803Q0F6_CANSA RecName: Full=MFS domain-containing protein {ECO:0000259|PROSITE:PS50850};	--	GO:0016021,integral component of membrane; GO:0009705,plant-type vacuole membrane; GO:0005886,plasma membrane; GO:0015112,nitrate transmembrane transporter activity; GO:0071249,cellular response to nitrate; GO:0042128,nitrate assimilation; GO:0015706,nitrate transmembrane transport; GO:0003674,molecular_function; GO:0005215,transporter activity; GO:0008509,anion transmembrane transporter activity…	Major Facilitator Superfamily	--	--	--
UrtcanEVm042771t1	5.84	5.71	3.87	17.69	14.49	17.22	78	74	47	247	205	220	1.65731	2.18929e-19	3.76e-18	up	1037	K03878 NADH-ubiquinone oxidoreductase chain 1 [EC:7.1.1.2] | (RefSeq) nad1, DDH69_mgp34; NADH dehydrogenase subunit 1 (A)	ko00190: Oxidative phosphorylation; ko01100: Metabolic pathways	unnamed protein product [Triticum turgidum subsp. durum]	NU1M_OENBE RecName: Full=NADH-ubiquinone oxidoreductase chain 1; EC=7.1.1.2; AltName: Full=NADH dehydrogenase subunit 1;	A0A446KDN8_TRITD SubName: Full=Uncharacterized protein {ECO:0000313|EMBL:VAH23500.1};	NADH dehydrogenase subunit 1	GO:0016021,integral component of membrane; GO:0005743,mitochondrial inner membrane; GO:0070469,respirasome; GO:0008137,NADH dehydrogenase (ubiquinone) activity; GO:0003674,molecular_function; GO:0003824,catalytic activity; GO:0003954,NADH dehydrogenase activity; GO:0003955,NAD(P)H dehydrogenase (quinone) activity; GO:0005215,transporter activity; GO:0009055,electron transfer activity; GO:0015399,…	--	--	--	--
UrtcanEVm016686t1	15.65	13.44	13.28	32.23	33.02	32.27	161	134	124	345	360	317	1.18338	2.41546e-19	4.13756e-18	up	863	K22422 protein downstream neighbor of Son | (RefSeq) hypothetical protein (A)	--	heme-binding protein 2 [Morus notabilis]	HBPL1_ARATH RecName: Full=Heme-binding-like protein At3g10130, chloroplastic; Flags: Precursor;	W9QRN0_9ROSA SubName: Full=Uncharacterized protein {ECO:0000313|EMBL:EXB52064.1};	--	GO:0009507,chloroplast; GO:0009535,chloroplast thylakoid membrane; GO:0010287,plastoglobule; GO:0020037,heme binding; GO:0003674,molecular_function; GO:0005488,binding; GO:0046906,tetrapyrrole binding; GO:0097159,organic cyclic compound binding; GO:1901363,heterocyclic compound binding; GO:0005575,cellular_component; GO:0005622,intracellular anatomical structure; GO:0005737,cytoplasm; GO:0009536,…	SOUL heme-binding protein	--	--	--
UrtcanEVm015392t1	5.22	4.73	6.19	0.16	0.16	0.06	91	80	98	3	3	1	-5.3744	2.97097e-19	5.06696e-18	down	1267	K01381 saccharopepsin [EC:3.4.23.25] | (RefSeq) probable aspartic protease At2g35615 (A)	--	aspartic proteinase CDR1 isoform X2 [Morus notabilis]	CDR1_ARATH RecName: Full=Aspartic proteinase CDR1; EC=3.4.23.-; AltName: Full=Protein CONSTITUTIVE DISEASE RESISTANCE 1; Flags: Precursor;	W9SK79_9ROSA SubName: Full=Putative aspartic protease {ECO:0000313|EMBL:EXC35187.1};	Aspartyl protease	GO:0048046,apoplast; GO:0005576,extracellular region; GO:0004190,aspartic-type endopeptidase activity; GO:0042742,defense response to bacterium; GO:0006508,proteolysis; GO:0010310,regulation of hydrogen peroxide metabolic process; GO:0010337,regulation of salicylic acid metabolic process; GO:0003674,molecular_function; GO:0003824,catalytic activity; GO:0004175,endopeptidase activity; GO:0008233,p…	Xylanase inhibitor C-terminal	--	--	--
UrtcanEVm038182t1	20.13	19.35	18.54	6.45	4.87	7.63	216	201	180	72	55	78	-1.64085	3.01252e-19	5.13334e-18	down	889	K00162 pyruvate dehydrogenase E1 component subunit beta [EC:1.2.4.1] | (RefSeq) pyruvate dehydrogenase E1 component subunit beta-1, mitochondrial-like (A)	ko00010: Glycolysis / Gluconeogenesis; ko00020: Citrate cycle (TCA cycle); ko00620: Pyruvate metabolism; ko00785: Lipoic acid metabolism; ko01100: Metabolic pathways; ko01110: Biosynthesis of secondary metabolites; ko01200: Carbon metabolism; ko01210: 2-Oxocarboxylic acid metabolism	Pyruvate dehydrogenase E1 component subunit beta [Morus notabilis]	ODPB1_ORYSJ RecName: Full=Pyruvate dehydrogenase E1 component subunit beta-1, mitochondrial; Short=PDHE1-B; EC=1.2.4.1; Flags: Precursor;	W9QLJ3_9ROSA RecName: Full=Pyruvate dehydrogenase E1 component subunit beta {ECO:0000256|RuleBase:RU364074}; EC=1.2.4.1 {ECO:0000256|RuleBase:RU364074};	Pyruvate dehydrogenase E1, beta subunit	GO:0005967,mitochondrial pyruvate dehydrogenase complex; GO:0004739,pyruvate dehydrogenase (acetyl-transferring) activity; GO:0006086,acetyl-CoA biosynthetic process from pyruvate; GO:0006096,glycolytic process; GO:0003674,molecular_function; GO:0003824,catalytic activity; GO:0004738,pyruvate dehydrogenase activity; GO:0016491,oxidoreductase activity; GO:0016624,oxidoreductase activity, acting on…	Transketolase, C-terminal domain	--	--	--
UrtcanEVm008721t1	0.58	0.92	1.08	4.43	5.2	6.16	13	20	22	104	123	132	2.60354	3.88147e-19	6.57399e-18	up	1546	--	--	F-box/kelch-repeat protein [Trema orientale]	FB49_ARATH RecName: Full=F-box protein At1g49360;	A0A2P5FGV7_TREOI SubName: Full=F-box/kelch-repeat protein {ECO:0000313|EMBL:PON97031.1};	--	--	F-box domain	--	--	--
UrtcanEVm010838t1	3.85	5.04	4.92	0.72	0.27	0.7	81	103	94	16	6	14	-3.05378	4.24488e-19	7.15237e-18	down	1471	K17479 glutaredoxin domain-containing cysteine-rich protein 1 | (RefSeq) uncharacterized protein At5g39865 (A)	--	uncharacterized protein At5g39865 [Populus trichocarpa]	Y3885_ARATH RecName: Full=Uncharacterized protein At3g28850;	A0A509GJC6_POPTR SubName: Full=Glutaredoxin 41 {ECO:0000313|EMBL:AYR16696.1}; EC=1.20.4.1 {ECO:0000313|EMBL:AYR16696.1};	Glutaredoxin-related protein	GO:0005886,plasma membrane; GO:0097573,glutathione oxidoreductase activity; GO:0003674,molecular_function; GO:0003824,catalytic activity; GO:0015035,protein-disulfide reductase activity; GO:0015036,disulfide oxidoreductase activity; GO:0016491,oxidoreductase activity; GO:0016667,oxidoreductase activity, acting on a sulfur group of donors; GO:0140096,catalytic activity, acting on a protein; GO:000…	Glutaredoxin	--	--	--
UrtcanEVm007677t1	0.15	0.08	0.04	4.51	3.17	3.78	4	2	1	123	87	94	5.33751	4.82139e-19	8.10979e-18	up	1749	K03696 ATP-dependent Clp protease ATP-binding subunit ClpC | (RefSeq) chaperone protein ClpC1, chloroplastic-like (A)	--	hypothetical protein MKW92_049234 [Papaver armeniacum]	CLPC1_ORYSJ RecName: Full=Chaperone protein ClpC1, chloroplastic; AltName: Full=ATP-dependent Clp protease ATP-binding subunit ClpC homolog 1; AltName: Full=Casein lytic proteinase C1; Flags: Precursor;	A0A834LI20_RHOSS SubName: Full=Uncharacterized protein {ECO:0000313|EMBL:KAF7136496.1};	Chaperone HSP104 and related ATP-dependent Clp proteases	GO:0009507,chloroplast; GO:0005524,ATP binding; GO:0016887,ATP hydrolysis activity; GO:0000166,nucleotide binding; GO:0003674,molecular_function; GO:0005488,binding; GO:0017076,purine nucleotide binding; GO:0030554,adenyl nucleotide binding; GO:0032553,ribonucleotide binding; GO:0032555,purine ribonucleotide binding; GO:0032559,adenyl ribonucleotide binding; GO:0035639,purine ribonucleoside triph…	Clp amino terminal domain, pathogenicity island component	--	--	--
UrtcanEVm014098t1	11.32	9.74	9.07	21.87	20.85	23.77	195	163	142	395	380	392	1.12309	4.90329e-19	8.2334e-18	up	1256	K09286 EREBP-like factor | (RefSeq) ethylene-responsive transcription factor 2-like (A)	--	ethylene-responsive transcription factor 2 [Ammopiptanthus nanus]	EF100_ARATH RecName: Full=Ethylene-responsive transcription factor 1A; Short=AtERF1A; AltName: Full=Ethylene-responsive element-binding factor 1A; Short=EREBP-1A;	A0A411D4K0_9FABA SubName: Full=Ethylene-responsive transcription factor 2 {ECO:0000313|EMBL:QAY29820.1};	--	GO:0005634,nucleus; GO:0003700,DNA-binding transcription factor activity; GO:0000976,transcription cis-regulatory region binding; GO:0051301,cell division; GO:0006952,defense response; GO:0009873,ethylene-activated signaling pathway; GO:0010087,phloem or xylem histogenesis; GO:0009624,response to nematode; GO:0003674,molecular_function; GO:0140110,transcription regulator activity; GO:0001067,tran…	AP2 domain	AP2/ERF-ERF	TF	AP2/ERF->AP2/ERF-ERF
UrtcanEVm011972t1	10.11	9.83	8.46	21.66	21.73	20.46	163	154	124	366	371	316	1.15226	5.34834e-19	8.95766e-18	up	1194	K20547 basic endochitinase B [EC:3.2.1.14] | (RefSeq) mulatexin-like (A)	ko00520: Amino sugar and nucleotide sugar metabolism; ko01100: Metabolic pathways; ko04016: MAPK signaling pathway - plant	hypothetical protein TorRG33x02_165460, partial [Trema orientale]	MLX56_MORAL RecName: Full=Mulatexin {ECO:0000303|PubMed:19476960}; Short=MLX56 {ECO:0000303|PubMed:19476960}; AltName: Full=Latex protein {ECO:0000312|EMBL:ABS86614.2}; Flags: Precursor;	A0A2P5EQB4_TREOI SubName: Full=Uncharacterized protein {ECO:0000313|EMBL:PON87702.1}; Flags: Fragment;	Predicted chitinase	GO:0005576,extracellular region; GO:0008061,chitin binding; GO:0016998,cell wall macromolecule catabolic process; GO:0002213,defense response to insect; GO:0003674,molecular_function; GO:0005488,binding; GO:0097367,carbohydrate derivative binding; GO:0008150,biological_process; GO:0008152,metabolic process; GO:0009056,catabolic process; GO:0009057,macromolecule catabolic process; GO:0009987,cellu…	Chitinase class I	--	--	--
UrtcanEVm000667t1	6.15	5.52	6.02	2.86	2.81	2.63	370	324	330	182	179	152	-1.10291	6.72702e-19	1.12283e-17	down	3691	K13457 disease resistance protein RPM1 | (RefSeq) disease resistance protein RPM1-like (A)	ko04626: Plant-pathogen interaction	NB-ARC domain containing protein [Trema orientale]	R13L1_ARATH RecName: Full=Putative disease resistance RPP13-like protein 1;	A0A2P5EL61_TREOI SubName: Full=NB-ARC domain containing protein {ECO:0000313|EMBL:PON86283.1};	Apoptotic ATPase	GO:0043531,ADP binding; GO:0005524,ATP binding; GO:0006952,defense response; GO:0051707,response to other organism; GO:0000166,nucleotide binding; GO:0003674,molecular_function; GO:0005488,binding; GO:0017076,purine nucleotide binding; GO:0030554,adenyl nucleotide binding; GO:0032553,ribonucleotide binding; GO:0032555,purine ribonucleotide binding; GO:0032559,adenyl ribonucleotide binding; GO:003…	NB-ARC domain	--	--	--
UrtcanEVm011234t1	7.08	5.74	6.8	0.06	0.06	0.19	118	93	103	1	1	3	-6.07541	6.97835e-19	1.1628e-17	down	1224	K25108 licheninase [EC:3.2.1.73] | (RefSeq) lichenase-2-like (A)	--	PREDICTED: glucan endo-1,3-beta-glucosidase-like [Vigna angularis]	E13B_VITVI RecName: Full=Glucan endo-1,3-beta-glucosidase {ECO:0000250|UniProtKB:Q03467}; EC=3.2.1.39; AltName: Full=(1->3)-beta-glucan endohydrolase {ECO:0000250|UniProtKB:Q03467}; Short=(1->3)-beta-glucanase {ECO:0000250|UniProtKB:Q03467}; AltName: Full=Beta-1,3-endoglucanase {ECO:0000250|UniProtKB:Q03467}; Flags: Precursor;	A0A0S3SAF5_PHAAN RecName: Full=Glucan endo-1,3-beta-D-glucosidase {ECO:0000256|ARBA:ARBA00012780}; EC=3.2.1.39 {ECO:0000256|ARBA:ARBA00012780}; AltName: Full=(1->3)-beta-glucan endohydrolase {ECO:0000256|ARBA:ARBA00033335}; AltName: Full=Beta-1,3-endoglucanase {ECO:0000256|ARBA:ARBA00033417};	--	GO:0046658,anchored component of plasma membrane; GO:0042973,glucan endo-1,3-beta-D-glucosidase activity; GO:0005975,carbohydrate metabolic process; GO:0006952,defense response; GO:0009607,response to biotic stimulus; GO:0003674,molecular_function; GO:0003824,catalytic activity; GO:0004553,hydrolase activity, hydrolyzing O-glycosyl compounds; GO:0008422,beta-glucosidase activity; GO:0015926,gluco…	Glycosyl hydrolases family 17	--	--	--
UrtcanEVm008746t1	0.49	0.25	0.67	5.43	5.02	5.49	8	4	10	93	87	86	3.48948	7.17785e-19	1.19198e-17	up	1207	--	--	--	--	--	--	--	Reticulon	--	--	--
UrtcanEVm040994t1	6	5.87	5.55	0.42	0.35	0.69	82	78	69	6	5	9	-3.61655	1.30873e-18	2.15144e-17	down	1055	--	--	--	--	--	--	--	--	--	--	--
UrtcanEVm028406t1	14.22	10.11	11.14	2.64	1.89	1.55	135	93	96	26	19	14	-2.56224	1.35991e-18	2.23183e-17	down	818	--	--	--	--	--	--	--	--	--	--	--
UrtcanEVm032967t1	5.97	5.12	5.83	0.04	0	0.14	130	108	115	1	0	3	-6.56609	2.67591e-18	4.31207e-17	down	1516	--	--	--	--	--	--	--	--	--	--	--
UrtcanEVm020062t1	23.56	24.18	22.56	73.08	46.62	79.48	121	119	104	383	254	387	1.47708	2.95049e-18	4.74282e-17	up	571	K13448 calcium-binding protein CML | (RefSeq) probable calcium-binding protein CML27 (A)	ko04626: Plant-pathogen interaction	hypothetical protein CMV_005429 [Castanea mollissima]	CML27_ARATH RecName: Full=Probable calcium-binding protein CML27; AltName: Full=Calmodulin-like protein 27;	A0A8J4RJU5_9ROSI SubName: Full=Uncharacterized protein {ECO:0000313|EMBL:KAF3970920.1};	Calmodulin and related proteins (EF-Hand superfamily)	GO:0005829,cytosol; GO:0005634,nucleus; GO:0000325,plant-type vacuole; GO:0005509,calcium ion binding; GO:0003674,molecular_function; GO:0005488,binding; GO:0043167,ion binding; GO:0043169,cation binding; GO:0046872,metal ion binding; GO:0005575,cellular_component; GO:0005622,intracellular anatomical structure; GO:0005737,cytoplasm; GO:0110165,cellular anatomical entity; GO:0043226,organelle; GO:…	--	--	--	--
UrtcanEVm000608t1	2.48	2.27	2.76	0.71	0.41	0.65	136	121	138	41	24	34	-2.10197	3.00971e-18	4.83009e-17	down	3385	K06228 fused [EC:2.7.11.1] | (RefSeq) serine/threonine-protein kinase TIO (A)	--	serine/threonine-protein kinase TIO [Morus notabilis]	TIO_ARATH RecName: Full=Serine/threonine-protein kinase TIO; EC=2.7.11.1; AltName: Full=Fused homolog; Short=AtFUSED; AltName: Full=Protein TWO-IN-ONE; Short=AtTIO;	A0A7J6I290_CANSA RecName: Full=Non-specific serine/threonine protein kinase {ECO:0000256|ARBA:ARBA00012513}; EC=2.7.11.1 {ECO:0000256|ARBA:ARBA00012513};	--	GO:0005737,cytoplasm; GO:0005856,cytoskeleton; GO:0009524,phragmoplast; GO:0005524,ATP binding; GO:0019894,kinesin binding; GO:0106310,protein serine kinase activity; GO:0004674,protein serine/threonine kinase activity; GO:0000911,cytokinesis by cell plate formation; GO:0009558,embryo sac cellularization; GO:0007112,male meiosis cytokinesis; GO:0006468,protein phosphorylation; GO:0000166,nucleoti…	Armadillo/beta-catenin-like repeat	--	--	--
UrtcanEVm007893t1	0.03	0.07	0	1.94	1.42	1.49	2	4	0	126	92	88	5.56736	3.12123e-18	5.00497e-17	up	3759	K08711 ATP-binding cassette, subfamily G (WHITE), member 2, PDR | (RefSeq) pleiotropic drug resistance protein 1-like (A)	ko02010: ABC transporters	retrotransposon-related protein [Trifolium pratense]	M860_ARATH RecName: Full=Uncharacterized mitochondrial protein AtMg00860; AltName: Full=ORF158;	A0A2K3PPZ3_TRIPR SubName: Full=Retrotransposon-related protein {ECO:0000313|EMBL:PNY17337.1};	FOG: Transposon-encoded proteins with TYA, reverse transcriptase, integrase domains in various combinations	GO:0005739,mitochondrion; GO:0005575,cellular_component; GO:0005622,intracellular anatomical structure; GO:0005737,cytoplasm; GO:0043226,organelle; GO:0043227,membrane-bounded organelle; GO:0043229,intracellular organelle; GO:0043231,intracellular membrane-bounded organelle; GO:0110165,cellular anatomical entity	Reverse transcriptase (RNA-dependent DNA polymerase)	--	--	--
UrtcanEVm015534t1	9.12	8.75	9.67	3.8	2.98	3.58	226	211	218	99	78	85	-1.42701	3.20142e-18	5.12935e-17	down	1684	--	--	FCS-Like Zinc finger 8 [Manihot esculenta]	FLZ8_ARATH RecName: Full=FCS-Like Zinc finger 8 {ECO:0000303|PubMed:24901469};	A0A5B6ZW98_DAVIN RecName: Full=FLZ-type domain-containing protein {ECO:0000259|PROSITE:PS51795};	--	GO:0046872,metal ion binding; GO:0071456,cellular response to hypoxia; GO:0009749,response to glucose; GO:0042594,response to starvation; GO:0009744,response to sucrose; GO:0003674,molecular_function; GO:0005488,binding; GO:0043167,ion binding; GO:0043169,cation binding; GO:0001666,response to hypoxia; GO:0006950,response to stress; GO:0008150,biological_process; GO:0009628,response to abiotic st…	zinc-finger of the FCS-type, C2-C2	--	--	--
UrtcanEVm024072t1	3.96	5.16	3.78	14.02	15.25	12.82	53	67	46	196	216	164	1.68924	3.325e-18	5.30996e-17	up	1038	K23541 Ca2+/H+ antiporter, TMEM165/GDT1 family | (RefSeq) LOW QUALITY PROTEIN: uncharacterized protein LOC105051209 (A)	--	CRIB domain containing protein [Trema orientale]	RIC10_ARATH RecName: Full=CRIB domain-containing protein RIC10; AltName: Full=ROP-interactive CRIB motif-containing protein 10; AltName: Full=Target of ROP protein RIC10;	A0A2P5B1G8_TREOI SubName: Full=CRIB domain containing protein {ECO:0000313|EMBL:PON42660.1};	--	GO:0005737,cytoplasm; GO:0009860,pollen tube growth; GO:0040008,regulation of growth; GO:0000003,reproduction; GO:0000902,cell morphogenesis; GO:0000904,cell morphogenesis involved in differentiation; GO:0003006,developmental process involved in reproduction; GO:0008150,biological_process; GO:0009653,anatomical structure morphogenesis; GO:0009826,unidimensional cell growth; GO:0009856,pollination…	P21-Rho-binding domain	--	--	--
UrtcanEVm002800t1	3.69	3.41	2.53	0.15	0	0	120	108	75	5	0	0	-6.02139	3.42756e-18	5.46929e-17	down	2124	K01184 polygalacturonase [EC:3.2.1.15] | (RefSeq) LOW QUALITY PROTEIN: uncharacterized protein LOC115711463 (A)	ko00040: Pentose and glucuronate interconversions; ko01100: Metabolic pathways	LOW QUALITY PROTEIN: uncharacterized protein LOC115711463 [Cannabis sativa]	PGLR_ACTDE RecName: Full=Polygalacturonase; Short=PG; EC=3.2.1.15; AltName: Full=Pectinase; Flags: Precursor;	A0A7J6F4R6_CANSA SubName: Full=Uncharacterized protein {ECO:0000313|EMBL:KAF4365707.1};	--	GO:0005576,extracellular region; GO:0004650,polygalacturonase activity; GO:0005975,carbohydrate metabolic process; GO:0071555,cell wall organization; GO:0009835,fruit ripening; GO:0003674,molecular_function; GO:0003824,catalytic activity; GO:0004553,hydrolase activity, hydrolyzing O-glycosyl compounds; GO:0016787,hydrolase activity; GO:0016798,hydrolase activity, acting on glycosyl bonds; GO:0008…	Glycosyl hydrolases family 28	--	--	--
UrtcanEVm005238t1	8.24	8.05	9.55	18.66	17.82	15.67	220	209	232	524	503	401	1.00131	3.64999e-18	5.80059e-17	up	1792	--	--	Bicupin, oxalate decarboxylase/oxidase [Trema orientale]	VCL6_JUGRE RecName: Full=Vicilin Jug r 6.0101 {ECO:0000305}; AltName: Full=Allergen Jug r 6 {ECO:0000303|PubMed:30054513}; AltName: Full=Vicilin Jug r 6 {ECO:0000303|PubMed:30054513}; AltName: Allergen=Jug r 6.0101 {ECO:0000305}; Flags: Precursor;	A0A2P5FAY0_TREOI SubName: Full=Bicupin, oxalate decarboxylase/oxidase {ECO:0000313|EMBL:PON94941.1};	--	GO:0043245,extraorganismal space; GO:0045735,nutrient reservoir activity; GO:0070207,protein homotrimerization; GO:0010431,seed maturation; GO:0003674,molecular_function; GO:0008150,biological_process; GO:0009987,cellular process; GO:0016043,cellular component organization; GO:0022607,cellular component assembly; GO:0043933,protein-containing complex organization; GO:0044085,cellular component bi…	Cupin	--	--	--
UrtcanEVm009010t1	11.73	13.55	10.3	4.59	4.1	4.03	219	246	175	90	81	72	-1.49955	3.78711e-18	6.00874e-17	down	1338	K01758 cystathionine gamma-lyase [EC:4.4.1.1] | (RefSeq) cystathionine gamma-lyase (A)	ko00260: Glycine, serine and threonine metabolism; ko00270: Cysteine and methionine metabolism; ko00450: Selenocompound metabolism; ko01100: Metabolic pathways; ko01110: Biosynthesis of secondary metabolites; ko01230: Biosynthesis of amino acids	hypothetical protein Lal_00002651 [Lupinus albus]	METC_ARATH RecName: Full=Cystathionine beta-lyase, chloroplastic {ECO:0000303|PubMed:8541513}; Short=CBL {ECO:0000303|PubMed:8541513}; EC=4.4.1.13 {ECO:0000305|PubMed:8541513}; AltName: Full=Beta-cystathionase; AltName: Full=Cysteine lyase; AltName: Full=Cysteine-S-conjugate beta-lyase; Flags: Precursor;	A0A1D1Z871_9ARAE SubName: Full=Cystathionine gamma-lyase {ECO:0000313|EMBL:JAT63074.1};	Cystathionine beta-lyases/cystathionine gamma-synthases	GO:0009507,chloroplast; GO:0009570,chloroplast stroma; GO:0005737,cytoplasm; GO:0016846,carbon-sulfur lyase activity; GO:0004121,cystathionine beta-lyase activity; GO:0004123,cystathionine gamma-lyase activity; GO:0047804,cysteine-S-conjugate beta-lyase activity; GO:0030170,pyridoxal phosphate binding; GO:0019343,cysteine biosynthetic process via cystathionine; GO:0019279,L-methionine biosyntheti…	Cys/Met metabolism PLP-dependent enzyme	--	--	--
UrtcanEVm009171t1	6.79	5.67	5.84	0.78	1.59	1.23	133	108	104	16	33	23	-2.3622	3.81217e-18	6.0436e-17	down	1390	K03921 acyl-[acyl-carrier-protein] desaturase [EC:1.14.19.2 1.14.19.11 1.14.19.26] | (RefSeq) stearoyl-[acyl-carrier-protein] 9-desaturase 6, chloroplastic (A)	ko00061: Fatty acid biosynthesis; ko01040: Biosynthesis of unsaturated fatty acids; ko01100: Metabolic pathways; ko01212: Fatty acid metabolism	Fatty acid desaturase, type [Trema orientale]	STAD6_ARATH RecName: Full=Stearoyl-[acyl-carrier-protein] 9-desaturase 6, chloroplastic; Short=Stearoyl-ACP desaturase 6; EC=1.14.19.2 {ECO:0000250|UniProtKB:P22337}; AltName: Full=Acyl-[acyl-carrier-protein] desaturase 6; Flags: Precursor;	A0A2P5FPH6_TREOI RecName: Full=Acyl-[acyl-carrier-protein] desaturase {ECO:0000256|RuleBase:RU000582}; EC=1.14.19.- {ECO:0000256|RuleBase:RU000582};	--	GO:0009507,chloroplast; GO:0045300,acyl-[acyl-carrier-protein] desaturase activity; GO:0046872,metal ion binding; GO:0102786,stearoyl-[acp] desaturase activity; GO:0071456,cellular response to hypoxia; GO:0006633,fatty acid biosynthetic process; GO:0006631,fatty acid metabolic process; GO:0003674,molecular_function; GO:0003824,catalytic activity; GO:0016491,oxidoreductase activity; GO:0016705,oxi…	Fatty acid desaturase	--	--	--
UrtcanEVm038029t1	7.31	6.44	9.67	0.66	0.55	0.72	75	64	90	7	6	7	-3.62726	3.92359e-18	6.21018e-17	down	861	--	--	--	--	--	--	--	--	--	--	--
UrtcanEVm042338t1	67.44	71.47	71.97	25.26	15.92	14.76	143	143	136	52	36	29	-1.95975	4.00752e-18	6.32767e-17	down	396	--	--	--	--	--	--	--	--	--	--	--
UrtcanEVm030961t1	12.14	12.17	13.73	3.39	3.32	3.61	137	133	141	40	39	39	-1.90612	4.08206e-18	6.44019e-17	down	921	K03860 phosphatidylinositol N-acetylglucosaminyltransferase subunit Q | (RefSeq) N-acetylglucosaminyl-phosphatidylinositol biosynthetic protein gpi1-like (A)	ko00563: Glycosylphosphatidylinositol (GPI)-anchor biosynthesis; ko01100: Metabolic pathways	hypothetical protein Pfo_021953 [Paulownia fortunei]	SNAK1_SOLTU RecName: Full=Snakin-1; Flags: Precursor;	A0A8B8R186_9MYRT SubName: Full=peamaclein {ECO:0000313|RefSeq:XP_030553140.1};	--	GO:0005576,extracellular region; GO:0006952,defense response; GO:0006950,response to stress; GO:0008150,biological_process; GO:0050896,response to stimulus; GO:0005575,cellular_component; GO:0110165,cellular anatomical entity	Gibberellin regulated protein	--	--	--
UrtcanEVm036788t1	2.1	5.51	3.9	32.07	34.74	31.35	6	15	10	91	106	84	3.07302	4.11115e-18	6.48086e-17	up	440	--	--	--	--	--	--	--	--	--	--	--
UrtcanEVm000164t1	4.64	5.18	4.25	2.43	2.01	2.13	367	399	306	203	168	162	-1.11109	4.16262e-18	6.55672e-17	down	4758	K00667 fatty acid synthase subunit alpha, fungi type [EC:2.3.1.86] | (RefSeq) fatty acid synthase subunit alpha-like (A)	ko00061: Fatty acid biosynthesis; ko01100: Metabolic pathways; ko01212: Fatty acid metabolism	fatty acid synthase subunit alpha-like [Quercus suber]	--	A0A5N6KRE0_9ROSI RecName: Full=Carrier domain-containing protein {ECO:0000259|PROSITE:PS50075};	--	GO:0004315,3-oxoacyl-[acyl-carrier-protein] synthase activity; GO:0008897,holo-[acyl-carrier-protein] synthase activity; GO:0000287,magnesium ion binding; GO:0016491,oxidoreductase activity; GO:0006633,fatty acid biosynthetic process; GO:0009116,nucleoside metabolic process; GO:0003674,molecular_function; GO:0003824,catalytic activity; GO:0004312,fatty acid synthase activity; GO:0016740,transfera…	Fatty acid synthase type I helical domain	--	--	--
UrtcanEVm039988t1	5.73	7.11	4.78	15.44	15.6	15.19	98	118	74	276	282	248	1.37291	4.66154e-18	7.3249e-17	up	1249	--	--	--	--	--	--	--	--	--	--	--
UrtcanEVm023777t1	57.87	59.49	53.02	0	0.13	0	423	420	351	0	1	0	-10.2186	6.12298e-18	9.55234e-17	down	694	K01051 pectinesterase [EC:3.1.1.11] | (RefSeq) uncharacterized protein LOC114280102 (A)	ko00040: Pentose and glucuronate interconversions; ko01100: Metabolic pathways	uncharacterized protein LOC126690763 [Quercus robur]	--	A0A6P4D6U8_ARADU SubName: Full=uncharacterized protein LOC107486249 {ECO:0000313|RefSeq:XP_015962288.1};	--	GO:0003676,nucleic acid binding; GO:0004523,RNA-DNA hybrid ribonuclease activity; GO:0003674,molecular_function; GO:0005488,binding; GO:0097159,organic cyclic compound binding; GO:1901363,heterocyclic compound binding; GO:0003824,catalytic activity; GO:0004518,nuclease activity; GO:0004519,endonuclease activity; GO:0004521,endoribonuclease activity; GO:0004540,ribonuclease activity; GO:0016787,hy…	Reverse transcriptase-like	--	--	--
UrtcanEVm029046t1	25.34	25.36	30.67	6.88	7.97	8.23	144	139	158	40	48	44	-1.84704	6.32967e-18	9.86693e-17	down	603	--	--	--	--	--	--	--	--	--	--	--
UrtcanEVm039737t1	23.07	22	22.6	6.14	6.6	8.58	178	164	158	49	54	63	-1.69088	6.39092e-18	9.95449e-17	down	717	--	--	--	--	--	--	--	--	--	--	--
UrtcanEVm013577t1	4.99	4.25	5.49	0.71	0.35	0.26	81	67	81	12	6	4	-3.49138	8.25761e-18	1.27706e-16	down	1200	--	--	--	--	--	--	--	PT repeat	--	--	--
UrtcanEVm000221t1	0.04	0.01	0.03	0.42	0.51	0.63	6	2	4	69	83	94	4.26098	9.77025e-18	1.50387e-16	up	9033	K18443 golgi-specific brefeldin A-resistance guanine nucleotide exchange factor 1 | (RefSeq) ARF guanine-nucleotide exchange factor GNL2 (A)	ko04144: Endocytosis	Retrovirus-related Pol polyprotein from transposon TNT 1-94 [Vitis vinifera]	POLR1_ARATH RecName: Full=Retrovirus-related Pol polyprotein from transposon RE1; AltName: Full=Retro element 1 {ECO:0000303|PubMed:10689195}; Short=AtRE1 {ECO:0000303|PubMed:10689195}; Includes: RecName: Full=Protease RE1; EC=3.4.23.-; Includes: RecName: Full=Reverse transcriptase RE1; EC=2.7.7.49; Includes: RecName: Full=Endonuclease RE1;	A0A438FWJ3_VITVI SubName: Full=Retrovirus-related Pol polyprotein from transposon TNT 1-94 {ECO:0000313|EMBL:RVW64314.1};	FOG: Transposon-encoded proteins with TYA, reverse transcriptase, integrase domains in various combinations	GO:0004190,aspartic-type endopeptidase activity; GO:0004519,endonuclease activity; GO:0046872,metal ion binding; GO:0003676,nucleic acid binding; GO:0003964,RNA-directed DNA polymerase activity; GO:0015074,DNA integration; GO:0006310,DNA recombination; GO:0006508,proteolysis; GO:0003674,molecular_function; GO:0003824,catalytic activity; GO:0004175,endopeptidase activity; GO:0008233,peptidase acti…	Reverse transcriptase (RNA-dependent DNA polymerase)	--	--	--
UrtcanEVm033837t1	5.73	8.4	6.79	24.11	16.57	19.11	77	110	83	342	238	248	1.5099	9.92931e-18	1.52715e-16	up	1050	K24962 PAT complex subunit CCDC47 | (RefSeq) uncharacterized protein At5g49945 (A)	--	Uncharacterized protein CK203_054019 [Vitis vinifera]	Y5994_ARATH RecName: Full=Uncharacterized protein At5g49945; Flags: Precursor;	A0A438GUL1_VITVI SubName: Full=Uncharacterized protein {ECO:0000313|EMBL:RVW75891.1};	Uncharacterized conserved protein	GO:0005783,endoplasmic reticulum; GO:0016021,integral component of membrane; GO:0005509,calcium ion binding; GO:0032469,endoplasmic reticulum calcium ion homeostasis; GO:0003674,molecular_function; GO:0005488,binding; GO:0043167,ion binding; GO:0043169,cation binding; GO:0046872,metal ion binding; GO:0006873,cellular ion homeostasis; GO:0006874,cellular calcium ion homeostasis; GO:0006875,cellula…	PAT complex subunit CCDC47	--	--	--
UrtcanEVm005632t1	1.35	1.64	1.55	0.03	0.03	0.02	86	102	90	2	2	1	-5.90373	1.03511e-17	1.58827e-16	down	3897	K06943 nucleolar GTP-binding protein | (RefSeq) uncharacterized protein LOC108835530 (A)	ko03008: Ribosome biogenesis in eukaryotes	PREDICTED: retrotransposon [Prunus dulcis]	RNHX1_ARATH RecName: Full=Putative ribonuclease H protein At1g65750; EC=3.1.26.4;	A0A803PV25_CANSA RecName: Full=Reverse transcriptase domain-containing protein {ECO:0000259|PROSITE:PS50878};	FOG: Reverse transcriptase	GO:0046872,metal ion binding; GO:0003676,nucleic acid binding; GO:0004523,RNA-DNA hybrid ribonuclease activity; GO:0003674,molecular_function; GO:0005488,binding; GO:0043167,ion binding; GO:0043169,cation binding; GO:0097159,organic cyclic compound binding; GO:1901363,heterocyclic compound binding; GO:0003824,catalytic activity; GO:0004518,nuclease activity; GO:0004519,endonuclease activity; GO:0…	Reverse transcriptase (RNA-dependent DNA polymerase)	--	--	--
UrtcanEVm031442t1	36.45	41.95	38.24	15.63	12.42	19.01	260	289	247	115	94	129	-1.33528	1.27108e-17	1.94273e-16	down	684	--	--	--	--	--	--	--	--	--	--	--
UrtcanEVm014967t1	7.66	9.37	10.34	1.56	0.92	0.45	70	83	86	14	9	4	-3.26132	1.38556e-17	2.11111e-16	down	804	K14809 ATP-dependent RNA helicase DDX55/SPB4 [EC:3.6.4.13] | (RefSeq) DEAD-box ATP-dependent RNA helicase 18-like (A)	--	putative RNA helicase [Rosa chinensis]	RH18_ORYSJ RecName: Full=DEAD-box ATP-dependent RNA helicase 18; EC=3.6.4.13; AltName: Full=BRI1-KD-interacting protein 115; Short=BIP115;	A0A2P6SLH0_ROSCH SubName: Full=Putative RNA helicase {ECO:0000313|EMBL:PRQ59513.1}; EC=3.6.4.13 {ECO:0000313|EMBL:PRQ59513.1};	ATP-dependent RNA helicase	GO:0005730,nucleolus; GO:0005524,ATP binding; GO:0016887,ATP hydrolysis activity; GO:0003723,RNA binding; GO:0003724,RNA helicase activity; GO:0000166,nucleotide binding; GO:0003674,molecular_function; GO:0005488,binding; GO:0017076,purine nucleotide binding; GO:0030554,adenyl nucleotide binding; GO:0032553,ribonucleotide binding; GO:0032555,purine ribonucleotide binding; GO:0032559,adenyl ribonu…	Domain of unknown function (DUF4217)	--	--	--
UrtcanEVm025520t1	15.48	16.97	16.74	0.34	0.32	0.18	90	95	88	2	2	1	-5.87693	1.39528e-17	2.12427e-16	down	609	--	--	--	--	--	--	--	--	--	--	--
UrtcanEVm024793t1	9.75	7.83	7.94	1.54	2.03	1.53	127	99	94	21	28	19	-2.33752	1.46942e-17	2.23542e-16	down	1018	--	--	hypothetical protein FH972_015380 [Carpinus fangiana]	--	A0A5N6RCN5_9ROSI SubName: Full=Uncharacterized protein {ECO:0000313|EMBL:KAE8076753.1};	--	--	--	--	--	--
UrtcanEVm008904t1	8.79	10.4	9.25	4.06	3.1	3.63	212	244	203	103	79	84	-1.41319	1.69044e-17	2.56368e-16	down	1646	K12489 Arf-GAP with coiled-coil, ANK repeat and PH domain-containing protein | (RefSeq) ADP-ribosylation factor GTPase-activating protein AGD3 (A)	ko04144: Endocytosis	inactive leucine-rich repeat receptor-like protein kinase CORYNE [Morus notabilis]	CRN_ARATH RecName: Full=Inactive leucine-rich repeat receptor-like protein kinase CORYNE {ECO:0000303|PubMed:18381924}; AltName: Full=Protein SUPPRESSOR OF OVEREXPRESSION OF LLP1 2 {ECO:0000303|PubMed:12932329}; Flags: Precursor;	W9RM63_9ROSA SubName: Full=Inactive leucine-rich repeat receptor-like protein kinase CORYNE {ECO:0000313|EMBL:EXB81207.1};	Serine/threonine protein kinase	GO:0005789,endoplasmic reticulum membrane; GO:0016021,integral component of membrane; GO:0005886,plasma membrane; GO:0005524,ATP binding; GO:0001653,peptide receptor activity; GO:0033612,receptor serine/threonine kinase binding; GO:0005102,signaling receptor binding; GO:0004675,transmembrane receptor protein serine/threonine kinase activity; GO:0042742,defense response to bacterium; GO:0002229,de…	Protein kinase domain	--	--	--
UrtcanEVm019075t1	3.87	6.04	3.17	14.12	17.42	21.31	39	59	29	148	186	205	1.99247	1.84539e-17	2.79435e-16	up	851	--	--	--	--	--	--	--	--	--	--	--
UrtcanEVm034111t1	17.21	15.29	15.31	1.39	1.84	3.37	97	83	78	8	11	18	-2.8972	1.88897e-17	2.85813e-16	down	599	--	--	--	--	--	--	--	--	--	--	--
UrtcanEVm005153t1	5.38	5.44	5	9.83	10.45	11.75	208	205	176	401	427	436	1.00142	2.14693e-17	3.24092e-16	up	2470	K03509 DNA polymerase eta [EC:2.7.7.7] | (RefSeq) DNA polymerase eta (A)	--	uncharacterized protein LOC21406983 [Morus notabilis]	--	W9R347_9ROSA SubName: Full=Uncharacterized protein {ECO:0000313|EMBL:EXB37311.1};	Galactosyltransferases	GO:0016021,integral component of membrane; GO:0005575,cellular_component; GO:0016020,membrane; GO:0031224,intrinsic component of membrane; GO:0110165,cellular anatomical entity	Protein of unknown function, DUF604	--	--	--
UrtcanEVm010670t1	3.64	3.56	3.53	0	0	0	198	189	175	0	0	0	-10.0947	2.21211e-17	3.33674e-16	down	3366	--	--	uncharacterized protein LOC112100860 [Citrus clementina]	--	A0A2H5QIP6_CITUN SubName: Full=Uncharacterized protein {ECO:0000313|EMBL:GAY64497.1};	--	GO:0016021,integral component of membrane; GO:0005575,cellular_component; GO:0016020,membrane; GO:0031224,intrinsic component of membrane; GO:0110165,cellular anatomical entity	Coiled-coil domain-containing protein 22	--	--	--
UrtcanEVm005664t1	0.3	0.43	0.33	3.58	4.88	2.69	7	10	7	89	122	61	3.38916	2.23045e-17	3.36182e-16	up	1620	--	--	--	--	--	--	--	--	--	--	--
UrtcanEVm036578t1	8.27	5.48	5.46	34.41	42.93	60.33	51	32	30	219	282	355	2.83581	2.32603e-17	3.49779e-16	up	631	--	--	--	--	--	--	--	--	--	--	--
UrtcanEVm020455t1	0.2	0.42	0.34	7.33	8.23	8.83	2	4	3	74	85	82	4.6408	2.40281e-17	3.61049e-16	up	837	--	--	--	--	--	--	--	--	--	--	--
UrtcanEVm013326t1	10.9	8.2	9.46	19.87	18.71	21.11	224	164	177	429	407	416	1.04639	2.47386e-17	3.71439e-16	up	1445	K26956 ADP-ribose/NAD+ diphosphatase [EC:3.6.1.13 3.6.1.22] | (RefSeq) nudix hydrolase 2 isoform X2 (A)	ko00230: Purine metabolism; ko00760: Nicotinate and nicotinamide metabolism	nudix hydrolase 2 isoform X2 [Morus notabilis]	NUDT2_ARATH RecName: Full=Nudix hydrolase 2 {ECO:0000303|PubMed:15878881}; Short=AtNUDT2 {ECO:0000303|PubMed:15878881}; EC=3.6.1.- {ECO:0000269|PubMed:15878881}; AltName: Full=ADP-ribose pyrophosphatase {ECO:0000303|PubMed:15878881}; EC=3.6.1.13 {ECO:0000269|PubMed:15878881}; AltName: Full=NADH pyrophosphatase {ECO:0000303|PubMed:15878881}; EC=3.6.1.22 {ECO:0000269|PubMed:15878881};	W9QQI3_9ROSA SubName: Full=Nudix hydrolase 2 {ECO:0000313|EMBL:EXB36060.1};	Predicted NUDIX hydrolase FGF-2 and related proteins	GO:0005829,cytosol; GO:0047631,ADP-ribose diphosphatase activity; GO:0046872,metal ion binding; GO:0051287,NAD binding; GO:0000210,NAD+ diphosphatase activity; GO:0035529,NADH pyrophosphatase activity; GO:0006979,response to oxidative stress; GO:0003674,molecular_function; GO:0003824,catalytic activity; GO:0016462,pyrophosphatase activity; GO:0016787,hydrolase activity; GO:0016817,hydrolase activ…	Nudix hydrolase domain	--	--	--
UrtcanEVm005992t1	1.34	1.73	2	6.13	7.73	5.82	31	39	42	149	189	129	1.94832	2.61176e-17	3.90945e-16	up	1590	K00231 protoporphyrinogen/coproporphyrinogen III oxidase [EC:1.3.3.4 1.3.3.15] | (RefSeq) protoporphyrinogen oxidase 2, chloroplastic/mitochondrial (A)	ko00860: Porphyrin metabolism; ko01100: Metabolic pathways; ko01110: Biosynthesis of secondary metabolites; ko01240: Biosynthesis of cofactors	15-cis-phytoene desaturase, chloroplastic/chromoplastic [Morus notabilis]	PDS_SOLLC RecName: Full=15-cis-phytoene desaturase, chloroplastic/chromoplastic {ECO:0000305}; EC=1.3.5.5 {ECO:0000269|PubMed:1594600}; AltName: Full=Phytoene dehydrogenase {ECO:0000305}; AltName: Full=Phytoene desaturase {ECO:0000305}; Flags: Precursor;	W9SB51_9ROSA SubName: Full=15-cis-phytoene desaturase {ECO:0000313|EMBL:EXC34218.1};	--	GO:0009507,chloroplast; GO:0009509,chromoplast; GO:0016020,membrane; GO:0016491,oxidoreductase activity; GO:0016166,phytoene dehydrogenase activity; GO:0016120,carotene biosynthetic process; GO:0016117,carotenoid biosynthetic process; GO:0003674,molecular_function; GO:0003824,catalytic activity; GO:0016627,oxidoreductase activity, acting on the CH-CH group of donors; GO:0006629,lipid metabolic pr…	Flavin containing amine oxidoreductase	--	--	--
UrtcanEVm003938t1	0.75	1.35	0.58	4.47	5.09	4.28	20	35	14	125	143	109	2.34713	2.82669e-17	4.22149e-16	up	1784	--	--	hypothetical protein FH972_022657 [Carpinus fangiana]	--	A0A5N6KV42_9ROSI SubName: Full=Uncharacterized protein {ECO:0000313|EMBL:KAB8343063.1};	FOG: Zn-finger	--	Zinc finger, C2H2 type	C2H2	TF	C2H2
UrtcanEVm035853t1	33.15	34.12	41.68	98.69	102.49	124.08	67	65	75	193	221	232	1.53943	2.83682e-17	4.23339e-16	up	390	--	--	--	--	--	--	--	--	--	--	--
UrtcanEVm002314t1	0	0	0	7.06	4.09	6.62	0	0	0	267	155	228	10.1003	2.96714e-17	4.41777e-16	up	2312	K06569 melanoma-associated antigen p97 | (RefSeq) hypothetical protein (A)	--	hypothetical protein [Adiantum nelumboides]	--	A0A2P6V820_9CHLO SubName: Full=Melanotransferrin {ECO:0000313|EMBL:PSC70228.1};	--	GO:0016021,integral component of membrane; GO:0005575,cellular_component; GO:0016020,membrane; GO:0031224,intrinsic component of membrane; GO:0110165,cellular anatomical entity	Transferrin	--	--	--
UrtcanEVm003735t1	4.97	5.01	6.59	1.51	1.47	1.9	150	147	181	48	47	55	-1.77873	3.09622e-17	4.60644e-16	down	1989	K23872 putative homogalacturonan methyltransferase [EC:2.1.1.-] | (RefSeq) probable pectin methyltransferase QUA3 (A)	--	probable methyltransferase PMT10 [Rosa chinensis]	PMTA_ARATH RecName: Full=Probable methyltransferase PMT10; EC=2.1.1.-;	A0A2P6PXK0_ROSCH RecName: Full=Methyltransferase {ECO:0000256|RuleBase:RU366043}; EC=2.1.1.- {ECO:0000256|RuleBase:RU366043};	--	GO:0005737,cytoplasm; GO:0000139,Golgi membrane; GO:0000138,Golgi trans cisterna; GO:0016021,integral component of membrane; GO:0008168,methyltransferase activity; GO:0032259,methylation; GO:0003674,molecular_function; GO:0003824,catalytic activity; GO:0016740,transferase activity; GO:0016741,transferase activity, transferring one-carbon groups; GO:0008150,biological_process; GO:0008152,metabolic…	Putative S-adenosyl-L-methionine-dependent methyltransferase	--	--	--
UrtcanEVm026416t1	0	0	0	4.76	6.39	8	0	0	0	165	222	252	10.0812	3.19998e-17	4.7536e-16	up	2146	K09490 endoplasmic reticulum chaperone BiP [EC:3.6.4.10] | (RefSeq) luminal-binding protein 5-like (A)	ko03060: Protein export; ko04141: Protein processing in endoplasmic reticulum	Heat shock protein 70 family [Parasponia andersonii]	BIP8_TOBAC RecName: Full=Luminal-binding protein 8; Short=BiP 8; AltName: Full=78 kDa glucose-regulated protein homolog 8; Short=GRP-78-8; Flags: Fragment;	A0A2P5AD07_PARAD SubName: Full=Heat shock protein 70 family {ECO:0000313|EMBL:PON34428.1};	Molecular chaperones GRP78/BiP/KAR2, HSP70 superfamily	GO:0005737,cytoplasm; GO:0034663,endoplasmic reticulum chaperone complex; GO:0005788,endoplasmic reticulum lumen; GO:0016020,membrane; GO:0005634,nucleus; GO:0005524,ATP binding; GO:0016887,ATP hydrolysis activity; GO:0140662,ATP-dependent protein folding chaperone; GO:0031072,heat shock protein binding; GO:0051787,misfolded protein binding; GO:0044183,protein folding chaperone; GO:0051082,unfold…	Hsp70 protein	--	--	--
UrtcanEVm015077t1	4.65	6.23	4.61	14.4	15.74	15.81	60	78	54	194	215	195	1.55126	3.36067e-17	4.98853e-16	up	1011	--	--	--	--	--	--	--	--	--	--	--
UrtcanEVm030951t1	0.72	0.37	0.79	10.75	7.34	9.8	6	3	6	93	65	78	3.87155	4.06444e-17	5.98328e-16	up	753	--	--	--	--	--	--	--	--	--	--	--
UrtcanEVm028852t1	14.02	8.72	11.19	1.98	2.04	1.2	123	74	89	18	19	10	-2.71209	4.4089e-17	6.46122e-16	down	777	K00555 tRNA (guanine26-N2/guanine27-N2)-dimethyltransferase [EC:2.1.1.215 2.1.1.216] | (RefSeq) probable tRNA (guanine(26)-N(2))-dimethyltransferase 2 (A)	--	probable tRNA (guanine(26)-N(2))-dimethyltransferase 2 isoform X2 [Eucalyptus grandis]	TRM2_ARATH RecName: Full=Probable tRNA (guanine(26)-N(2))-dimethyltransferase 2; EC=2.1.1.216; AltName: Full=tRNA 2,2-dimethylguanosine-26 methyltransferase 2; AltName: Full=tRNA(guanine-26,N(2)-N(2)) methyltransferase 2; AltName: Full=tRNA(m(2,2)G26)dimethyltransferase 2;	A0A2P5E963_TREOI RecName: Full=tRNA (guanine(26)-N(2))-dimethyltransferase {ECO:0000256|PROSITE-ProRule:PRU00958}; EC=2.1.1.216 {ECO:0000256|PROSITE-ProRule:PRU00958};	tRNA methyltransferase	GO:0005634,nucleus; GO:0004809,tRNA (guanine-N2-)-methyltransferase activity; GO:0000049,tRNA binding; GO:0006400,tRNA modification; GO:0002940,tRNA N2-guanine methylation; GO:0003674,molecular_function; GO:0003824,catalytic activity; GO:0008168,methyltransferase activity; GO:0008170,N-methyltransferase activity; GO:0008173,RNA methyltransferase activity; GO:0008175,tRNA methyltransferase activit…	--	--	--	--
UrtcanEVm022060t1	5.22	1.86	2.16	22.71	18.14	16.83	32	11	12	143	118	98	2.60469	4.8466e-17	7.08675e-16	up	627	--	--	--	--	--	--	--	--	--	--	--
UrtcanEVm010601t1	9.25	7.07	8.8	0	0	0	202	150	175	0	0	0	-10.0029	4.97201e-17	7.25928e-16	down	1518	--	--	FBD-associated F-box protein At4g10400 [Cannabis sativa]	--	A0A803RAT7_CANSA RecName: Full=F-box domain-containing protein {ECO:0000259|PROSITE:PS50181};	--	GO:0016021,integral component of membrane; GO:0005575,cellular_component; GO:0016020,membrane; GO:0031224,intrinsic component of membrane; GO:0110165,cellular anatomical entity	--	--	--	--
UrtcanEVm004594t1	0.43	0.59	0.2	2.63	3.33	4.05	12	16	5	77	98	108	3.00876	5.92693e-17	8.64061e-16	up	1857	K22395 cinnamyl-alcohol dehydrogenase [EC:1.1.1.195] | (RefSeq) berberine bridge enzyme-like 15 (A)	ko00940: Phenylpropanoid biosynthesis; ko01100: Metabolic pathways; ko01110: Biosynthesis of secondary metabolites	cannabidiolic acid synthase-like 1 [Cannabis sativa]	STOX_BERWI RecName: Full=Tetrahydroberberine oxidase {ECO:0000303|PubMed:3402447}; Short=THB oxidase {ECO:0000305}; EC=1.3.3.8 {ECO:0000269|PubMed:21327819, ECO:0000269|PubMed:3402447}; AltName: Full=(S)-tetrahydroprotoberberine oxidase {ECO:0000303|PubMed:21327819}; Short=BwSTOX {ECO:0000303|PubMed:21327819}; Flags: Precursor;	A0A803QHE4_CANSA RecName: Full=FAD-binding PCMH-type domain-containing protein {ECO:0000259|PROSITE:PS51387};	--	GO:0071949,FAD binding; GO:0050328,tetrahydroberberine oxidase activity; GO:0000166,nucleotide binding; GO:0003674,molecular_function; GO:0005488,binding; GO:0036094,small molecule binding; GO:0043167,ion binding; GO:0043168,anion binding; GO:0050660,flavin adenine dinucleotide binding; GO:0097159,organic cyclic compound binding; GO:1901265,nucleoside phosphate binding; GO:1901363,heterocyclic co…	FAD binding domain	--	--	--
UrtcanEVm000454t1	2.45	2.5	3.04	0.76	0.85	0.8	144	143	163	47	53	45	-1.74246	6.20689e-17	9.02858e-16	down	3611	K13526 cation-transporting P-type ATPase 13A2 [EC:7.2.2.-] | (RefSeq) uncharacterized protein (A)	--	probable cation-transporting ATPase 13A3 isoform X2 [Physcomitrium patens]	PDR2_ARATH RecName: Full=Probable manganese-transporting ATPase PDR2; EC=7.2.2.-; AltName: Full=Protein MALE GAMETOGENESIS IMPAIRED ANTHERS; AltName: Full=Protein PHOSPHATE DEFICIENCY RESPONSE 2;	A0A8K1C338_PYTOL SubName: Full=Uncharacterized protein {ECO:0000313|EMBL:TMW55563.1};	Cation transport ATPase	GO:0005783,endoplasmic reticulum; GO:0030176,integral component of endoplasmic reticulum membrane; GO:0016020,membrane; GO:0009536,plastid; GO:0005524,ATP binding; GO:0016887,ATP hydrolysis activity; GO:0019829,ATPase-coupled cation transmembrane transporter activity; GO:0046872,metal ion binding; GO:0015662,P-type ion transporter activity; GO:0006874,cellular calcium ion homeostasis; GO:0006875,…	E1-E2 ATPase	--	--	--
UrtcanEVm020566t1	32.51	28.7	28.94	14.36	15.39	15.25	397	340	321	183	199	178	-1.02031	6.48892e-17	9.43181e-16	down	972	K03926 periplasmic divalent cation tolerance protein | (RefSeq) protein CutA, chloroplastic (A)	--	protein CutA, chloroplastic [Morus notabilis]	CUTA_ARATH RecName: Full=Protein CutA, chloroplastic; AltName: Full=Copper-binding protein CutA; Short=AtCUTA; Flags: Precursor;	W9SDS0_9ROSA SubName: Full=Protein CutA {ECO:0000313|EMBL:EXC27421.1};	Divalent cation tolerance-related protein	GO:0009507,chloroplast; GO:0031972,chloroplast intermembrane space; GO:0005507,copper ion binding; GO:0010038,response to metal ion; GO:0003674,molecular_function; GO:0005488,binding; GO:0043167,ion binding; GO:0043169,cation binding; GO:0046872,metal ion binding; GO:0046914,transition metal ion binding; GO:0008150,biological_process; GO:0010035,response to inorganic substance; GO:0042221,respons…	CutA1 divalent ion tolerance protein	--	--	--
UrtcanEVm003512t1	0	0	0	6.11	6.55	5.22	0	0	0	207	223	161	9.95499	6.53479e-17	9.49144e-16	up	2103	K00815 tyrosine aminotransferase [EC:2.6.1.5] | (RefSeq) uncharacterized protein LOC115699415 isoform X1 (A)	ko00130: Ubiquinone and other terpenoid-quinone biosynthesis; ko00270: Cysteine and methionine metabolism; ko00350: Tyrosine metabolism; ko00360: Phenylalanine metabolism; ko00400: Phenylalanine, tyrosine and tryptophan biosynthesis; ko00950: Isoquinoline alkaloid biosynthesis; ko00960: Tropane, piperidine and pyridine alkaloid biosynthesis; ko01100: Metabolic pathways; ko01110: Biosynthesis of s…	Retrovirus-related Pol polyprotein from transposon RE1 [Vitis vinifera]	POLR1_ARATH RecName: Full=Retrovirus-related Pol polyprotein from transposon RE1; AltName: Full=Retro element 1 {ECO:0000303|PubMed:10689195}; Short=AtRE1 {ECO:0000303|PubMed:10689195}; Includes: RecName: Full=Protease RE1; EC=3.4.23.-; Includes: RecName: Full=Reverse transcriptase RE1; EC=2.7.7.49; Includes: RecName: Full=Endonuclease RE1;	A0A438H844_VITVI SubName: Full=Retrovirus-related Pol polyprotein from transposon RE1 {ECO:0000313|EMBL:RVW80632.1};	FOG: Transposon-encoded proteins with TYA, reverse transcriptase, integrase domains in various combinations	GO:0004190,aspartic-type endopeptidase activity; GO:0004519,endonuclease activity; GO:0046872,metal ion binding; GO:0003676,nucleic acid binding; GO:0003964,RNA-directed DNA polymerase activity; GO:0015074,DNA integration; GO:0006310,DNA recombination; GO:0006508,proteolysis; GO:0003674,molecular_function; GO:0003824,catalytic activity; GO:0004175,endopeptidase activity; GO:0008233,peptidase acti…	gag-polypeptide of LTR copia-type	--	--	--
UrtcanEVm001701t1	1.99	1.75	1.76	5.57	4.91	5.06	76	65	61	224	198	185	1.48314	6.76371e-17	9.81666e-16	up	2439	K19613 leucine-rich repeat protein SHOC2 | (RefSeq) receptor-like protein 12 (A)	--	hypothetical protein CMV_022162 [Castanea mollissima]	RLP32_ARATH RecName: Full=Receptor-like protein 32 {ECO:0000303|PubMed:18434605}; Short=AtRLP32 {ECO:0000303|PubMed:18434605}; Flags: Precursor;	A0A8J4QTE4_9ROSI RecName: Full=LRRNT_2 domain-containing protein {ECO:0000259|Pfam:PF08263};	FOG: Leucine rich repeat	GO:0016021,integral component of membrane; GO:0005886,plasma membrane; GO:0005575,cellular_component; GO:0016020,membrane; GO:0031224,intrinsic component of membrane; GO:0110165,cellular anatomical entity; GO:0071944,cell periphery	Leucine rich repeat	--	--	--
UrtcanEVm040706t1	32.7	38.4	36.38	9.67	9.12	14.73	160	180	160	48	47	68	-1.71566	6.83327e-17	9.91027e-16	down	557	--	--	uncharacterized protein LOC126653815 [Mercurialis annua]	--	A0A2P5F2N8_TREOI SubName: Full=UvrABC system protein A {ECO:0000313|EMBL:PON92063.1};	--	--	--	--	--	--
UrtcanEVm008217t1	0	0	0	12.2	13.84	12.07	0	0	0	189	217	171	9.92301	8.04858e-17	1.16298e-15	up	1119	K26562 MFS transporter, POT/PTR family, peptide/nitrate/nicotianamine transporter | (RefSeq) uncharacterized protein LOC114308009 isoform X1 (A)	--	F-box protein At5g10340 [Morus notabilis]	FB166_ARATH RecName: Full=F-box protein At3g19890;	W9R4A6_9ROSA SubName: Full=F-box protein {ECO:0000313|EMBL:EXB67543.1};	--	--	F-box associated domain	--	--	--
UrtcanEVm030694t1	1.61	0.96	1.02	21.15	16.91	14.64	7	4	4	93	78	60	3.83648	9.06589e-17	1.30611e-15	up	525	--	--	hypothetical protein TorRG33x02_249160 [Trema orientale]	--	A0A2P5DK56_TREOI SubName: Full=Uncharacterized protein {ECO:0000313|EMBL:PON73658.1};	--	--	--	--	--	--
UrtcanEVm036615t1	2.52	2.72	3.04	9.21	8.42	12.58	41	43	45	157	145	196	1.85048	9.72716e-17	1.39625e-15	up	1202	--	--	hypothetical protein [Tanacetum cinerariifolium]	--	--	--	--	--	--	--	--
UrtcanEVm041697t1	9.16	9.82	10.63	2.75	2.72	3.55	143	149	151	45	45	53	-1.73468	9.98799e-17	1.43159e-15	down	1165	--	--	--	--	--	--	--	--	--	--	--
UrtcanEVm032836t1	103.97	70.13	92.02	12.26	6.02	3.68	243	155	192	28	15	8	-3.64937	1.02743e-16	1.47155e-15	down	409	--	--	--	--	--	--	--	Antimicrobial chitin binding protein tachystatin B	--	--	--
UrtcanEVm004922t1	10.8	11.95	12.7	5.01	5.88	5.49	285	307	305	139	164	139	-1.12768	1.08238e-16	1.54799e-15	down	1775	K17961 trimethyltridecatetraene/dimethylnonatriene synthase [EC:1.14.14.58 1.14.14.59] | (RefSeq) cytochrome P450 82G1 (A)	ko00904: Diterpenoid biosynthesis; ko01110: Biosynthesis of secondary metabolites	Cytochrome P450, E-class, group I [Trema orientale]	C82G1_ARATH RecName: Full=Dimethylnonatriene synthase {ECO:0000303|PubMed:21088219}; EC=1.14.14.59 {ECO:0000269|PubMed:21088219}; AltName: Full=Cytochrome P450 82G1 {ECO:0000303|PubMed:21088219}; AltName: Full=Protein OVIPOSITION RATE 9 {ECO:0000303|PubMed:26699853}; AltName: Full=Trimethyltridecatetraene synthase {ECO:0000303|PubMed:21088219}; EC=1.14.14.58 {ECO:0000269|PubMed:21088219};	A0A2P5CEE4_TREOI SubName: Full=Cytochrome P450, E-class, group I {ECO:0000313|EMBL:PON59364.1};	Cytochrome P450 CYP2 subfamily	GO:0016021,integral component of membrane; GO:0097008,(3E)-4,8-dimethyl-1,3,7-nonatriene synthase activity; GO:0097007,4,8,12-trimethyltrideca-1,3,7,11-tetraene synthase activity; GO:0102171,DMNT synthase activity; GO:0020037,heme binding; GO:0005506,iron ion binding; GO:0050832,defense response to fungus; GO:0002213,defense response to insect; GO:0098542,defense response to other organism; GO:19…	Cytochrome P450	--	--	--
UrtcanEVm000507t1	1.25	1.52	1.63	0.29	0.07	0.07	70	83	83	17	4	4	-3.35388	1.2303e-16	1.7544e-15	down	3452	--	--	uncharacterized protein LOC107177654 [Citrus sinensis]	--	A0A484N6B7_9ASTE SubName: Full=Uncharacterized protein {ECO:0000313|EMBL:VFQ96841.1};	--	--	Repeat of unknown function (DUF1388)	--	--	--
UrtcanEVm036584t1	20.1	16.65	22.56	0	0	0	171	137	174	0	0	0	-9.87723	1.31484e-16	1.87223e-15	down	762	--	--	--	--	--	--	--	--	--	--	--
UrtcanEVm009532t1	6.96	6.58	6.17	16.05	14.53	15.05	124	114	100	300	274	257	1.19434	1.3337e-16	1.89771e-15	up	1290	K13229 2,4-dihydroxy-1,4-benzoxazin-3-one-glucoside dioxygenase [EC:1.14.11.59] | (RefSeq) DIBOA-glucoside dioxygenase BX6-like (A)	ko00402: Benzoxazinoid biosynthesis; ko00999: Biosynthesis of various plant secondary metabolites; ko01100: Metabolic pathways; ko01110: Biosynthesis of secondary metabolites	Oxoglutarate/iron-dependent dioxygenase [Trema orientale]	ACCH2_ARATH RecName: Full=1-aminocyclopropane-1-carboxylate oxidase homolog 2;	A0A2P5AWQ4_TREOI SubName: Full=Oxoglutarate/iron-dependent dioxygenase {ECO:0000313|EMBL:PON40965.1};	Iron/ascorbate family oxidoreductases	GO:0046872,metal ion binding; GO:0016491,oxidoreductase activity; GO:0003674,molecular_function; GO:0005488,binding; GO:0043167,ion binding; GO:0043169,cation binding; GO:0003824,catalytic activity	2OG-Fe(II) oxygenase superfamily	--	--	--
UrtcanEVm030919t1	5.4	3.28	2.74	20.62	23.92	24.04	24	14	11	93	113	101	2.54962	1.40766e-16	2.00004e-15	up	531	--	--	--	--	--	--	--	--	--	--	--
UrtcanEVm014569t1	2.56	2.87	3.32	10.1	10.25	11.58	34	37	40	140	144	147	1.85302	1.45022e-16	2.05455e-15	up	1032	--	--	hypothetical protein FH972_021818 [Carpinus fangiana]	--	A0A1D1YPH2_9ARAE SubName: Full=Protein vip1 {ECO:0000313|EMBL:JAT56513.1};	--	GO:0003723,RNA binding; GO:0003674,molecular_function; GO:0003676,nucleic acid binding; GO:0005488,binding; GO:0097159,organic cyclic compound binding; GO:1901363,heterocyclic compound binding	RNA recognition motif. (a.k.a. RRM, RBD, or RNP domain)	--	--	--
UrtcanEVm009224t1	12.23	13.66	14.36	0	0.04	0	278	302	297	0	1	0	-9.77801	1.68842e-16	2.38166e-15	down	1568	K01933 phosphoribosylformylglycinamidine cyclo-ligase [EC:6.3.3.1] | (RefSeq) phosphoribosylformylglycinamidine cyclo-ligase, chloroplastic/mitochondrial-like (A)	ko00230: Purine metabolism; ko01100: Metabolic pathways; ko01110: Biosynthesis of secondary metabolites	phosphoribosylformylglycinamidine cyclo-ligase, chloroplastic/mitochondrial-like [Morus notabilis]	PUR5_VIGUN RecName: Full=Phosphoribosylformylglycinamidine cyclo-ligase, chloroplastic/mitochondrial; EC=6.3.3.1; AltName: Full=AIR synthase; Short=AIRS; AltName: Full=Phosphoribosyl-aminoimidazole synthetase; AltName: Full=VUpur5; Flags: Precursor;	A0A2P5DGI8_TREOI RecName: Full=Phosphoribosylformylglycinamidine cyclo-ligase {ECO:0000256|ARBA:ARBA00013047}; EC=6.3.3.1 {ECO:0000256|ARBA:ARBA00013047};	Glycinamide ribonucleotide synthetase (GARS)/Aminoimidazole ribonucleotide synthetase (AIRS)	GO:0009507,chloroplast; GO:0005739,mitochondrion; GO:0005524,ATP binding; GO:0004641,phosphoribosylformylglycinamidine cyclo-ligase activity; GO:0006189,'de novo' IMP biosynthetic process; GO:0000166,nucleotide binding; GO:0003674,molecular_function; GO:0005488,binding; GO:0017076,purine nucleotide binding; GO:0030554,adenyl nucleotide binding; GO:0032553,ribonucleotide binding; GO:0032555,purine…	AIR synthase related protein, C-terminal domain	--	--	--
UrtcanEVm003531t1	0.34	0.39	0.75	3.31	3.36	2.92	10	11	20	102	104	82	2.69827	1.79576e-16	2.52581e-15	up	1938	--	--	hypothetical protein FEM48_Zijuj04G0189400 [Ziziphus jujuba var. spinosa]	GEX1_ARATH RecName: Full=Protein GAMETE EXPRESSED 1; Flags: Precursor;	A0A6P3ZJL5_ZIZJJ SubName: Full=protein GAMETE EXPRESSED 1 {ECO:0000313|RefSeq:XP_015880114.1};	--	GO:0005887,integral component of plasma membrane; GO:0005886,plasma membrane; GO:0042802,identical protein binding; GO:0009793,embryo development ending in seed dormancy; GO:0009553,embryo sac development; GO:0009555,pollen development; GO:0003674,molecular_function; GO:0005488,binding; GO:0005515,protein binding; GO:0000003,reproduction; GO:0003006,developmental process involved in reproduction;…	--	--	--	--
UrtcanEVm018916t1	2.2	2.29	2.06	16.02	19	11.96	13	13	11	97	119	67	2.82379	1.81845e-16	2.55404e-15	up	614	--	--	--	--	--	--	--	--	--	--	--
UrtcanEVm044346t1	15.04	16.12	21.65	51.22	56.51	62.45	48	49	62	163	192	187	1.66386	1.82255e-16	2.55797e-15	up	459	--	--	--	--	--	--	--	--	--	--	--
UrtcanEVm035978t1	0	0	0	22.13	22.79	19.87	0	0	0	179	189	148	9.76075	2.72537e-16	3.78708e-15	up	723	--	--	--	NUD21_ARATH RecName: Full=Nudix hydrolase 21, chloroplastic; Short=AtNUDT21; EC=3.6.1.-; Flags: Precursor;	--	--	GO:0009507,chloroplast; GO:0005737,cytoplasm; GO:0005634,nucleus; GO:0016787,hydrolase activity; GO:0046872,metal ion binding; GO:0003674,molecular_function; GO:0003824,catalytic activity; GO:0005488,binding; GO:0043167,ion binding; GO:0043169,cation binding; GO:0005575,cellular_component; GO:0005622,intracellular anatomical structure; GO:0009536,plastid; GO:0043226,organelle; GO:0043227,membrane…	--	--	--	--
[truncated: 2,025 more rows]

## Sheet: Table S9 P_vs_CK.diff.annot
Supplementary Table S9. P_vs_CK.diff.annot
ID	CK1_fpkm	CK2_fpkm	CK3_fpkm	P1_fpkm	P2_fpkm	P3_fpkm	CK1_count	CK2_count	CK3_count	P1_count	P2_count	P3_count	log2FoldChange	pvalue	padj	regulated	Length	KEGG	KEGG pathway	NR	Swissprot	TrEMBL	KOG	GO	Pfam	TF-Family	TF-Category	TF-Classification
[truncated: 3,798 more rows]
